# Supplementary material for: Global burden of childhood developmental intellectual disability caused by iodine deficiency from 1990 to 2021 and projection to 2040
Source: Front Public Health. 2025 Jul 9;13:1598949. doi: 10.3389/fpubh.2025.1598949 (PMC12283712; doi:10.3389/fpubh.2025.1598949)
Supplement: Supplementary file 1 [file Data_Sheet_1.zip › IHME-GBD_2021_DATA-936a6cd3-3.csv]

measure_id	measure_name	location_id	location_name	sex_id	sex_name	age_id	age_name	cause_id	cause_name	rei_id	rei_name	metric_id	metric_name	year	val	upper	lower
5	Prevalence	103	Latin America and Caribbean	2	Female	6	5-9 years	388	Iodine deficiency	197	Developmental intellectual disability	1	Number	2007	137.77421709454734	224.93167428255717	40.4754154153397
5	Prevalence	103	Latin America and Caribbean	3	Both	6	5-9 years	388	Iodine deficiency	197	Developmental intellectual disability	1	Number	2007	240.49635444265093	397.2182321073011	59.92212188179205
5	Prevalence	103	Latin America and Caribbean	1	Male	6	5-9 years	388	Iodine deficiency	197	Developmental intellectual disability	3	Rate	2007	0.40379115721	0.67954870825	0.05735813956
5	Prevalence	103	Latin America and Caribbean	2	Female	6	5-9 years	388	Iodine deficiency	197	Developmental intellectual disability	3	Rate	2007	0.5626730937	0.91862616757	0.16530253404
5	Prevalence	103	Latin America and Caribbean	3	Both	6	5-9 years	388	Iodine deficiency	197	Developmental intellectual disability	3	Rate	2007	0.48171449461	0.7956286089	0.12002408405000001
5	Prevalence	103	Latin America and Caribbean	1	Male	6	5-9 years	388	Iodine deficiency	197	Developmental intellectual disability	1	Number	2008	94.52961437159637	159.80869595131878	13.484822654320896
5	Prevalence	103	Latin America and Caribbean	2	Female	6	5-9 years	388	Iodine deficiency	197	Developmental intellectual disability	1	Number	2008	126.99575440626118	207.3395562667038	38.43630857453739
5	Prevalence	103	Latin America and Caribbean	3	Both	6	5-9 years	388	Iodine deficiency	197	Developmental intellectual disability	1	Number	2008	221.52536877785755	365.3344116235979	55.12357068946754
5	Prevalence	103	Latin America and Caribbean	1	Male	6	5-9 years	388	Iodine deficiency	197	Developmental intellectual disability	3	Rate	2008	0.37590208834	0.6354878621	0.0536231215
5	Prevalence	103	Latin America and Caribbean	2	Female	6	5-9 years	388	Iodine deficiency	197	Developmental intellectual disability	3	Rate	2008	0.52510256941	0.85730845291	0.15892660731
5	Prevalence	103	Latin America and Caribbean	3	Both	6	5-9 years	388	Iodine deficiency	197	Developmental intellectual disability	3	Rate	2008	0.44904689814	0.74055754981	0.11173920426999999
5	Prevalence	103	Latin America and Caribbean	1	Male	6	5-9 years	388	Iodine deficiency	197	Developmental intellectual disability	1	Number	2009	87.43559431164462	150.0287270784505	9.933232746531417
5	Prevalence	103	Latin America and Caribbean	2	Female	6	5-9 years	388	Iodine deficiency	197	Developmental intellectual disability	1	Number	2009	117.6185625928776	194.08660964189573	36.87053161525728
5	Prevalence	103	Latin America and Caribbean	3	Both	6	5-9 years	388	Iodine deficiency	197	Developmental intellectual disability	1	Number	2009	205.0541569045221	340.6402515001644	48.06482623601421
5	Prevalence	103	Latin America and Caribbean	1	Male	6	5-9 years	388	Iodine deficiency	197	Developmental intellectual disability	3	Rate	2009	0.3517385892	0.60354016254	0.0399597132
5	Prevalence	103	Latin America and Caribbean	2	Female	6	5-9 years	388	Iodine deficiency	197	Developmental intellectual disability	3	Rate	2009	0.49237969496	0.81249339852	0.15434894552
5	Prevalence	103	Latin America and Caribbean	3	Both	6	5-9 years	388	Iodine deficiency	197	Developmental intellectual disability	3	Rate	2009	0.42065933305	0.6988080767	0.09860281817
5	Prevalence	103	Latin America and Caribbean	1	Male	6	5-9 years	388	Iodine deficiency	197	Developmental intellectual disability	1	Number	2010	83.23824019067311	144.22023965535612	8.536930610062944
5	Prevalence	103	Latin America and Caribbean	2	Female	6	5-9 years	388	Iodine deficiency	197	Developmental intellectual disability	1	Number	2010	111.74254897156796	186.74834395655108	36.45140742226587
5	Prevalence	103	Latin America and Caribbean	3	Both	6	5-9 years	388	Iodine deficiency	197	Developmental intellectual disability	1	Number	2010	194.98078916224085	329.2555409834438	44.24008102606456
5	Prevalence	103	Latin America and Caribbean	1	Male	6	5-9 years	388	Iodine deficiency	197	Developmental intellectual disability	3	Rate	2010	0.33831975385	0.58617957165	0.03469814182
5	Prevalence	103	Latin America and Caribbean	2	Female	6	5-9 years	388	Iodine deficiency	197	Developmental intellectual disability	3	Rate	2010	0.47302112124	0.7905306605400001	0.15430367186
5	Prevalence	103	Latin America and Caribbean	3	Both	6	5-9 years	388	Iodine deficiency	197	Developmental intellectual disability	3	Rate	2010	0.40430145811	0.68272621053	0.09173380282
5	Prevalence	103	Latin America and Caribbean	1	Male	6	5-9 years	388	Iodine deficiency	197	Developmental intellectual disability	1	Number	2011	105.15465507189585	173.88368103526477	37.46177416191047
5	Prevalence	103	Latin America and Caribbean	2	Female	6	5-9 years	388	Iodine deficiency	197	Developmental intellectual disability	1	Number	2011	152.45518244896584	242.71161132844944	69.67546642565773
5	Prevalence	103	Latin America and Caribbean	3	Both	6	5-9 years	388	Iodine deficiency	197	Developmental intellectual disability	1	Number	2011	257.6098375208615	412.4611279010296	112.88697387520163
5	Prevalence	103	Latin America and Caribbean	1	Male	6	5-9 years	388	Iodine deficiency	197	Developmental intellectual disability	3	Rate	2011	0.43054594049999995	0.71195053551	0.15338374490999998
5	Prevalence	103	Latin America and Caribbean	2	Female	6	5-9 years	388	Iodine deficiency	197	Developmental intellectual disability	3	Rate	2011	0.65060697064	1.03577893285	0.29734210022
5	Prevalence	103	Latin America and Caribbean	3	Both	6	5-9 years	388	Iodine deficiency	197	Developmental intellectual disability	3	Rate	2011	0.53829842326	0.86187382027	0.23588726513
5	Prevalence	103	Latin America and Caribbean	1	Male	6	5-9 years	388	Iodine deficiency	197	Developmental intellectual disability	1	Number	2012	160.01278304779368	260.3297475806743	62.89786617225635
5	Prevalence	103	Latin America and Caribbean	2	Female	6	5-9 years	388	Iodine deficiency	197	Developmental intellectual disability	1	Number	2012	253.69830289146756	400.2735537613921	106.91334201164231
5	Prevalence	103	Latin America and Caribbean	3	Both	6	5-9 years	388	Iodine deficiency	197	Developmental intellectual disability	1	Number	2012	413.71108593926135	658.2020873273394	174.51575621400028
5	Prevalence	103	Latin America and Caribbean	1	Male	6	5-9 years	388	Iodine deficiency	197	Developmental intellectual disability	3	Rate	2012	0.65774286758	1.07010222201	0.25854573661
5	Prevalence	103	Latin America and Caribbean	2	Female	6	5-9 years	388	Iodine deficiency	197	Developmental intellectual disability	3	Rate	2012	1.08747230608	1.71576395904	0.45828173568
5	Prevalence	103	Latin America and Caribbean	3	Both	6	5-9 years	388	Iodine deficiency	197	Developmental intellectual disability	3	Rate	2012	0.8681062763999999	1.3811313802599998	0.36619328911
5	Prevalence	103	Latin America and Caribbean	1	Male	6	5-9 years	388	Iodine deficiency	197	Developmental intellectual disability	1	Number	2013	225.6850315149263	373.80234269605126	77.70137513620136
5	Prevalence	103	Latin America and Caribbean	2	Female	6	5-9 years	388	Iodine deficiency	197	Developmental intellectual disability	1	Number	2013	375.14913024575	603.3636633117886	145.29224624350684
5	Prevalence	103	Latin America and Caribbean	3	Both	6	5-9 years	388	Iodine deficiency	197	Developmental intellectual disability	1	Number	2013	600.8341617606761	971.07682637468	216.29763281295791
5	Prevalence	103	Latin America and Caribbean	1	Male	6	5-9 years	388	Iodine deficiency	197	Developmental intellectual disability	3	Rate	2013	0.9287483958399999	1.53828689395	0.31975991951
5	Prevalence	103	Latin America and Caribbean	2	Female	6	5-9 years	388	Iodine deficiency	197	Developmental intellectual disability	3	Rate	2013	1.6102904209900002	2.5898786617600003	0.62365255176
5	Prevalence	103	Latin America and Caribbean	3	Both	6	5-9 years	388	Iodine deficiency	197	Developmental intellectual disability	3	Rate	2013	1.26233894511	2.04021038523	0.45443642025
5	Prevalence	103	Latin America and Caribbean	1	Male	6	5-9 years	388	Iodine deficiency	197	Developmental intellectual disability	1	Number	2014	280.9628427289554	484.03646217301446	65.63648671284717
5	Prevalence	103	Latin America and Caribbean	2	Female	6	5-9 years	388	Iodine deficiency	197	Developmental intellectual disability	1	Number	2014	478.2060013703842	790.4318271604924	133.22115061399245
5	Prevalence	103	Latin America and Caribbean	3	Both	6	5-9 years	388	Iodine deficiency	197	Developmental intellectual disability	1	Number	2014	759.1688440993393	1279.1353394280782	207.0187073343129
5	Prevalence	103	Latin America and Caribbean	1	Male	6	5-9 years	388	Iodine deficiency	197	Developmental intellectual disability	3	Rate	2014	1.15537970687	1.9904621563099998	0.26991136635999996
5	Prevalence	103	Latin America and Caribbean	2	Female	6	5-9 years	388	Iodine deficiency	197	Developmental intellectual disability	3	Rate	2014	2.05112043441	3.39031895888	0.5714119512
5	Prevalence	103	Latin America and Caribbean	3	Both	6	5-9 years	388	Iodine deficiency	197	Developmental intellectual disability	3	Rate	2014	1.59381529039	2.68544405938	0.43461949697999996
5	Prevalence	103	Latin America and Caribbean	1	Male	6	5-9 years	388	Iodine deficiency	197	Developmental intellectual disability	1	Number	2015	304.86137914823973	554.5191604204501	13.887503838593496
5	Prevalence	103	Latin America and Caribbean	2	Female	6	5-9 years	388	Iodine deficiency	197	Developmental intellectual disability	1	Number	2015	524.2621497015975	916.9995903309118	47.91841352161235
5	Prevalence	103	Latin America and Caribbean	3	Both	6	5-9 years	388	Iodine deficiency	197	Developmental intellectual disability	1	Number	2015	829.123528849838	1461.2849513959427	66.93458669673852
5	Prevalence	103	Latin America and Caribbean	1	Male	6	5-9 years	388	Iodine deficiency	197	Developmental intellectual disability	3	Rate	2015	1.25117147448	2.2757836939100002	0.05699524388
5	Prevalence	103	Latin America and Caribbean	2	Female	6	5-9 years	388	Iodine deficiency	197	Developmental intellectual disability	3	Rate	2015	2.24384291682	3.92475984898	0.2050908936
5	Prevalence	103	Latin America and Caribbean	3	Both	6	5-9 years	388	Iodine deficiency	197	Developmental intellectual disability	3	Rate	2015	1.7370918725400002	3.06152958421	0.14023426244
5	Prevalence	103	Latin America and Caribbean	1	Male	6	5-9 years	388	Iodine deficiency	197	Developmental intellectual disability	1	Number	2016	303.4083444941077	541.9635791106202	18.57884812320725
5	Prevalence	103	Latin America and Caribbean	2	Female	6	5-9 years	388	Iodine deficiency	197	Developmental intellectual disability	1	Number	2016	521.5794624813357	896.5187131689818	60.76265140721412
5	Prevalence	103	Latin America and Caribbean	3	Both	6	5-9 years	388	Iodine deficiency	197	Developmental intellectual disability	1	Number	2016	824.987806975444	1444.4036872151748	82.07497416261242
5	Prevalence	103	Latin America and Caribbean	1	Male	6	5-9 years	388	Iodine deficiency	197	Developmental intellectual disability	3	Rate	2016	1.24196259409	2.2184574183000003	0.07605009826
5	Prevalence	103	Latin America and Caribbean	2	Female	6	5-9 years	388	Iodine deficiency	197	Developmental intellectual disability	3	Rate	2016	2.22603466855	3.8262276030299995	0.25932725177
5	Prevalence	103	Latin America and Caribbean	3	Both	6	5-9 years	388	Iodine deficiency	197	Developmental intellectual disability	3	Rate	2016	1.72372963415	3.0179372571000003	0.17148746198
5	Prevalence	103	Latin America and Caribbean	1	Male	6	5-9 years	388	Iodine deficiency	197	Developmental intellectual disability	1	Number	2017	298.50815737680665	525.6741480393283	17.6273787322632
5	Prevalence	103	Latin America and Caribbean	2	Female	6	5-9 years	388	Iodine deficiency	197	Developmental intellectual disability	1	Number	2017	509.5242059326554	858.0545056113476	63.73941836711563
5	Prevalence	103	Latin America and Caribbean	3	Both	6	5-9 years	388	Iodine deficiency	197	Developmental intellectual disability	1	Number	2017	808.0323633094615	1394.026321890845	83.24538350555734
5	Prevalence	103	Latin America and Caribbean	1	Male	6	5-9 years	388	Iodine deficiency	197	Developmental intellectual disability	3	Rate	2017	1.21822284702	2.14529566917	0.07193798553
5	Prevalence	103	Latin America and Caribbean	2	Female	6	5-9 years	388	Iodine deficiency	197	Developmental intellectual disability	3	Rate	2017	2.16755583414	3.65023099588	0.27115247232
5	Prevalence	103	Latin America and Caribbean	3	Both	6	5-9 years	388	Iodine deficiency	197	Developmental intellectual disability	3	Rate	2017	1.68303502495	2.90359053916	0.17339020374
5	Prevalence	103	Latin America and Caribbean	1	Male	6	5-9 years	388	Iodine deficiency	197	Developmental intellectual disability	1	Number	2018	293.3371693461445	514.2698156316596	12.65426039252296
5	Prevalence	103	Latin America and Caribbean	2	Female	6	5-9 years	388	Iodine deficiency	197	Developmental intellectual disability	1	Number	2018	496.3884192300204	827.8752922847418	58.44115915525297
5	Prevalence	103	Latin America and Caribbean	3	Both	6	5-9 years	388	Iodine deficiency	197	Developmental intellectual disability	1	Number	2018	789.7255885761643	1350.2790209213076	71.49679945477646
5	Prevalence	103	Latin America and Caribbean	1	Male	6	5-9 years	388	Iodine deficiency	197	Developmental intellectual disability	3	Rate	2018	1.19425880118	2.09373825646	0.051519082560000005
5	Prevalence	103	Latin America and Caribbean	2	Female	6	5-9 years	388	Iodine deficiency	197	Developmental intellectual disability	3	Rate	2018	2.1061707755700003	3.51266604715	0.24796521582000003
5	Prevalence	103	Latin America and Caribbean	3	Both	6	5-9 years	388	Iodine deficiency	197	Developmental intellectual disability	3	Rate	2018	1.64079841805	2.8054500367	0.14854759316000002
5	Prevalence	103	Latin America and Caribbean	1	Male	6	5-9 years	388	Iodine deficiency	197	Developmental intellectual disability	1	Number	2019	290.8264590834485	513.9488521500546	11.302997374790271
5	Prevalence	103	Latin America and Caribbean	2	Female	6	5-9 years	388	Iodine deficiency	197	Developmental intellectual disability	1	Number	2019	490.1085895560787	817.8535469804444	53.13314365729403
5	Prevalence	103	Latin America and Caribbean	3	Both	6	5-9 years	388	Iodine deficiency	197	Developmental intellectual disability	1	Number	2019	780.9350486395282	1330.9735812246704	59.90850418570159
5	Prevalence	103	Latin America and Caribbean	1	Male	6	5-9 years	388	Iodine deficiency	197	Developmental intellectual disability	3	Rate	2019	1.18254498784	2.08979485922	0.04595972091
5	Prevalence	103	Latin America and Caribbean	2	Female	6	5-9 years	388	Iodine deficiency	197	Developmental intellectual disability	3	Rate	2019	2.07657081294	3.4652133039699997	0.2251230394
5	Prevalence	103	Latin America and Caribbean	3	Both	6	5-9 years	388	Iodine deficiency	197	Developmental intellectual disability	3	Rate	2019	1.62036218635	2.7616371755999998	0.12430415947
5	Prevalence	103	Latin America and Caribbean	1	Male	6	5-9 years	388	Iodine deficiency	197	Developmental intellectual disability	1	Number	2020	283.39338405889646	499.2121176365868	6.786797997849019
5	Prevalence	103	Latin America and Caribbean	2	Female	6	5-9 years	388	Iodine deficiency	197	Developmental intellectual disability	1	Number	2020	470.4669994793498	803.0711747343654	50.60788695727425
5	Prevalence	103	Latin America and Caribbean	3	Both	6	5-9 years	388	Iodine deficiency	197	Developmental intellectual disability	1	Number	2020	753.8603835382459	1292.628904595913	63.17136986319464
5	Prevalence	103	Latin America and Caribbean	1	Male	6	5-9 years	388	Iodine deficiency	197	Developmental intellectual disability	3	Rate	2020	1.15196017851	2.02923749282	0.02758752135
5	Prevalence	103	Latin America and Caribbean	2	Female	6	5-9 years	388	Iodine deficiency	197	Developmental intellectual disability	3	Rate	2020	1.99259541311	3.40129263253	0.21434243747
5	Prevalence	103	Latin America and Caribbean	3	Both	6	5-9 years	388	Iodine deficiency	197	Developmental intellectual disability	3	Rate	2020	1.56364501635	2.68114996995	0.13102903378
5	Prevalence	103	Latin America and Caribbean	1	Male	6	5-9 years	388	Iodine deficiency	197	Developmental intellectual disability	1	Number	2021	319.2538519655132	563.4831882170246	6.896487912325761
5	Prevalence	103	Latin America and Caribbean	2	Female	6	5-9 years	388	Iodine deficiency	197	Developmental intellectual disability	1	Number	2021	520.4202517126344	906.296823820754	54.23078189898878
5	Prevalence	103	Latin America and Caribbean	3	Both	6	5-9 years	388	Iodine deficiency	197	Developmental intellectual disability	1	Number	2021	839.6741036781474	1457.88202761736	60.47306400786104
5	Prevalence	103	Latin America and Caribbean	1	Male	6	5-9 years	388	Iodine deficiency	197	Developmental intellectual disability	3	Rate	2021	1.29893853367	2.2926270795	0.028059532689999996
5	Prevalence	103	Latin America and Caribbean	2	Female	6	5-9 years	388	Iodine deficiency	197	Developmental intellectual disability	3	Rate	2021	2.20620618209	3.8420442881300003	0.2298993667
5	Prevalence	103	Latin America and Caribbean	3	Both	6	5-9 years	388	Iodine deficiency	197	Developmental intellectual disability	3	Rate	2021	1.74325674087	3.02672508405	0.12554880043
5	Prevalence	103	Latin America and Caribbean	1	Male	7	10-14 years	388	Iodine deficiency	197	Developmental intellectual disability	1	Number	1990	872.9690376082401	1525.6092140858525	37.71663263038277
5	Prevalence	103	Latin America and Caribbean	2	Female	7	10-14 years	388	Iodine deficiency	197	Developmental intellectual disability	1	Number	1990	1258.3930841122196	2202.56679891068	146.25514407566848
5	Prevalence	103	Latin America and Caribbean	3	Both	7	10-14 years	388	Iodine deficiency	197	Developmental intellectual disability	1	Number	1990	2131.36212172046	3639.001986481465	189.66571667747604
5	Prevalence	103	Latin America and Caribbean	1	Male	7	10-14 years	388	Iodine deficiency	197	Developmental intellectual disability	3	Rate	1990	3.7550698634399997	6.5623967591	0.16223781651000002
5	Prevalence	103	Latin America and Caribbean	2	Female	7	10-14 years	388	Iodine deficiency	197	Developmental intellectual disability	3	Rate	1990	5.4778191247	9.58783283763	0.6366525972
5	Prevalence	103	Latin America and Caribbean	3	Both	7	10-14 years	388	Iodine deficiency	197	Developmental intellectual disability	3	Rate	1990	4.6113153298	7.87317437728	0.41035186744999996
5	Prevalence	103	Latin America and Caribbean	1	Male	7	10-14 years	388	Iodine deficiency	197	Developmental intellectual disability	1	Number	1991	875.7575967430633	1536.9663716295713	40.34974678698309
5	Prevalence	103	Latin America and Caribbean	2	Female	7	10-14 years	388	Iodine deficiency	197	Developmental intellectual disability	1	Number	1991	1263.6666069999442	2214.192827273718	141.3768915094043
5	Prevalence	103	Latin America and Caribbean	3	Both	7	10-14 years	388	Iodine deficiency	197	Developmental intellectual disability	1	Number	1991	2139.424203743007	3671.528425122311	185.734263291218
5	Prevalence	103	Latin America and Caribbean	1	Male	7	10-14 years	388	Iodine deficiency	197	Developmental intellectual disability	3	Rate	1991	3.71519380509	6.5202151414300005	0.17117422659
5	Prevalence	103	Latin America and Caribbean	2	Female	7	10-14 years	388	Iodine deficiency	197	Developmental intellectual disability	3	Rate	1991	5.43394224288	9.52133725095	0.60794030537
5	Prevalence	103	Latin America and Caribbean	3	Both	7	10-14 years	388	Iodine deficiency	197	Developmental intellectual disability	3	Rate	1991	4.56874559751	7.84055789359	0.39663597159999997
5	Prevalence	103	Latin America and Caribbean	1	Male	7	10-14 years	388	Iodine deficiency	197	Developmental intellectual disability	1	Number	1992	879.0822081522738	1547.3396716412165	37.443667437956414
5	Prevalence	103	Latin America and Caribbean	2	Female	7	10-14 years	388	Iodine deficiency	197	Developmental intellectual disability	1	Number	1992	1268.0250903591143	2227.806240612209	135.7663435539049
5	Prevalence	103	Latin America and Caribbean	3	Both	7	10-14 years	388	Iodine deficiency	197	Developmental intellectual disability	1	Number	1992	2147.1072985113897	3704.21947172874	177.0481805157823
5	Prevalence	103	Latin America and Caribbean	1	Male	7	10-14 years	388	Iodine deficiency	197	Developmental intellectual disability	3	Rate	1992	3.67974250738	6.47699556457	0.15673511923
5	Prevalence	103	Latin America and Caribbean	2	Female	7	10-14 years	388	Iodine deficiency	197	Developmental intellectual disability	3	Rate	1992	5.38928207021	9.46848474822	0.5770257438999999
5	Prevalence	103	Latin America and Caribbean	3	Both	7	10-14 years	388	Iodine deficiency	197	Developmental intellectual disability	3	Rate	1992	4.5280025323199995	7.811773151660001	0.37337426512
5	Prevalence	103	Latin America and Caribbean	1	Male	7	10-14 years	388	Iodine deficiency	197	Developmental intellectual disability	1	Number	1993	883.7128913694904	1560.81664267234	33.26327665556216
5	Prevalence	103	Latin America and Caribbean	2	Female	7	10-14 years	388	Iodine deficiency	197	Developmental intellectual disability	1	Number	1993	1272.6580198773936	2245.1711038145118	130.4700250773401
5	Prevalence	103	Latin America and Caribbean	3	Both	7	10-14 years	388	Iodine deficiency	197	Developmental intellectual disability	1	Number	1993	2156.370911246887	3739.7266574579617	168.01566391057594
5	Prevalence	103	Latin America and Caribbean	1	Male	7	10-14 years	388	Iodine deficiency	197	Developmental intellectual disability	3	Rate	1993	3.65233584595	6.45076769691	0.13747525794
5	Prevalence	103	Latin America and Caribbean	2	Female	7	10-14 years	388	Iodine deficiency	197	Developmental intellectual disability	3	Rate	1993	5.34888418418	9.43628219082	0.54835552265
5	Prevalence	103	Latin America and Caribbean	3	Both	7	10-14 years	388	Iodine deficiency	197	Developmental intellectual disability	3	Rate	1993	4.49348876813	7.7929170921	0.35011439577
5	Prevalence	103	Latin America and Caribbean	1	Male	7	10-14 years	388	Iodine deficiency	197	Developmental intellectual disability	1	Number	1994	890.4813275237177	1568.3866604265213	29.071981190223195
5	Prevalence	103	Latin America and Caribbean	2	Female	7	10-14 years	388	Iodine deficiency	197	Developmental intellectual disability	1	Number	1994	1278.6042190531248	2266.612489885619	126.8931008385531
5	Prevalence	103	Latin America and Caribbean	3	Both	7	10-14 years	388	Iodine deficiency	197	Developmental intellectual disability	1	Number	1994	2169.085546576843	3781.257156102962	160.36082160757354
5	Prevalence	103	Latin America and Caribbean	1	Male	7	10-14 years	388	Iodine deficiency	197	Developmental intellectual disability	3	Rate	1994	3.63693758496	6.405664236570001	0.11873688732999998
5	Prevalence	103	Latin America and Caribbean	2	Female	7	10-14 years	388	Iodine deficiency	197	Developmental intellectual disability	3	Rate	1994	5.3177983806	9.42698925012	0.52775668662
5	Prevalence	103	Latin America and Caribbean	3	Both	7	10-14 years	388	Iodine deficiency	197	Developmental intellectual disability	3	Rate	1994	4.46973910107	7.79187016783	0.33044848588
5	Prevalence	103	Latin America and Caribbean	1	Male	7	10-14 years	388	Iodine deficiency	197	Developmental intellectual disability	1	Number	1995	899.8664945515837	1582.0121284069078	26.59740310320548
5	Prevalence	103	Latin America and Caribbean	2	Female	7	10-14 years	388	Iodine deficiency	197	Developmental intellectual disability	1	Number	1995	1286.4529552760243	2290.470591018915	125.8178857103684
5	Prevalence	103	Latin America and Caribbean	3	Both	7	10-14 years	388	Iodine deficiency	197	Developmental intellectual disability	1	Number	1995	2186.319449827605	3828.590562041876	156.12707288028002
5	Prevalence	103	Latin America and Caribbean	1	Male	7	10-14 years	388	Iodine deficiency	197	Developmental intellectual disability	3	Rate	1995	3.63780706487	6.39545413933	0.107522862
5	Prevalence	103	Latin America and Caribbean	2	Female	7	10-14 years	388	Iodine deficiency	197	Developmental intellectual disability	3	Rate	1995	5.30182516906	9.43965698757	0.5185299862199999
5	Prevalence	103	Latin America and Caribbean	3	Both	7	10-14 years	388	Iodine deficiency	197	Developmental intellectual disability	3	Rate	1995	4.46179894397	7.813314439470001	0.31862114613000003
5	Prevalence	103	Latin America and Caribbean	1	Male	7	10-14 years	388	Iodine deficiency	197	Developmental intellectual disability	1	Number	1996	926.610421873757	1636.6021381239052	47.08370762501143
5	Prevalence	103	Latin America and Caribbean	2	Female	7	10-14 years	388	Iodine deficiency	197	Developmental intellectual disability	1	Number	1996	1315.1289492070905	2344.3178331416666	145.56248826167968
5	Prevalence	103	Latin America and Caribbean	3	Both	7	10-14 years	388	Iodine deficiency	197	Developmental intellectual disability	1	Number	1996	2241.7393710808474	3935.021052331004	198.2374177652076
5	Prevalence	103	Latin America and Caribbean	1	Male	7	10-14 years	388	Iodine deficiency	197	Developmental intellectual disability	3	Rate	1996	3.71640496942	6.56400594631	0.18884109316
5	Prevalence	103	Latin America and Caribbean	2	Female	7	10-14 years	388	Iodine deficiency	197	Developmental intellectual disability	3	Rate	1996	5.3822260018999994	9.59422907225	0.59572121022
5	Prevalence	103	Latin America and Caribbean	3	Both	7	10-14 years	388	Iodine deficiency	197	Developmental intellectual disability	3	Rate	1996	4.5409081771499995	7.97085044956	0.40155333085
5	Prevalence	103	Latin America and Caribbean	1	Male	7	10-14 years	388	Iodine deficiency	197	Developmental intellectual disability	1	Number	1997	975.6838749532376	1743.625922964754	84.70788214527725
5	Prevalence	103	Latin America and Caribbean	2	Female	7	10-14 years	388	Iodine deficiency	197	Developmental intellectual disability	1	Number	1997	1370.8919075250312	2453.5591069054217	178.7805988961254
5	Prevalence	103	Latin America and Caribbean	3	Both	7	10-14 years	388	Iodine deficiency	197	Developmental intellectual disability	1	Number	1997	2346.575782478269	4156.765910627044	253.0629121384801
5	Prevalence	103	Latin America and Caribbean	1	Male	7	10-14 years	388	Iodine deficiency	197	Developmental intellectual disability	3	Rate	1997	3.8908222018700003	6.953213665800001	0.33779722815999996
5	Prevalence	103	Latin America and Caribbean	2	Female	7	10-14 years	388	Iodine deficiency	197	Developmental intellectual disability	3	Rate	1997	5.58288061189	9.99198222185	0.72807398882
5	Prevalence	103	Latin America and Caribbean	3	Both	7	10-14 years	388	Iodine deficiency	197	Developmental intellectual disability	3	Rate	1997	4.7279658108	8.37520239307	0.5098803139
5	Prevalence	103	Latin America and Caribbean	1	Male	7	10-14 years	388	Iodine deficiency	197	Developmental intellectual disability	1	Number	1998	1032.4301263334337	1885.3741336113508	91.96124042410756
5	Prevalence	103	Latin America and Caribbean	2	Female	7	10-14 years	388	Iodine deficiency	197	Developmental intellectual disability	1	Number	1998	1434.801329154424	2617.344153302618	192.05864500582453
5	Prevalence	103	Latin America and Caribbean	3	Both	7	10-14 years	388	Iodine deficiency	197	Developmental intellectual disability	1	Number	1998	2467.2314554878544	4428.381968036538	283.965420630944
5	Prevalence	103	Latin America and Caribbean	1	Male	7	10-14 years	388	Iodine deficiency	197	Developmental intellectual disability	3	Rate	1998	4.09981197761	7.48687902271	0.36518093123
5	Prevalence	103	Latin America and Caribbean	2	Female	7	10-14 years	388	Iodine deficiency	197	Developmental intellectual disability	3	Rate	1998	5.82306172964	10.62234628774	0.7794593738200001
5	Prevalence	103	Latin America and Caribbean	3	Both	7	10-14 years	388	Iodine deficiency	197	Developmental intellectual disability	3	Rate	1998	4.95205668985	8.88834264059	0.56995579308
5	Prevalence	103	Latin America and Caribbean	1	Male	7	10-14 years	388	Iodine deficiency	197	Developmental intellectual disability	1	Number	1999	1081.8089291313495	2035.1592834118544	71.50857312091651
5	Prevalence	103	Latin America and Caribbean	2	Female	7	10-14 years	388	Iodine deficiency	197	Developmental intellectual disability	1	Number	1999	1487.6184724762106	2783.268680119441	162.0624823788964
5	Prevalence	103	Latin America and Caribbean	3	Both	7	10-14 years	388	Iodine deficiency	197	Developmental intellectual disability	1	Number	1999	2569.427401607562	4706.787890843971	224.01407093429464
5	Prevalence	103	Latin America and Caribbean	1	Male	7	10-14 years	388	Iodine deficiency	197	Developmental intellectual disability	3	Rate	1999	4.28169923275	8.054971361069999	0.28302428869
5	Prevalence	103	Latin America and Caribbean	2	Female	7	10-14 years	388	Iodine deficiency	197	Developmental intellectual disability	3	Rate	1999	6.02178532115	11.26649526935	0.6560186604
5	Prevalence	103	Latin America and Caribbean	3	Both	7	10-14 years	388	Iodine deficiency	197	Developmental intellectual disability	3	Rate	1999	5.14195822611	9.41926076554	0.44829871203000005
5	Prevalence	103	Latin America and Caribbean	1	Male	7	10-14 years	388	Iodine deficiency	197	Developmental intellectual disability	1	Number	2000	1107.6929150037602	2148.120746607558	18.07387792351372
5	Prevalence	103	Latin America and Caribbean	2	Female	7	10-14 years	388	Iodine deficiency	197	Developmental intellectual disability	1	Number	2000	1508.756680237551	2920.245490440861	103.85865829431935
5	Prevalence	103	Latin America and Caribbean	3	Both	7	10-14 years	388	Iodine deficiency	197	Developmental intellectual disability	1	Number	2000	2616.449595241315	4901.277099024524	123.20544619845036
5	Prevalence	103	Latin America and Caribbean	1	Male	7	10-14 years	388	Iodine deficiency	197	Developmental intellectual disability	3	Rate	2000	4.37056426147	8.47572430705	0.07131312645
5	Prevalence	103	Latin America and Caribbean	2	Female	7	10-14 years	388	Iodine deficiency	197	Developmental intellectual disability	3	Rate	2000	6.09226154854	11.79176175108	0.41937452122
5	Prevalence	103	Latin America and Caribbean	3	Both	7	10-14 years	388	Iodine deficiency	197	Developmental intellectual disability	3	Rate	2000	5.22146162759	9.78112872699	0.24587231140000002
5	Prevalence	103	Latin America and Caribbean	1	Male	7	10-14 years	388	Iodine deficiency	197	Developmental intellectual disability	1	Number	2001	1030.01228898759	1862.37923496698	204.6574665141353
5	Prevalence	103	Latin America and Caribbean	2	Female	7	10-14 years	388	Iodine deficiency	197	Developmental intellectual disability	1	Number	2001	1391.578838605617	2468.624746838321	311.76663992787405
5	Prevalence	103	Latin America and Caribbean	3	Both	7	10-14 years	388	Iodine deficiency	197	Developmental intellectual disability	1	Number	2001	2421.5911275932044	4229.290850370456	515.6402758686975
5	Prevalence	103	Latin America and Caribbean	1	Male	7	10-14 years	388	Iodine deficiency	197	Developmental intellectual disability	3	Rate	2001	4.04946903095	7.3219000554900004	0.8046060046700001
5	Prevalence	103	Latin America and Caribbean	2	Female	7	10-14 years	388	Iodine deficiency	197	Developmental intellectual disability	3	Rate	2001	5.6019314273	9.93768097636	1.25504591601
5	Prevalence	103	Latin America and Caribbean	3	Both	7	10-14 years	388	Iodine deficiency	197	Developmental intellectual disability	3	Rate	2001	4.81651883486	8.41201423593	1.02560298988
5	Prevalence	103	Latin America and Caribbean	1	Male	7	10-14 years	388	Iodine deficiency	197	Developmental intellectual disability	1	Number	2002	828.4897367304651	1425.1691184239794	211.16347543573727
5	Prevalence	103	Latin America and Caribbean	2	Female	7	10-14 years	388	Iodine deficiency	197	Developmental intellectual disability	1	Number	2002	1110.1961018627153	1850.9891142474617	346.3287839078206
5	Prevalence	103	Latin America and Caribbean	3	Both	7	10-14 years	388	Iodine deficiency	197	Developmental intellectual disability	1	Number	2002	1938.685838593179	3200.7096086269166	569.6011794075887
5	Prevalence	103	Latin America and Caribbean	1	Male	7	10-14 years	388	Iodine deficiency	197	Developmental intellectual disability	3	Rate	2002	3.24265199765	5.57801416719	0.82647935767
5	Prevalence	103	Latin America and Caribbean	2	Female	7	10-14 years	388	Iodine deficiency	197	Developmental intellectual disability	3	Rate	2002	4.4515953325	7.421981114579999	1.38868763399
5	Prevalence	103	Latin America and Caribbean	3	Both	7	10-14 years	388	Iodine deficiency	197	Developmental intellectual disability	3	Rate	2002	3.83981489411	6.339414144499999	1.12816787994
5	Prevalence	103	Latin America and Caribbean	1	Male	7	10-14 years	388	Iodine deficiency	197	Developmental intellectual disability	1	Number	2003	579.0989417157297	967.440401094485	188.4243364197132
5	Prevalence	103	Latin America and Caribbean	2	Female	7	10-14 years	388	Iodine deficiency	197	Developmental intellectual disability	1	Number	2003	767.5512799671616	1241.8584989586209	296.33239395808755
5	Prevalence	103	Latin America and Caribbean	3	Both	7	10-14 years	388	Iodine deficiency	197	Developmental intellectual disability	1	Number	2003	1346.6502216828935	2164.5279291180204	483.3925603109906
5	Prevalence	103	Latin America and Caribbean	1	Male	7	10-14 years	388	Iodine deficiency	197	Developmental intellectual disability	3	Rate	2003	2.25498246865	3.76716479134	0.73371499184
5	Prevalence	103	Latin America and Caribbean	2	Female	7	10-14 years	388	Iodine deficiency	197	Developmental intellectual disability	3	Rate	2003	3.0637986228000003	4.957068613040001	1.1828561871999999
5	Prevalence	103	Latin America and Caribbean	3	Both	7	10-14 years	388	Iodine deficiency	197	Developmental intellectual disability	3	Rate	2003	2.65437990646	4.26649723107	0.9528142336900001
5	Prevalence	103	Latin America and Caribbean	1	Male	7	10-14 years	388	Iodine deficiency	197	Developmental intellectual disability	1	Number	2004	363.7988802067936	597.6832618515391	114.52143824303008
5	Prevalence	103	Latin America and Caribbean	2	Female	7	10-14 years	388	Iodine deficiency	197	Developmental intellectual disability	1	Number	2004	474.0270341729988	747.6597437271129	188.27158866797947
5	Prevalence	103	Latin America and Caribbean	3	Both	7	10-14 years	388	Iodine deficiency	197	Developmental intellectual disability	1	Number	2004	837.8259143797916	1335.654870800444	296.58706747102974
5	Prevalence	103	Latin America and Caribbean	1	Male	7	10-14 years	388	Iodine deficiency	197	Developmental intellectual disability	3	Rate	2004	1.40929301727	2.31532006638	0.44363595388999993
5	Prevalence	103	Latin America and Caribbean	2	Female	7	10-14 years	388	Iodine deficiency	197	Developmental intellectual disability	3	Rate	2004	1.88384251397	2.9712930058400002	0.74821475852
5	Prevalence	103	Latin America and Caribbean	3	Both	7	10-14 years	388	Iodine deficiency	197	Developmental intellectual disability	3	Rate	2004	1.6435352933899998	2.6201098369799998	0.58180500816
5	Prevalence	103	Latin America and Caribbean	1	Male	7	10-14 years	388	Iodine deficiency	197	Developmental intellectual disability	1	Number	2005	269.2460919464807	446.571230344378	18.70242538303522
5	Prevalence	103	Latin America and Caribbean	2	Female	7	10-14 years	388	Iodine deficiency	197	Developmental intellectual disability	1	Number	2005	346.04979682088265	574.8656930087125	75.02522132826445
5	Prevalence	103	Latin America and Caribbean	3	Both	7	10-14 years	388	Iodine deficiency	197	Developmental intellectual disability	1	Number	2005	615.295888767363	1021.8248368979436	94.9329934480366
5	Prevalence	103	Latin America and Caribbean	1	Male	7	10-14 years	388	Iodine deficiency	197	Developmental intellectual disability	3	Rate	2005	1.0379875300599999	1.7216048152499999	0.07210089546
5	Prevalence	103	Latin America and Caribbean	2	Female	7	10-14 years	388	Iodine deficiency	197	Developmental intellectual disability	3	Rate	2005	1.37004031503	2.27594173551	0.2970311753
5	Prevalence	103	Latin America and Caribbean	3	Both	7	10-14 years	388	Iodine deficiency	197	Developmental intellectual disability	3	Rate	2005	1.20180594235	1.99584489909	0.1854246676
5	Prevalence	103	Latin America and Caribbean	1	Male	7	10-14 years	388	Iodine deficiency	197	Developmental intellectual disability	1	Number	2006	259.22411487677755	427.7843456480046	27.019006635211653
5	Prevalence	103	Latin America and Caribbean	2	Female	7	10-14 years	388	Iodine deficiency	197	Developmental intellectual disability	1	Number	2006	333.663734710413	547.709805015342	80.25466445252195
5	Prevalence	103	Latin America and Caribbean	3	Both	7	10-14 years	388	Iodine deficiency	197	Developmental intellectual disability	1	Number	2006	592.8878495871901	980.400997448713	108.8216681453082
5	Prevalence	103	Latin America and Caribbean	1	Male	7	10-14 years	388	Iodine deficiency	197	Developmental intellectual disability	3	Rate	2006	0.9952551488	1.64241884974	0.10373574032999999
5	Prevalence	103	Latin America and Caribbean	2	Female	7	10-14 years	388	Iodine deficiency	197	Developmental intellectual disability	3	Rate	2006	1.31722478064	2.1622275744	0.31682625884
5	Prevalence	103	Latin America and Caribbean	3	Both	7	10-14 years	388	Iodine deficiency	197	Developmental intellectual disability	3	Rate	2006	1.15399899796	1.90825595337	0.21181087803
5	Prevalence	103	Latin America and Caribbean	1	Male	7	10-14 years	388	Iodine deficiency	197	Developmental intellectual disability	1	Number	2007	242.20308681035715	402.2612921896336	33.13011385491566
5	Prevalence	103	Latin America and Caribbean	2	Female	7	10-14 years	388	Iodine deficiency	197	Developmental intellectual disability	1	Number	2007	312.4858070031184	508.0099477286361	78.98842520580607
5	Prevalence	103	Latin America and Caribbean	3	Both	7	10-14 years	388	Iodine deficiency	197	Developmental intellectual disability	1	Number	2007	554.6888938134756	920.5704387164938	113.7810692887247
5	Prevalence	103	Latin America and Caribbean	1	Male	7	10-14 years	388	Iodine deficiency	197	Developmental intellectual disability	3	Rate	2007	0.92732964723	1.54014891839	0.12684618185
5	Prevalence	103	Latin America and Caribbean	2	Female	7	10-14 years	388	Iodine deficiency	197	Developmental intellectual disability	3	Rate	2007	1.23194634746	2.0027821601899998	0.3114045494
5	Prevalence	103	Latin America and Caribbean	3	Both	7	10-14 years	388	Iodine deficiency	197	Developmental intellectual disability	3	Rate	2007	1.07740996049	1.7880865672	0.22100470865000002
5	Prevalence	103	Latin America and Caribbean	1	Male	7	10-14 years	388	Iodine deficiency	197	Developmental intellectual disability	1	Number	2008	223.2034382863053	377.224309228556	30.805401336882703
5	Prevalence	103	Latin America and Caribbean	2	Female	7	10-14 years	388	Iodine deficiency	197	Developmental intellectual disability	1	Number	2008	288.88526408553594	473.6870382988397	70.94136997606313
5	Prevalence	103	Latin America and Caribbean	3	Both	7	10-14 years	388	Iodine deficiency	197	Developmental intellectual disability	1	Number	2008	512.0887023718411	852.2269119802688	101.46841393637882
5	Prevalence	103	Latin America and Caribbean	1	Male	7	10-14 years	388	Iodine deficiency	197	Developmental intellectual disability	3	Rate	2008	0.8539249449599999	1.44317332192	0.11785437018
5	Prevalence	103	Latin America and Caribbean	2	Female	7	10-14 years	388	Iodine deficiency	197	Developmental intellectual disability	3	Rate	2008	1.13979554281	1.8689301326899999	0.27989886419
5	Prevalence	103	Latin America and Caribbean	3	Both	7	10-14 years	388	Iodine deficiency	197	Developmental intellectual disability	3	Rate	2008	0.9946581490099999	1.6553273659	0.19708770047
5	Prevalence	103	Latin America and Caribbean	1	Male	7	10-14 years	388	Iodine deficiency	197	Developmental intellectual disability	1	Number	2009	207.17102912153683	355.10750120895784	24.077718672669967
5	Prevalence	103	Latin America and Caribbean	2	Female	7	10-14 years	388	Iodine deficiency	197	Developmental intellectual disability	1	Number	2009	269.0766829066912	445.3381001845794	60.53895345079697
5	Prevalence	103	Latin America and Caribbean	3	Both	7	10-14 years	388	Iodine deficiency	197	Developmental intellectual disability	1	Number	2009	476.2477120282283	800.7612781834587	80.63671756380737
5	Prevalence	103	Latin America and Caribbean	1	Male	7	10-14 years	388	Iodine deficiency	197	Developmental intellectual disability	3	Rate	2009	0.79384256234	1.3607088300999999	0.09226153852999999
5	Prevalence	103	Latin America and Caribbean	2	Female	7	10-14 years	388	Iodine deficiency	197	Developmental intellectual disability	3	Rate	2009	1.06504202874	1.76270863969	0.23962139382
5	Prevalence	103	Latin America and Caribbean	3	Both	7	10-14 years	388	Iodine deficiency	197	Developmental intellectual disability	3	Rate	2009	0.9272435584	1.5590641556	0.15699787116
5	Prevalence	103	Latin America and Caribbean	1	Male	7	10-14 years	388	Iodine deficiency	197	Developmental intellectual disability	1	Number	2010	198.41712114221872	343.08979770508154	20.640059521793013
5	Prevalence	103	Latin America and Caribbean	2	Female	7	10-14 years	388	Iodine deficiency	197	Developmental intellectual disability	1	Number	2010	257.3406057253285	424.9585577866293	56.28173793266169
5	Prevalence	103	Latin America and Caribbean	3	Both	7	10-14 years	388	Iodine deficiency	197	Developmental intellectual disability	1	Number	2010	455.75772686754686	766.7111346710477	69.50260332301411
5	Prevalence	103	Latin America and Caribbean	1	Male	7	10-14 years	388	Iodine deficiency	197	Developmental intellectual disability	3	Rate	2010	0.76374104814	1.3206106418499999	0.07944707897
5	Prevalence	103	Latin America and Caribbean	2	Female	7	10-14 years	388	Iodine deficiency	197	Developmental intellectual disability	3	Rate	2010	1.02496246316	1.69256837219	0.2241646575
5	Prevalence	103	Latin America and Caribbean	3	Both	7	10-14 years	388	Iodine deficiency	197	Developmental intellectual disability	3	Rate	2010	0.8921215695700001	1.50079636734	0.13604765846
5	Prevalence	103	Latin America and Caribbean	1	Male	7	10-14 years	388	Iodine deficiency	197	Developmental intellectual disability	1	Number	2011	248.13305620829	404.0402010333502	77.08663839399435
5	Prevalence	103	Latin America and Caribbean	2	Female	7	10-14 years	388	Iodine deficiency	197	Developmental intellectual disability	1	Number	2011	329.0064706689071	522.4973679281891	124.68313697330602
5	Prevalence	103	Latin America and Caribbean	3	Both	7	10-14 years	388	Iodine deficiency	197	Developmental intellectual disability	1	Number	2011	577.139526877198	918.7772641940974	211.97034307095143
5	Prevalence	103	Latin America and Caribbean	1	Male	7	10-14 years	388	Iodine deficiency	197	Developmental intellectual disability	3	Rate	2011	0.96261264253	1.56744212781	0.29905154042000004
5	Prevalence	103	Latin America and Caribbean	2	Female	7	10-14 years	388	Iodine deficiency	197	Developmental intellectual disability	3	Rate	2011	1.3226684070399999	2.1005385089199997	0.50124985636
5	Prevalence	103	Latin America and Caribbean	3	Both	7	10-14 years	388	Iodine deficiency	197	Developmental intellectual disability	3	Rate	2011	1.13943248796	1.81391953812	0.41848787708
5	Prevalence	103	Latin America and Caribbean	1	Male	7	10-14 years	388	Iodine deficiency	197	Developmental intellectual disability	1	Number	2012	370.8072095482611	610.3218150660842	126.95865088028783
5	Prevalence	103	Latin America and Caribbean	2	Female	7	10-14 years	388	Iodine deficiency	197	Developmental intellectual disability	1	Number	2012	506.86144141805727	797.3669791941084	205.6771681209588
5	Prevalence	103	Latin America and Caribbean	3	Both	7	10-14 years	388	Iodine deficiency	197	Developmental intellectual disability	1	Number	2012	877.668650966317	1410.8170361479663	326.70462888656965
5	Prevalence	103	Latin America and Caribbean	1	Male	7	10-14 years	388	Iodine deficiency	197	Developmental intellectual disability	3	Rate	2012	1.45339435575	2.39218186262	0.49761973838
5	Prevalence	103	Latin America and Caribbean	2	Female	7	10-14 years	388	Iodine deficiency	197	Developmental intellectual disability	3	Rate	2012	2.06099558573	3.24224667738	0.83632271257
5	Prevalence	103	Latin America and Caribbean	3	Both	7	10-14 years	388	Iodine deficiency	197	Developmental intellectual disability	3	Rate	2012	1.7516159950099999	2.81565222118	0.65202403318
5	Prevalence	103	Latin America and Caribbean	1	Male	7	10-14 years	388	Iodine deficiency	197	Developmental intellectual disability	1	Number	2013	516.400596754949	873.0947979378361	151.94192604509016
5	Prevalence	103	Latin America and Caribbean	2	Female	7	10-14 years	388	Iodine deficiency	197	Developmental intellectual disability	1	Number	2013	717.5463927313612	1140.1586487652714	249.49641537569948
5	Prevalence	103	Latin America and Caribbean	3	Both	7	10-14 years	388	Iodine deficiency	197	Developmental intellectual disability	1	Number	2013	1233.9469894863098	2006.5782304319127	403.8675918497113
5	Prevalence	103	Latin America and Caribbean	1	Male	7	10-14 years	388	Iodine deficiency	197	Developmental intellectual disability	3	Rate	2013	2.04721849209	3.46129696	0.6023585617
5	Prevalence	103	Latin America and Caribbean	2	Female	7	10-14 years	388	Iodine deficiency	197	Developmental intellectual disability	3	Rate	2013	2.95394515487	4.69372593942	1.0271095149
5	Prevalence	103	Latin America and Caribbean	3	Both	7	10-14 years	388	Iodine deficiency	197	Developmental intellectual disability	3	Rate	2013	2.49203585152	4.05241467562	0.81563675485
5	Prevalence	103	Latin America and Caribbean	1	Male	7	10-14 years	388	Iodine deficiency	197	Developmental intellectual disability	1	Number	2014	636.7595640523331	1119.046313263134	132.15828225835443
5	Prevalence	103	Latin America and Caribbean	2	Female	7	10-14 years	388	Iodine deficiency	197	Developmental intellectual disability	1	Number	2014	891.7115801828854	1507.051236703027	214.65850115995536
5	Prevalence	103	Latin America and Caribbean	3	Both	7	10-14 years	388	Iodine deficiency	197	Developmental intellectual disability	1	Number	2014	1528.4711442352184	2631.257520868664	340.01652715219785
5	Prevalence	103	Latin America and Caribbean	1	Male	7	10-14 years	388	Iodine deficiency	197	Developmental intellectual disability	3	Rate	2014	2.5530864379400002	4.48681437565	0.52988841808
5	Prevalence	103	Latin America and Caribbean	2	Female	7	10-14 years	388	Iodine deficiency	197	Developmental intellectual disability	3	Rate	2014	3.71597827354	6.28024775853	0.89453399986
5	Prevalence	103	Latin America and Caribbean	3	Both	7	10-14 years	388	Iodine deficiency	197	Developmental intellectual disability	3	Rate	2014	3.1233152215700004	5.37677580489	0.69479806593
5	Prevalence	103	Latin America and Caribbean	1	Male	7	10-14 years	388	Iodine deficiency	197	Developmental intellectual disability	1	Number	2015	685.5841725699441	1279.5714707372754	26.05024920005372
5	Prevalence	103	Latin America and Caribbean	2	Female	7	10-14 years	388	Iodine deficiency	197	Developmental intellectual disability	1	Number	2015	962.9875133071224	1734.5871872251687	76.62979736881853
5	Prevalence	103	Latin America and Caribbean	3	Both	7	10-14 years	388	Iodine deficiency	197	Developmental intellectual disability	1	Number	2015	1648.5716858770693	2938.2470513660264	109.45291057000657
5	Prevalence	103	Latin America and Caribbean	1	Male	7	10-14 years	388	Iodine deficiency	197	Developmental intellectual disability	3	Rate	2015	2.77653904789	5.1821210220700005	0.10550058914
5	Prevalence	103	Latin America and Caribbean	2	Female	7	10-14 years	388	Iodine deficiency	197	Developmental intellectual disability	3	Rate	2015	4.05660120775	7.30697790098	0.32280431912
5	Prevalence	103	Latin America and Caribbean	3	Both	7	10-14 years	388	Iodine deficiency	197	Developmental intellectual disability	3	Rate	2015	3.40397238709	6.06689531004	0.22599847398999998
5	Prevalence	103	Latin America and Caribbean	1	Male	7	10-14 years	388	Iodine deficiency	197	Developmental intellectual disability	1	Number	2016	677.4446904139613	1239.962546879975	36.23915783338266
5	Prevalence	103	Latin America and Caribbean	2	Female	7	10-14 years	388	Iodine deficiency	197	Developmental intellectual disability	1	Number	2016	950.4534343914794	1682.372551635479	92.07107770809108
5	Prevalence	103	Latin America and Caribbean	3	Both	7	10-14 years	388	Iodine deficiency	197	Developmental intellectual disability	1	Number	2016	1627.898124805439	2854.252340269776	133.04287982870773
5	Prevalence	103	Latin America and Caribbean	1	Male	7	10-14 years	388	Iodine deficiency	197	Developmental intellectual disability	3	Rate	2016	2.76435215769	5.05973873649	0.14787597507
5	Prevalence	103	Latin America and Caribbean	2	Female	7	10-14 years	388	Iodine deficiency	197	Developmental intellectual disability	3	Rate	2016	4.03679821339	7.145430028410001	0.39104741858
5	Prevalence	103	Latin America and Caribbean	3	Both	7	10-14 years	388	Iodine deficiency	197	Developmental intellectual disability	3	Rate	2016	3.38784151719	5.94002439805	0.27687739483
5	Prevalence	103	Latin America and Caribbean	1	Male	7	10-14 years	388	Iodine deficiency	197	Developmental intellectual disability	1	Number	2017	661.8556768585385	1190.6111494656584	36.60840032236396
5	Prevalence	103	Latin America and Caribbean	2	Female	7	10-14 years	388	Iodine deficiency	197	Developmental intellectual disability	1	Number	2017	924.9918105405642	1632.1914892732066	95.67563880794916
5	Prevalence	103	Latin America and Caribbean	3	Both	7	10-14 years	388	Iodine deficiency	197	Developmental intellectual disability	1	Number	2017	1586.8474873991024	2764.2289314700947	135.46726500055564
5	Prevalence	103	Latin America and Caribbean	1	Male	7	10-14 years	388	Iodine deficiency	197	Developmental intellectual disability	3	Rate	2017	2.71311394421	4.88061646171	0.15006709901
5	Prevalence	103	Latin America and Caribbean	2	Female	7	10-14 years	388	Iodine deficiency	197	Developmental intellectual disability	3	Rate	2017	3.94875294492	6.96776001312	0.40843546525999996
5	Prevalence	103	Latin America and Caribbean	3	Both	7	10-14 years	388	Iodine deficiency	197	Developmental intellectual disability	3	Rate	2017	3.3184041076199997	5.78053575623	0.28328817494999997
5	Prevalence	103	Latin America and Caribbean	1	Male	7	10-14 years	388	Iodine deficiency	197	Developmental intellectual disability	1	Number	2018	646.8965451469913	1156.571935305095	29.02070118230741
5	Prevalence	103	Latin America and Caribbean	2	Female	7	10-14 years	388	Iodine deficiency	197	Developmental intellectual disability	1	Number	2018	900.5504200897113	1590.3409144461584	86.09318600170114
5	Prevalence	103	Latin America and Caribbean	3	Both	7	10-14 years	388	Iodine deficiency	197	Developmental intellectual disability	1	Number	2018	1547.4469652367	2683.633912258525	116.55340395847364
5	Prevalence	103	Latin America and Caribbean	1	Male	7	10-14 years	388	Iodine deficiency	197	Developmental intellectual disability	3	Rate	2018	2.65852364341	4.75311525216	0.11926516043
5	Prevalence	103	Latin America and Caribbean	2	Female	7	10-14 years	388	Iodine deficiency	197	Developmental intellectual disability	3	Rate	2018	3.85504916562	6.80788357711	0.36854512247
5	Prevalence	103	Latin America and Caribbean	3	Both	7	10-14 years	388	Iodine deficiency	197	Developmental intellectual disability	3	Rate	2018	3.2445856176000003	5.62686811905	0.24438155663000002
5	Prevalence	103	Latin America and Caribbean	1	Male	7	10-14 years	388	Iodine deficiency	197	Developmental intellectual disability	1	Number	2019	639.6409982105481	1140.32828038488	24.0859130262087
5	Prevalence	103	Latin America and Caribbean	2	Female	7	10-14 years	388	Iodine deficiency	197	Developmental intellectual disability	1	Number	2019	889.7741595606439	1576.2042867141618	75.28335656146744
5	Prevalence	103	Latin America and Caribbean	3	Both	7	10-14 years	388	Iodine deficiency	197	Developmental intellectual disability	1	Number	2019	1529.4151577711923	2658.1605377015976	96.50879139810712
5	Prevalence	103	Latin America and Caribbean	1	Male	7	10-14 years	388	Iodine deficiency	197	Developmental intellectual disability	3	Rate	2019	2.63130261025	4.690988834540001	0.09908265104
5	Prevalence	103	Latin America and Caribbean	2	Female	7	10-14 years	388	Iodine deficiency	197	Developmental intellectual disability	3	Rate	2019	3.81243599666	6.75359909724	0.32256834548
5	Prevalence	103	Latin America and Caribbean	3	Both	7	10-14 years	388	Iodine deficiency	197	Developmental intellectual disability	3	Rate	2019	3.20984444619	5.5787872872	0.20254684054
5	Prevalence	103	Latin America and Caribbean	1	Male	7	10-14 years	388	Iodine deficiency	197	Developmental intellectual disability	1	Number	2020	624.3468887603688	1113.9302341696302	19.624789806008245
5	Prevalence	103	Latin America and Caribbean	2	Female	7	10-14 years	388	Iodine deficiency	197	Developmental intellectual disability	1	Number	2020	864.0797000974227	1521.9488515616777	77.11811105491205
5	Prevalence	103	Latin America and Caribbean	3	Both	7	10-14 years	388	Iodine deficiency	197	Developmental intellectual disability	1	Number	2020	1488.4265888577925	2589.807438744472	97.43176849208189
5	Prevalence	103	Latin America and Caribbean	1	Male	7	10-14 years	388	Iodine deficiency	197	Developmental intellectual disability	3	Rate	2020	2.56649037314	4.57901092135	0.08067123424
5	Prevalence	103	Latin America and Caribbean	2	Female	7	10-14 years	388	Iodine deficiency	197	Developmental intellectual disability	3	Rate	2020	3.6990304691500002	6.5152961859700005	0.33013417915
5	Prevalence	103	Latin America and Caribbean	3	Both	7	10-14 years	388	Iodine deficiency	197	Developmental intellectual disability	3	Rate	2020	3.1212744972	5.4309026536600005	0.20431729485
5	Prevalence	103	Latin America and Caribbean	1	Male	7	10-14 years	388	Iodine deficiency	197	Developmental intellectual disability	1	Number	2021	703.6966043920886	1276.953291961084	20.18993363122504
5	Prevalence	103	Latin America and Caribbean	2	Female	7	10-14 years	388	Iodine deficiency	197	Developmental intellectual disability	1	Number	2021	964.5987519978094	1697.412418751442	76.95019857228186
5	Prevalence	103	Latin America and Caribbean	3	Both	7	10-14 years	388	Iodine deficiency	197	Developmental intellectual disability	1	Number	2021	1668.295356389898	2964.0964589456385	92.65714757039471
5	Prevalence	103	Latin America and Caribbean	1	Male	7	10-14 years	388	Iodine deficiency	197	Developmental intellectual disability	3	Rate	2021	2.88669879034	5.2383079586	0.08282299023
5	Prevalence	103	Latin America and Caribbean	2	Female	7	10-14 years	388	Iodine deficiency	197	Developmental intellectual disability	3	Rate	2021	4.12015517235	7.25027120578	0.32868253044
5	Prevalence	103	Latin America and Caribbean	3	Both	7	10-14 years	388	Iodine deficiency	197	Developmental intellectual disability	3	Rate	2021	3.4909669582399996	6.2024765336600005	0.19388835398999998
5	Prevalence	103	Latin America and Caribbean	1	Male	1	<5 years	381	Neonatal preterm birth	197	Developmental intellectual disability	1	Number	1990	88187.22872426068	105228.12145559926	72036.47510922754
5	Prevalence	103	Latin America and Caribbean	2	Female	1	<5 years	381	Neonatal preterm birth	197	Developmental intellectual disability	1	Number	1990	77559.23196995829	90779.16389652443	64562.72583931747
5	Prevalence	103	Latin America and Caribbean	3	Both	1	<5 years	381	Neonatal preterm birth	197	Developmental intellectual disability	1	Number	1990	165746.460694219	195968.5527879109	136781.3414835587
5	Prevalence	103	Latin America and Caribbean	1	Male	1	<5 years	381	Neonatal preterm birth	197	Developmental intellectual disability	3	Rate	1990	350.66250728817	418.42291044455004	286.44160093733
5	Prevalence	103	Latin America and Caribbean	2	Female	1	<5 years	381	Neonatal preterm birth	197	Developmental intellectual disability	3	Rate	1990	318.37116512959	372.63736946778	265.02209636846
5	Prevalence	103	Latin America and Caribbean	3	Both	1	<5 years	381	Neonatal preterm birth	197	Developmental intellectual disability	3	Rate	1990	334.77364269317	395.81603127653005	276.27007991070997
5	Prevalence	103	Latin America and Caribbean	1	Male	1	<5 years	381	Neonatal preterm birth	197	Developmental intellectual disability	1	Number	1991	87837.0133587716	104927.46185211003	72012.53116969642
5	Prevalence	103	Latin America and Caribbean	2	Female	1	<5 years	381	Neonatal preterm birth	197	Developmental intellectual disability	1	Number	1991	77319.26026815326	90544.88117633486	64702.13011942188
5	Prevalence	103	Latin America and Caribbean	3	Both	1	<5 years	381	Neonatal preterm birth	197	Developmental intellectual disability	1	Number	1991	165156.27362692505	195464.2534797884	136588.1586523425
5	Prevalence	103	Latin America and Caribbean	1	Male	1	<5 years	381	Neonatal preterm birth	197	Developmental intellectual disability	3	Rate	1991	348.29657350088	416.0646409955	285.54839123552
5	Prevalence	103	Latin America and Caribbean	2	Female	1	<5 years	381	Neonatal preterm birth	197	Developmental intellectual disability	3	Rate	1991	316.58968247728	370.74300869076	264.92786867166
5	Prevalence	103	Latin America and Caribbean	3	Both	1	<5 years	381	Neonatal preterm birth	197	Developmental intellectual disability	3	Rate	1991	332.6974914012	393.75111440352	275.14872272666
5	Prevalence	103	Latin America and Caribbean	1	Male	1	<5 years	381	Neonatal preterm birth	197	Developmental intellectual disability	1	Number	1992	87566.68136354249	104673.77756109364	71976.25520121655
5	Prevalence	103	Latin America and Caribbean	2	Female	1	<5 years	381	Neonatal preterm birth	197	Developmental intellectual disability	1	Number	1992	77177.34876333202	90404.37915922549	64625.52953952868
5	Prevalence	103	Latin America and Caribbean	3	Both	1	<5 years	381	Neonatal preterm birth	197	Developmental intellectual disability	1	Number	1992	164744.03012687492	195513.79471663255	137334.9373022252
5	Prevalence	103	Latin America and Caribbean	1	Male	1	<5 years	381	Neonatal preterm birth	197	Developmental intellectual disability	3	Rate	1992	345.8118945416	413.36998003784	284.24333074595
5	Prevalence	103	Latin America and Caribbean	2	Female	1	<5 years	381	Neonatal preterm birth	197	Developmental intellectual disability	3	Rate	1992	314.76994364199004	368.7167515977	263.57700305787
5	Prevalence	103	Latin America and Caribbean	3	Both	1	<5 years	381	Neonatal preterm birth	197	Developmental intellectual disability	3	Rate	1992	330.54110824109	392.27731853037005	275.54772298054
5	Prevalence	103	Latin America and Caribbean	1	Male	1	<5 years	381	Neonatal preterm birth	197	Developmental intellectual disability	1	Number	1993	87395.47398766539	104556.66172639652	72305.10209994798
5	Prevalence	103	Latin America and Caribbean	2	Female	1	<5 years	381	Neonatal preterm birth	197	Developmental intellectual disability	1	Number	1993	77141.53738246147	90755.59815185456	65121.049383151214
5	Prevalence	103	Latin America and Caribbean	3	Both	1	<5 years	381	Neonatal preterm birth	197	Developmental intellectual disability	1	Number	1993	164537.01137012674	195627.10411698668	137657.68242054374
5	Prevalence	103	Latin America and Caribbean	1	Male	1	<5 years	381	Neonatal preterm birth	197	Developmental intellectual disability	3	Rate	1993	343.26972563977	410.67500348697	283.99814575875996
5	Prevalence	103	Latin America and Caribbean	2	Female	1	<5 years	381	Neonatal preterm birth	197	Developmental intellectual disability	3	Rate	1993	312.96326995491	368.19552381355	264.1961419151
5	Prevalence	103	Latin America and Caribbean	3	Both	1	<5 years	381	Neonatal preterm birth	197	Developmental intellectual disability	3	Rate	1993	328.36173848909	390.4073343045	274.71944178145003
5	Prevalence	103	Latin America and Caribbean	1	Male	1	<5 years	381	Neonatal preterm birth	197	Developmental intellectual disability	1	Number	1994	87316.15991113093	104689.75156979788	72205.42144951096
5	Prevalence	103	Latin America and Caribbean	2	Female	1	<5 years	381	Neonatal preterm birth	197	Developmental intellectual disability	1	Number	1994	77190.65826225399	90871.94103901448	65048.562722717485
5	Prevalence	103	Latin America and Caribbean	3	Both	1	<5 years	381	Neonatal preterm birth	197	Developmental intellectual disability	1	Number	1994	164506.8181733849	195194.67834065596	137708.47310581917
5	Prevalence	103	Latin America and Caribbean	1	Male	1	<5 years	381	Neonatal preterm birth	197	Developmental intellectual disability	3	Rate	1994	340.81524718897	408.62840962918	281.83452621765
5	Prevalence	103	Latin America and Caribbean	2	Female	1	<5 years	381	Neonatal preterm birth	197	Developmental intellectual disability	3	Rate	1994	311.26850143393	366.43777299459003	262.30594601669
5	Prevalence	103	Latin America and Caribbean	3	Both	1	<5 years	381	Neonatal preterm birth	197	Developmental intellectual disability	3	Rate	1994	326.28245563241	387.14868892694	273.13067789689
5	Prevalence	103	Latin America and Caribbean	1	Male	1	<5 years	381	Neonatal preterm birth	197	Developmental intellectual disability	1	Number	1995	87342.29995243967	104861.72736284124	72220.10453009544
5	Prevalence	103	Latin America and Caribbean	2	Female	1	<5 years	381	Neonatal preterm birth	197	Developmental intellectual disability	1	Number	1995	77313.5141515113	90769.64886144247	64888.81930992626
5	Prevalence	103	Latin America and Caribbean	3	Both	1	<5 years	381	Neonatal preterm birth	197	Developmental intellectual disability	1	Number	1995	164655.81410395104	195371.66803690148	138051.51079536093
5	Prevalence	103	Latin America and Caribbean	1	Male	1	<5 years	381	Neonatal preterm birth	197	Developmental intellectual disability	3	Rate	1995	338.65603201058997	406.58485656794005	280.02209748163
5	Prevalence	103	Latin America and Caribbean	2	Female	1	<5 years	381	Neonatal preterm birth	197	Developmental intellectual disability	3	Rate	1995	309.81210062934	363.73376499277	260.0236406066
5	Prevalence	103	Latin America and Caribbean	3	Both	1	<5 years	381	Neonatal preterm birth	197	Developmental intellectual disability	3	Rate	1995	324.47162625565	385.00045198642	272.04504413395
5	Prevalence	103	Latin America and Caribbean	1	Male	1	<5 years	381	Neonatal preterm birth	197	Developmental intellectual disability	1	Number	1996	87304.38009451855	104591.40549704034	72016.8199306243
5	Prevalence	103	Latin America and Caribbean	2	Female	1	<5 years	381	Neonatal preterm birth	197	Developmental intellectual disability	1	Number	1996	77403.49314207875	90822.1669287626	65512.16997018032
5	Prevalence	103	Latin America and Caribbean	3	Both	1	<5 years	381	Neonatal preterm birth	197	Developmental intellectual disability	1	Number	1996	164707.87323659766	195417.15141406475	137866.82843584742
5	Prevalence	103	Latin America and Caribbean	1	Male	1	<5 years	381	Neonatal preterm birth	197	Developmental intellectual disability	3	Rate	1996	336.31589517817997	402.90936296207	277.42481232478
5	Prevalence	103	Latin America and Caribbean	2	Female	1	<5 years	381	Neonatal preterm birth	197	Developmental intellectual disability	3	Rate	1996	308.3357654256	361.78887051246	260.96684080355
5	Prevalence	103	Latin America and Caribbean	3	Both	1	<5 years	381	Neonatal preterm birth	197	Developmental intellectual disability	3	Rate	1996	322.56019217258	382.70055143868	269.99529409630003
5	Prevalence	103	Latin America and Caribbean	1	Male	1	<5 years	381	Neonatal preterm birth	197	Developmental intellectual disability	1	Number	1997	87065.86037070001	103830.47255541552	71727.80007724895
5	Prevalence	103	Latin America and Caribbean	2	Female	1	<5 years	381	Neonatal preterm birth	197	Developmental intellectual disability	1	Number	1997	77368.29362885444	90337.96751341024	65930.90538489088
5	Prevalence	103	Latin America and Caribbean	3	Both	1	<5 years	381	Neonatal preterm birth	197	Developmental intellectual disability	1	Number	1997	164434.15399955437	193963.9598187994	137650.71678708406
5	Prevalence	103	Latin America and Caribbean	1	Male	1	<5 years	381	Neonatal preterm birth	197	Developmental intellectual disability	3	Rate	1997	333.54907506818	397.77425890349997	274.7890076613
5	Prevalence	103	Latin America and Caribbean	2	Female	1	<5 years	381	Neonatal preterm birth	197	Developmental intellectual disability	3	Rate	1997	306.70971060446004	358.12515144187	261.36868169144
5	Prevalence	103	Latin America and Caribbean	3	Both	1	<5 years	381	Neonatal preterm birth	197	Developmental intellectual disability	3	Rate	1997	320.35884382104996	377.89028859949	268.17801173574003
5	Prevalence	103	Latin America and Caribbean	1	Male	1	<5 years	381	Neonatal preterm birth	197	Developmental intellectual disability	1	Number	1998	86696.45329811261	103417.2784748994	71592.27696868186
5	Prevalence	103	Latin America and Caribbean	2	Female	1	<5 years	381	Neonatal preterm birth	197	Developmental intellectual disability	1	Number	1998	77222.4372251223	90035.43387271985	65455.32342336809
5	Prevalence	103	Latin America and Caribbean	3	Both	1	<5 years	381	Neonatal preterm birth	197	Developmental intellectual disability	1	Number	1998	163918.89052323476	193015.13145183225	137127.23578531685
5	Prevalence	103	Latin America and Caribbean	1	Male	1	<5 years	381	Neonatal preterm birth	197	Developmental intellectual disability	3	Rate	1998	330.88872260569	394.70601008613	273.24159378404
5	Prevalence	103	Latin America and Caribbean	2	Female	1	<5 years	381	Neonatal preterm birth	197	Developmental intellectual disability	3	Rate	1998	305.23216096722	355.87726873313	258.72104705889
5	Prevalence	103	Latin America and Caribbean	3	Both	1	<5 years	381	Neonatal preterm birth	197	Developmental intellectual disability	3	Rate	1998	318.28500009395	374.78182615915	266.26304091917
5	Prevalence	103	Latin America and Caribbean	1	Male	1	<5 years	381	Neonatal preterm birth	197	Developmental intellectual disability	1	Number	1999	86315.92875071714	102694.73268961997	71038.42064767188
5	Prevalence	103	Latin America and Caribbean	2	Female	1	<5 years	381	Neonatal preterm birth	197	Developmental intellectual disability	1	Number	1999	77025.08847278346	89639.56477606099	64898.599249505074
5	Prevalence	103	Latin America and Caribbean	3	Both	1	<5 years	381	Neonatal preterm birth	197	Developmental intellectual disability	1	Number	1999	163341.01722350065	192386.5143447754	136634.58023297237
5	Prevalence	103	Latin America and Caribbean	1	Male	1	<5 years	381	Neonatal preterm birth	197	Developmental intellectual disability	3	Rate	1999	328.88646651623003	391.29403173846	270.67512905040996
5	Prevalence	103	Latin America and Caribbean	2	Female	1	<5 years	381	Neonatal preterm birth	197	Developmental intellectual disability	3	Rate	1999	304.21969651441003	354.04206256111996	256.32469315333003
5	Prevalence	103	Latin America and Caribbean	3	Both	1	<5 years	381	Neonatal preterm birth	197	Developmental intellectual disability	3	Rate	1999	316.77456827878	373.10380491164	264.98157597505997
5	Prevalence	103	Latin America and Caribbean	1	Male	1	<5 years	381	Neonatal preterm birth	197	Developmental intellectual disability	1	Number	2000	86058.5277388632	102417.06297649731	70592.5829541175
5	Prevalence	103	Latin America and Caribbean	2	Female	1	<5 years	381	Neonatal preterm birth	197	Developmental intellectual disability	1	Number	2000	76848.40465402653	89424.07084612575	64398.07032186382
5	Prevalence	103	Latin America and Caribbean	3	Both	1	<5 years	381	Neonatal preterm birth	197	Developmental intellectual disability	1	Number	2000	162906.93239288984	191393.4617621156	136019.81769924797
5	Prevalence	103	Latin America and Caribbean	1	Male	1	<5 years	381	Neonatal preterm birth	197	Developmental intellectual disability	3	Rate	2000	328.10240279861	390.47012926053	269.13772168271004
5	Prevalence	103	Latin America and Caribbean	2	Female	1	<5 years	381	Neonatal preterm birth	197	Developmental intellectual disability	3	Rate	2000	303.98080753768	353.72499131884	254.73238525169998
5	Prevalence	103	Latin America and Caribbean	3	Both	1	<5 years	381	Neonatal preterm birth	197	Developmental intellectual disability	3	Rate	2000	316.26368997691	371.56676861581	264.06567740040003
5	Prevalence	103	Latin America and Caribbean	1	Male	1	<5 years	381	Neonatal preterm birth	197	Developmental intellectual disability	1	Number	2001	85872.6059380236	101978.94270944584	70569.81272217912
5	Prevalence	103	Latin America and Caribbean	2	Female	1	<5 years	381	Neonatal preterm birth	197	Developmental intellectual disability	1	Number	2001	76639.48336700558	89133.5965523463	64607.09395987053
5	Prevalence	103	Latin America and Caribbean	3	Both	1	<5 years	381	Neonatal preterm birth	197	Developmental intellectual disability	1	Number	2001	162512.08930502913	191140.10967718816	136010.06188067544
5	Prevalence	103	Latin America and Caribbean	1	Male	1	<5 years	381	Neonatal preterm birth	197	Developmental intellectual disability	3	Rate	2001	328.41419023943	390.01182653717	269.88965395122
5	Prevalence	103	Latin America and Caribbean	2	Female	1	<5 years	381	Neonatal preterm birth	197	Developmental intellectual disability	3	Rate	2001	304.35907836287	353.97706385791	256.5747407138
5	Prevalence	103	Latin America and Caribbean	3	Both	1	<5 years	381	Neonatal preterm birth	197	Developmental intellectual disability	3	Rate	2001	316.61323716028	372.38761211467	264.98081565847997
5	Prevalence	103	Latin America and Caribbean	1	Male	1	<5 years	381	Neonatal preterm birth	197	Developmental intellectual disability	1	Number	2002	85618.99586539048	101821.93677044671	70546.26809828106
5	Prevalence	103	Latin America and Caribbean	2	Female	1	<5 years	381	Neonatal preterm birth	197	Developmental intellectual disability	1	Number	2002	76323.55570538588	88729.41705065419	64756.18201827377
5	Prevalence	103	Latin America and Caribbean	3	Both	1	<5 years	381	Neonatal preterm birth	197	Developmental intellectual disability	1	Number	2002	161942.55157077633	190626.20989257525	134955.19976677428
5	Prevalence	103	Latin America and Caribbean	1	Male	1	<5 years	381	Neonatal preterm birth	197	Developmental intellectual disability	3	Rate	2002	329.22628966508	391.53061900129995	271.26791036221
5	Prevalence	103	Latin America and Caribbean	2	Female	1	<5 years	381	Neonatal preterm birth	197	Developmental intellectual disability	3	Rate	2002	304.99808580398	354.57339617948	258.77347271118
5	Prevalence	103	Latin America and Caribbean	3	Both	1	<5 years	381	Neonatal preterm birth	197	Developmental intellectual disability	3	Rate	2002	317.34526901257	373.55423434073003	264.4604136419
5	Prevalence	103	Latin America and Caribbean	1	Male	1	<5 years	381	Neonatal preterm birth	197	Developmental intellectual disability	1	Number	2003	85325.56155751632	101646.50936611394	70363.91062427557
5	Prevalence	103	Latin America and Caribbean	2	Female	1	<5 years	381	Neonatal preterm birth	197	Developmental intellectual disability	1	Number	2003	75957.85996883217	88611.10061107876	64489.67521414562
5	Prevalence	103	Latin America and Caribbean	3	Both	1	<5 years	381	Neonatal preterm birth	197	Developmental intellectual disability	1	Number	2003	161283.42152634854	190193.13022520376	134897.07711550334
5	Prevalence	103	Latin America and Caribbean	1	Male	1	<5 years	381	Neonatal preterm birth	197	Developmental intellectual disability	3	Rate	2003	330.37925741848	393.57371543252003	272.44797592616
5	Prevalence	103	Latin America and Caribbean	2	Female	1	<5 years	381	Neonatal preterm birth	197	Developmental intellectual disability	3	Rate	2003	305.88458097862	356.83956066687	259.70185690356
5	Prevalence	103	Latin America and Caribbean	3	Both	1	<5 years	381	Neonatal preterm birth	197	Developmental intellectual disability	3	Rate	2003	318.37231550113	375.43987279755004	266.28586118245
5	Prevalence	103	Latin America and Caribbean	1	Male	1	<5 years	381	Neonatal preterm birth	197	Developmental intellectual disability	1	Number	2004	85023.1939575168	101488.36292604508	69938.41540469829
5	Prevalence	103	Latin America and Caribbean	2	Female	1	<5 years	381	Neonatal preterm birth	197	Developmental intellectual disability	1	Number	2004	75608.72235551583	88242.2520319559	64161.61582090566
5	Prevalence	103	Latin America and Caribbean	3	Both	1	<5 years	381	Neonatal preterm birth	197	Developmental intellectual disability	1	Number	2004	160631.91631303265	189568.16253257176	134655.40015362698
5	Prevalence	103	Latin America and Caribbean	1	Male	1	<5 years	381	Neonatal preterm birth	197	Developmental intellectual disability	3	Rate	2004	331.68969065374	395.92306683649997	272.84144820516
5	Prevalence	103	Latin America and Caribbean	2	Female	1	<5 years	381	Neonatal preterm birth	197	Developmental intellectual disability	3	Rate	2004	307.00032994415	358.29729222833	260.52069937313
5	Prevalence	103	Latin America and Caribbean	3	Both	1	<5 years	381	Neonatal preterm birth	197	Developmental intellectual disability	3	Rate	2004	319.59187959875004	377.16318628610003	267.90922639157003
5	Prevalence	103	Latin America and Caribbean	1	Male	1	<5 years	381	Neonatal preterm birth	197	Developmental intellectual disability	1	Number	2005	84745.54776857838	101063.3864931553	69821.97428203534
5	Prevalence	103	Latin America and Caribbean	2	Female	1	<5 years	381	Neonatal preterm birth	197	Developmental intellectual disability	1	Number	2005	75353.77171684962	88092.53726301392	64029.03149284366
5	Prevalence	103	Latin America and Caribbean	3	Both	1	<5 years	381	Neonatal preterm birth	197	Developmental intellectual disability	1	Number	2005	160099.31948542816	189373.8910006612	134024.92853926393
5	Prevalence	103	Latin America and Caribbean	1	Male	1	<5 years	381	Neonatal preterm birth	197	Developmental intellectual disability	3	Rate	2005	332.96226840519	397.07448126199	274.32807449614
5	Prevalence	103	Latin America and Caribbean	2	Female	1	<5 years	381	Neonatal preterm birth	197	Developmental intellectual disability	3	Rate	2005	308.35264306795	360.48051850255	262.0110532501
5	Prevalence	103	Latin America and Caribbean	3	Both	1	<5 years	381	Neonatal preterm birth	197	Developmental intellectual disability	3	Rate	2005	320.90766501107	379.58645527294	268.64340841077
5	Prevalence	103	Latin America and Caribbean	1	Male	1	<5 years	381	Neonatal preterm birth	197	Developmental intellectual disability	1	Number	2006	84552.30342114811	101534.53345630335	69590.39699344814
5	Prevalence	103	Latin America and Caribbean	2	Female	1	<5 years	381	Neonatal preterm birth	197	Developmental intellectual disability	1	Number	2006	75377.4298658715	87787.10523435057	63891.46701160429
5	Prevalence	103	Latin America and Caribbean	3	Both	1	<5 years	381	Neonatal preterm birth	197	Developmental intellectual disability	1	Number	2006	159929.73328701942	188758.7698387163	133511.21122473263
5	Prevalence	103	Latin America and Caribbean	1	Male	1	<5 years	381	Neonatal preterm birth	197	Developmental intellectual disability	3	Rate	2006	334.07329358953	401.17151907585003	274.95753734829003
5	Prevalence	103	Latin America and Caribbean	2	Female	1	<5 years	381	Neonatal preterm birth	197	Developmental intellectual disability	3	Rate	2006	310.37142168407	361.46905918121	263.07722995011
5	Prevalence	103	Latin America and Caribbean	3	Both	1	<5 years	381	Neonatal preterm birth	197	Developmental intellectual disability	3	Rate	2006	322.46687724764	380.59496387554	269.19911936528
5	Prevalence	103	Latin America and Caribbean	1	Male	1	<5 years	381	Neonatal preterm birth	197	Developmental intellectual disability	1	Number	2007	84486.32889770472	101587.71069035032	69238.00493024383
5	Prevalence	103	Latin America and Caribbean	2	Female	1	<5 years	381	Neonatal preterm birth	197	Developmental intellectual disability	1	Number	2007	75732.2030250097	87846.38458660498	64001.07961990812
5	Prevalence	103	Latin America and Caribbean	3	Both	1	<5 years	381	Neonatal preterm birth	197	Developmental intellectual disability	1	Number	2007	160218.53192271423	188953.84274402517	133032.1057099617
5	Prevalence	103	Latin America and Caribbean	1	Male	1	<5 years	381	Neonatal preterm birth	197	Developmental intellectual disability	3	Rate	2007	335.05012604983	402.86962063564	274.57936191553
5	Prevalence	103	Latin America and Caribbean	2	Female	1	<5 years	381	Neonatal preterm birth	197	Developmental intellectual disability	3	Rate	2007	313.14295606266	363.2335446492	264.63626387259995
5	Prevalence	103	Latin America and Caribbean	3	Both	1	<5 years	381	Neonatal preterm birth	197	Developmental intellectual disability	3	Rate	2007	324.32525111046	382.49322198136	269.29263782636997
5	Prevalence	103	Latin America and Caribbean	1	Male	1	<5 years	381	Neonatal preterm birth	197	Developmental intellectual disability	1	Number	2008	84563.9372699432	102019.03191199958	69217.39000044524
5	Prevalence	103	Latin America and Caribbean	2	Female	1	<5 years	381	Neonatal preterm birth	197	Developmental intellectual disability	1	Number	2008	76308.87294754399	88887.24503685733	64306.76497615528
5	Prevalence	103	Latin America and Caribbean	3	Both	1	<5 years	381	Neonatal preterm birth	197	Developmental intellectual disability	1	Number	2008	160872.8102174873	190770.9659792278	133147.62437692643
5	Prevalence	103	Latin America and Caribbean	1	Male	1	<5 years	381	Neonatal preterm birth	197	Developmental intellectual disability	3	Rate	2008	335.98526652809	405.3369880174	275.01112150728
5	Prevalence	103	Latin America and Caribbean	2	Female	1	<5 years	381	Neonatal preterm birth	197	Developmental intellectual disability	3	Rate	2008	316.21863141227	368.34252544765	266.4827355698
5	Prevalence	103	Latin America and Caribbean	3	Both	1	<5 years	381	Neonatal preterm birth	197	Developmental intellectual disability	3	Rate	2008	326.30988906206	386.95446832056996	270.07290094935
5	Prevalence	103	Latin America and Caribbean	1	Male	1	<5 years	381	Neonatal preterm birth	197	Developmental intellectual disability	1	Number	2009	84802.40842679571	102270.7157830874	68972.04547171555
5	Prevalence	103	Latin America and Caribbean	2	Female	1	<5 years	381	Neonatal preterm birth	197	Developmental intellectual disability	1	Number	2009	76987.85162417048	90080.04538455643	64696.31010331785
5	Prevalence	103	Latin America and Caribbean	3	Both	1	<5 years	381	Neonatal preterm birth	197	Developmental intellectual disability	1	Number	2009	161790.26005096617	192660.9235146186	133354.83578342124
5	Prevalence	103	Latin America and Caribbean	1	Male	1	<5 years	381	Neonatal preterm birth	197	Developmental intellectual disability	3	Rate	2009	337.00728653254	406.42685811866994	274.09695458221
5	Prevalence	103	Latin America and Caribbean	2	Female	1	<5 years	381	Neonatal preterm birth	197	Developmental intellectual disability	3	Rate	2009	319.14756044837003	373.42030103531	268.19386570598
5	Prevalence	103	Latin America and Caribbean	3	Both	1	<5 years	381	Neonatal preterm birth	197	Developmental intellectual disability	3	Rate	2009	328.26592865077004	390.9012628592	270.57159679899996
5	Prevalence	103	Latin America and Caribbean	1	Male	1	<5 years	381	Neonatal preterm birth	197	Developmental intellectual disability	1	Number	2010	85104.86489761539	102373.944707021	68999.98796431875
5	Prevalence	103	Latin America and Caribbean	2	Female	1	<5 years	381	Neonatal preterm birth	197	Developmental intellectual disability	1	Number	2010	77539.91884329951	90467.794474418	65069.92251021243
5	Prevalence	103	Latin America and Caribbean	3	Both	1	<5 years	381	Neonatal preterm birth	197	Developmental intellectual disability	1	Number	2010	162644.7837409148	193343.9229259948	134130.35422484932
5	Prevalence	103	Latin America and Caribbean	1	Male	1	<5 years	381	Neonatal preterm birth	197	Developmental intellectual disability	3	Rate	2010	337.99739792878	406.58224378014006	274.03623067981
5	Prevalence	103	Latin America and Caribbean	2	Female	1	<5 years	381	Neonatal preterm birth	197	Developmental intellectual disability	3	Rate	2010	321.24298558431	374.80235767234	269.58057850388
5	Prevalence	103	Latin America and Caribbean	3	Both	1	<5 years	381	Neonatal preterm birth	197	Developmental intellectual disability	3	Rate	2010	329.79713776584	392.04621826043	271.97802409291
5	Prevalence	103	Latin America and Caribbean	1	Male	1	<5 years	381	Neonatal preterm birth	197	Developmental intellectual disability	1	Number	2011	85550.67470784887	103101.53334394828	69820.37852564233
5	Prevalence	103	Latin America and Caribbean	2	Female	1	<5 years	381	Neonatal preterm birth	197	Developmental intellectual disability	1	Number	2011	78061.96176546755	90934.08406078092	65816.74315006389
5	Prevalence	103	Latin America and Caribbean	3	Both	1	<5 years	381	Neonatal preterm birth	197	Developmental intellectual disability	1	Number	2011	163612.63647331652	194577.1911240709	135677.6664768492
5	Prevalence	103	Latin America and Caribbean	1	Male	1	<5 years	381	Neonatal preterm birth	197	Developmental intellectual disability	3	Rate	2011	339.20671902529	408.79552348952006	276.83640838210005
5	Prevalence	103	Latin America and Caribbean	2	Female	1	<5 years	381	Neonatal preterm birth	197	Developmental intellectual disability	3	Rate	2011	322.85992405575996	376.09830460257996	272.21438219641
5	Prevalence	103	Latin America and Caribbean	3	Both	1	<5 years	381	Neonatal preterm birth	197	Developmental intellectual disability	3	Rate	2011	331.20581525575	393.88826319006995	274.65624358905
5	Prevalence	103	Latin America and Caribbean	1	Male	1	<5 years	381	Neonatal preterm birth	197	Developmental intellectual disability	1	Number	2012	86195.37536925719	104017.15085382677	70397.98569771994
5	Prevalence	103	Latin America and Caribbean	2	Female	1	<5 years	381	Neonatal preterm birth	197	Developmental intellectual disability	1	Number	2012	78722.30767426085	91608.22099809982	66274.46658653009
5	Prevalence	103	Latin America and Caribbean	3	Both	1	<5 years	381	Neonatal preterm birth	197	Developmental intellectual disability	1	Number	2012	164917.683043518	195913.22597589268	136835.52042818555
5	Prevalence	103	Latin America and Caribbean	1	Male	1	<5 years	381	Neonatal preterm birth	197	Developmental intellectual disability	3	Rate	2012	340.80263348871	411.26706377359	278.34229870574
5	Prevalence	103	Latin America and Caribbean	2	Female	1	<5 years	381	Neonatal preterm birth	197	Developmental intellectual disability	3	Rate	2012	324.65361274506	377.7955802216	273.31827084006
5	Prevalence	103	Latin America and Caribbean	3	Both	1	<5 years	381	Neonatal preterm birth	197	Developmental intellectual disability	3	Rate	2012	332.89824903937	395.46499009338	276.21237647944
5	Prevalence	103	Latin America and Caribbean	1	Male	1	<5 years	381	Neonatal preterm birth	197	Developmental intellectual disability	1	Number	2013	86873.9232747043	104763.02895611594	71101.54675653926
5	Prevalence	103	Latin America and Caribbean	2	Female	1	<5 years	381	Neonatal preterm birth	197	Developmental intellectual disability	1	Number	2013	79370.55341494716	92418.2007635834	67178.3180716392
5	Prevalence	103	Latin America and Caribbean	3	Both	1	<5 years	381	Neonatal preterm birth	197	Developmental intellectual disability	1	Number	2013	166244.4766896514	197433.79097413813	137901.84525739437
5	Prevalence	103	Latin America and Caribbean	1	Male	1	<5 years	381	Neonatal preterm birth	197	Developmental intellectual disability	3	Rate	2013	342.47747720876	413.00054733554	280.29905224633
5	Prevalence	103	Latin America and Caribbean	2	Female	1	<5 years	381	Neonatal preterm birth	197	Developmental intellectual disability	3	Rate	2013	326.33992108724	379.98662030915	276.21033336708
5	Prevalence	103	Latin America and Caribbean	3	Both	1	<5 years	381	Neonatal preterm birth	197	Developmental intellectual disability	3	Rate	2013	334.57837715196996	397.34900487795	277.53689332256
5	Prevalence	103	Latin America and Caribbean	1	Male	1	<5 years	381	Neonatal preterm birth	197	Developmental intellectual disability	1	Number	2014	87473.615475926	105299.80165152924	71737.17538715983
5	Prevalence	103	Latin America and Caribbean	2	Female	1	<5 years	381	Neonatal preterm birth	197	Developmental intellectual disability	1	Number	2014	79902.10008671704	92990.72110247816	67626.72084854404
5	Prevalence	103	Latin America and Caribbean	3	Both	1	<5 years	381	Neonatal preterm birth	197	Developmental intellectual disability	1	Number	2014	167375.71556264287	198087.78728512637	138858.51802544206
5	Prevalence	103	Latin America and Caribbean	1	Male	1	<5 years	381	Neonatal preterm birth	197	Developmental intellectual disability	3	Rate	2014	344.10073371928	414.22477865635	282.19726086964
5	Prevalence	103	Latin America and Caribbean	2	Female	1	<5 years	381	Neonatal preterm birth	197	Developmental intellectual disability	3	Rate	2014	327.80443632067	381.50149847085	277.44376035064
5	Prevalence	103	Latin America and Caribbean	3	Both	1	<5 years	381	Neonatal preterm birth	197	Developmental intellectual disability	3	Rate	2014	336.12374359782	397.79969513180004	278.85553619449
5	Prevalence	103	Latin America and Caribbean	1	Male	1	<5 years	381	Neonatal preterm birth	197	Developmental intellectual disability	1	Number	2015	87910.6139585178	105715.24577886748	72247.76312629686
5	Prevalence	103	Latin America and Caribbean	2	Female	1	<5 years	381	Neonatal preterm birth	197	Developmental intellectual disability	1	Number	2015	80241.12672117329	93183.31582030148	68057.42040806857
5	Prevalence	103	Latin America and Caribbean	3	Both	1	<5 years	381	Neonatal preterm birth	197	Developmental intellectual disability	1	Number	2015	168151.7406796914	198576.5933674296	139600.0951833998
5	Prevalence	103	Latin America and Caribbean	1	Male	1	<5 years	381	Neonatal preterm birth	197	Developmental intellectual disability	3	Rate	2015	345.57119529067	415.56010360124	284.00149579677003
5	Prevalence	103	Latin America and Caribbean	2	Female	1	<5 years	381	Neonatal preterm birth	197	Developmental intellectual disability	3	Rate	2015	328.95878984395	382.01695387963997	279.01012326428
5	Prevalence	103	Latin America and Caribbean	3	Both	1	<5 years	381	Neonatal preterm birth	197	Developmental intellectual disability	3	Rate	2015	337.43947257454	398.49472066540005	280.14329378709
5	Prevalence	103	Latin America and Caribbean	1	Male	1	<5 years	381	Neonatal preterm birth	197	Developmental intellectual disability	1	Number	2016	88121.35719046021	105501.25042042046	72763.10196057844
5	Prevalence	103	Latin America and Caribbean	2	Female	1	<5 years	381	Neonatal preterm birth	197	Developmental intellectual disability	1	Number	2016	80328.37055955318	92842.10744218888	68154.17374470324
5	Prevalence	103	Latin America and Caribbean	3	Both	1	<5 years	381	Neonatal preterm birth	197	Developmental intellectual disability	1	Number	2016	168449.72775001355	198696.16626940155	140598.48596398073
5	Prevalence	103	Latin America and Caribbean	1	Male	1	<5 years	381	Neonatal preterm birth	197	Developmental intellectual disability	3	Rate	2016	346.84351809991	415.25035503787	286.39379914817
5	Prevalence	103	Latin America and Caribbean	2	Female	1	<5 years	381	Neonatal preterm birth	197	Developmental intellectual disability	3	Rate	2016	329.74183447982	381.10976995685	279.76768508424
5	Prevalence	103	Latin America and Caribbean	3	Both	1	<5 years	381	Neonatal preterm birth	197	Developmental intellectual disability	3	Rate	2016	338.47233879303	399.24763907141	282.5097969028
5	Prevalence	103	Latin America and Caribbean	1	Male	1	<5 years	381	Neonatal preterm birth	197	Developmental intellectual disability	1	Number	2017	88109.73681228915	105012.2862658645	73031.6959797068
5	Prevalence	103	Latin America and Caribbean	2	Female	1	<5 years	381	Neonatal preterm birth	197	Developmental intellectual disability	1	Number	2017	80186.10387110818	92380.0378205808	68352.15661486007
5	Prevalence	103	Latin America and Caribbean	3	Both	1	<5 years	381	Neonatal preterm birth	197	Developmental intellectual disability	1	Number	2017	168295.84068339723	197953.0109319655	141160.96461508557
5	Prevalence	103	Latin America and Caribbean	1	Male	1	<5 years	381	Neonatal preterm birth	197	Developmental intellectual disability	3	Rate	2017	348.02480885551	414.78821952468	288.46802808956
5	Prevalence	103	Latin America and Caribbean	2	Female	1	<5 years	381	Neonatal preterm birth	197	Developmental intellectual disability	3	Rate	2017	330.32560217195	380.55835298846	281.57581181207996
5	Prevalence	103	Latin America and Caribbean	3	Both	1	<5 years	381	Neonatal preterm birth	197	Developmental intellectual disability	3	Rate	2017	339.36118745015	399.16357157977	284.64489899963
5	Prevalence	103	Latin America and Caribbean	1	Male	1	<5 years	381	Neonatal preterm birth	197	Developmental intellectual disability	1	Number	2018	87792.9290839229	103896.5311124558	72904.71278789628
5	Prevalence	103	Latin America and Caribbean	2	Female	1	<5 years	381	Neonatal preterm birth	197	Developmental intellectual disability	1	Number	2018	79813.68763691497	91830.57028582125	68272.64299296064
5	Prevalence	103	Latin America and Caribbean	3	Both	1	<5 years	381	Neonatal preterm birth	197	Developmental intellectual disability	1	Number	2018	167606.61672083795	195743.30200414025	141046.33555541135
5	Prevalence	103	Latin America and Caribbean	1	Male	1	<5 years	381	Neonatal preterm birth	197	Developmental intellectual disability	3	Rate	2018	349.337248945	413.41516603300994	290.09547882955
5	Prevalence	103	Latin America and Caribbean	2	Female	1	<5 years	381	Neonatal preterm birth	197	Developmental intellectual disability	3	Rate	2018	331.20183334886	381.0681367649	283.31010878367
5	Prevalence	103	Latin America and Caribbean	3	Both	1	<5 years	381	Neonatal preterm birth	197	Developmental intellectual disability	3	Rate	2018	340.45982681211	397.61396061682996	286.50784745366
5	Prevalence	103	Latin America and Caribbean	1	Male	1	<5 years	381	Neonatal preterm birth	197	Developmental intellectual disability	1	Number	2019	87180.6489924279	102903.43084188236	72330.6508863382
5	Prevalence	103	Latin America and Caribbean	2	Female	1	<5 years	381	Neonatal preterm birth	197	Developmental intellectual disability	1	Number	2019	79255.80269955928	91099.68560305364	67972.75241365616
5	Prevalence	103	Latin America and Caribbean	3	Both	1	<5 years	381	Neonatal preterm birth	197	Developmental intellectual disability	1	Number	2019	166436.45169198708	193967.26292621085	140250.4312437575
5	Prevalence	103	Latin America and Caribbean	1	Male	1	<5 years	381	Neonatal preterm birth	197	Developmental intellectual disability	3	Rate	2019	350.85120737817	414.12622378352	291.08863592109
5	Prevalence	103	Latin America and Caribbean	2	Female	1	<5 years	381	Neonatal preterm birth	197	Developmental intellectual disability	3	Rate	2019	332.60176947841	382.30534040974	285.25176654637
5	Prevalence	103	Latin America and Caribbean	3	Both	1	<5 years	381	Neonatal preterm birth	197	Developmental intellectual disability	3	Rate	2019	341.91755685932	398.47528576947	288.12248946569
5	Prevalence	103	Latin America and Caribbean	1	Male	1	<5 years	381	Neonatal preterm birth	197	Developmental intellectual disability	1	Number	2020	86646.9429789177	102988.01613924684	72079.19273399746
5	Prevalence	103	Latin America and Caribbean	2	Female	1	<5 years	381	Neonatal preterm birth	197	Developmental intellectual disability	1	Number	2020	78677.38564794611	90955.2995133464	68029.52390646847
5	Prevalence	103	Latin America and Caribbean	3	Both	1	<5 years	381	Neonatal preterm birth	197	Developmental intellectual disability	1	Number	2020	165324.32862686383	194060.16916205644	140253.90584125413
5	Prevalence	103	Latin America and Caribbean	1	Male	1	<5 years	381	Neonatal preterm birth	197	Developmental intellectual disability	3	Rate	2020	353.40349042392	420.05318507659996	293.98657844549
5	Prevalence	103	Latin America and Caribbean	2	Female	1	<5 years	381	Neonatal preterm birth	197	Developmental intellectual disability	3	Rate	2020	334.62622404159	386.84595556992	289.3393383714
5	Prevalence	103	Latin America and Caribbean	3	Both	1	<5 years	381	Neonatal preterm birth	197	Developmental intellectual disability	3	Rate	2020	344.21147196564	404.04057304799	292.01390853677
5	Prevalence	103	Latin America and Caribbean	1	Male	1	<5 years	381	Neonatal preterm birth	197	Developmental intellectual disability	1	Number	2021	86111.57983148613	102738.3418415013	70956.37467207364
5	Prevalence	103	Latin America and Caribbean	2	Female	1	<5 years	381	Neonatal preterm birth	197	Developmental intellectual disability	1	Number	2021	78437.15061968478	90603.30877993262	66946.9455395895
5	Prevalence	103	Latin America and Caribbean	3	Both	1	<5 years	381	Neonatal preterm birth	197	Developmental intellectual disability	1	Number	2021	164548.730451171	193434.8178985722	137961.7312922867
5	Prevalence	103	Latin America and Caribbean	1	Male	1	<5 years	381	Neonatal preterm birth	197	Developmental intellectual disability	3	Rate	2021	356.45411043274	425.27966993652996	293.71997892458
5	Prevalence	103	Latin America and Caribbean	2	Female	1	<5 years	381	Neonatal preterm birth	197	Developmental intellectual disability	3	Rate	2021	338.61410741345	391.13555615982006	289.01075611301
5	Prevalence	103	Latin America and Caribbean	3	Both	1	<5 years	381	Neonatal preterm birth	197	Developmental intellectual disability	3	Rate	2021	347.72140964351996	408.76296869267003	291.53824250288
5	Prevalence	103	Latin America and Caribbean	1	Male	6	5-9 years	381	Neonatal preterm birth	197	Developmental intellectual disability	1	Number	1990	86318.65713975426	103251.16297574436	70199.3230005962
5	Prevalence	103	Latin America and Caribbean	2	Female	6	5-9 years	381	Neonatal preterm birth	197	Developmental intellectual disability	1	Number	1990	75569.3290144457	88526.89801642927	61539.25199778598
5	Prevalence	103	Latin America and Caribbean	3	Both	6	5-9 years	381	Neonatal preterm birth	197	Developmental intellectual disability	1	Number	1990	161887.98615419996	191718.79719488765	132121.8319010467
5	Prevalence	103	Latin America and Caribbean	1	Male	6	5-9 years	381	Neonatal preterm birth	197	Developmental intellectual disability	3	Rate	1990	350.97816341225	419.82700788236	285.43573632803
5	Prevalence	103	Latin America and Caribbean	2	Female	6	5-9 years	381	Neonatal preterm birth	197	Developmental intellectual disability	3	Rate	1990	315.71886593722	369.8539104581	257.10302188407
5	Prevalence	103	Latin America and Caribbean	3	Both	6	5-9 years	381	Neonatal preterm birth	197	Developmental intellectual disability	3	Rate	1990	333.58758809485005	395.05717915207	272.25122929481
5	Prevalence	103	Latin America and Caribbean	1	Male	6	5-9 years	381	Neonatal preterm birth	197	Developmental intellectual disability	1	Number	1991	86270.65899571139	102866.41034793716	70686.90380050638
5	Prevalence	103	Latin America and Caribbean	2	Female	6	5-9 years	381	Neonatal preterm birth	197	Developmental intellectual disability	1	Number	1991	75631.48413116291	88249.45990130876	62047.03628387506
5	Prevalence	103	Latin America and Caribbean	3	Both	6	5-9 years	381	Neonatal preterm birth	197	Developmental intellectual disability	1	Number	1991	161902.14312687432	190823.93091543467	132519.0649569806
5	Prevalence	103	Latin America and Caribbean	1	Male	6	5-9 years	381	Neonatal preterm birth	197	Developmental intellectual disability	3	Rate	1991	348.24635985469	415.2379658624	285.33985047161997
5	Prevalence	103	Latin America and Caribbean	2	Female	6	5-9 years	381	Neonatal preterm birth	197	Developmental intellectual disability	3	Rate	1991	313.95335413902	366.33175000141	257.56304242193
5	Prevalence	103	Latin America and Caribbean	3	Both	6	5-9 years	381	Neonatal preterm birth	197	Developmental intellectual disability	3	Rate	1991	331.33947371747996	390.52911605174	271.2057814205
5	Prevalence	103	Latin America and Caribbean	1	Male	6	5-9 years	381	Neonatal preterm birth	197	Developmental intellectual disability	1	Number	1992	86128.9160097983	102652.93743278753	70696.64102909855
5	Prevalence	103	Latin America and Caribbean	2	Female	6	5-9 years	381	Neonatal preterm birth	197	Developmental intellectual disability	1	Number	1992	75594.21185676097	88427.37805975696	62526.6134400192
5	Prevalence	103	Latin America and Caribbean	3	Both	6	5-9 years	381	Neonatal preterm birth	197	Developmental intellectual disability	1	Number	1992	161723.12786655925	191249.9174287511	133774.81206827628
5	Prevalence	103	Latin America and Caribbean	1	Male	6	5-9 years	381	Neonatal preterm birth	197	Developmental intellectual disability	3	Rate	1992	345.83239758567	412.18110149621	283.86736999645
5	Prevalence	103	Latin America and Caribbean	2	Female	6	5-9 years	381	Neonatal preterm birth	197	Developmental intellectual disability	3	Rate	1992	312.40365121174	365.43850507092	258.39997344744
5	Prevalence	103	Latin America and Caribbean	3	Both	6	5-9 years	381	Neonatal preterm birth	197	Developmental intellectual disability	3	Rate	1992	329.35875596273	389.49181674425	272.44035075991
5	Prevalence	103	Latin America and Caribbean	1	Male	6	5-9 years	381	Neonatal preterm birth	197	Developmental intellectual disability	1	Number	1993	85974.1895608068	102605.69147937384	70801.78044237626
5	Prevalence	103	Latin America and Caribbean	2	Female	6	5-9 years	381	Neonatal preterm birth	197	Developmental intellectual disability	1	Number	1993	75519.11424551399	88384.9196748483	62775.96680560541
5	Prevalence	103	Latin America and Caribbean	3	Both	6	5-9 years	381	Neonatal preterm birth	197	Developmental intellectual disability	1	Number	1993	161493.30380632088	190820.84603941775	134352.2079737316
5	Prevalence	103	Latin America and Caribbean	1	Male	6	5-9 years	381	Neonatal preterm birth	197	Developmental intellectual disability	3	Rate	1993	343.86100208078	410.3800928107	283.17767572324
5	Prevalence	103	Latin America and Caribbean	2	Female	6	5-9 years	381	Neonatal preterm birth	197	Developmental intellectual disability	3	Rate	1993	311.12669540033	364.13175997086	258.62696216606
5	Prevalence	103	Latin America and Caribbean	3	Both	6	5-9 years	381	Neonatal preterm birth	197	Developmental intellectual disability	3	Rate	1993	327.73626157215	387.25389373417	272.65582743964
5	Prevalence	103	Latin America and Caribbean	1	Male	6	5-9 years	381	Neonatal preterm birth	197	Developmental intellectual disability	1	Number	1994	85875.77357112912	102737.52202354022	71183.37110577864
5	Prevalence	103	Latin America and Caribbean	2	Female	6	5-9 years	381	Neonatal preterm birth	197	Developmental intellectual disability	1	Number	1994	75463.41039451039	88628.97465220638	62951.02097627358
5	Prevalence	103	Latin America and Caribbean	3	Both	6	5-9 years	381	Neonatal preterm birth	197	Developmental intellectual disability	1	Number	1994	161339.18396563956	191242.22106805188	134270.238784711
5	Prevalence	103	Latin America and Caribbean	1	Male	6	5-9 years	381	Neonatal preterm birth	197	Developmental intellectual disability	3	Rate	1994	342.39161662205	409.62037127093004	283.81216839145
5	Prevalence	103	Latin America and Caribbean	2	Female	6	5-9 years	381	Neonatal preterm birth	197	Developmental intellectual disability	3	Rate	1994	310.13767708743	364.24519084915	258.7145652946
5	Prevalence	103	Latin America and Caribbean	3	Both	6	5-9 years	381	Neonatal preterm birth	197	Developmental intellectual disability	3	Rate	1994	326.50907275356	387.02514006492	271.72847963166
5	Prevalence	103	Latin America and Caribbean	1	Male	6	5-9 years	381	Neonatal preterm birth	197	Developmental intellectual disability	1	Number	1995	85903.64615672122	103553.57975769484	71308.45405829599
5	Prevalence	103	Latin America and Caribbean	2	Female	6	5-9 years	381	Neonatal preterm birth	197	Developmental intellectual disability	1	Number	1995	75489.720685834	89134.58391917852	63299.408156416845
5	Prevalence	103	Latin America and Caribbean	3	Both	6	5-9 years	381	Neonatal preterm birth	197	Developmental intellectual disability	1	Number	1995	161393.36684255523	192688.16367687332	134458.30480912622
5	Prevalence	103	Latin America and Caribbean	1	Male	6	5-9 years	381	Neonatal preterm birth	197	Developmental intellectual disability	3	Rate	1995	341.45063213514	411.60575656607	283.43752336616
5	Prevalence	103	Latin America and Caribbean	2	Female	6	5-9 years	381	Neonatal preterm birth	197	Developmental intellectual disability	3	Rate	1995	309.44704871107	365.37999718755	259.47658649684
5	Prevalence	103	Latin America and Caribbean	3	Both	6	5-9 years	381	Neonatal preterm birth	197	Developmental intellectual disability	3	Rate	1995	325.69535781621	388.84894493161	271.33981125067
5	Prevalence	103	Latin America and Caribbean	1	Male	6	5-9 years	381	Neonatal preterm birth	197	Developmental intellectual disability	1	Number	1996	85969.07832132632	103043.03908525896	71214.9645264259
5	Prevalence	103	Latin America and Caribbean	2	Female	6	5-9 years	381	Neonatal preterm birth	197	Developmental intellectual disability	1	Number	1996	75600.05022533804	89038.47360761868	63592.54183299042
5	Prevalence	103	Latin America and Caribbean	3	Both	6	5-9 years	381	Neonatal preterm birth	197	Developmental intellectual disability	1	Number	1996	161569.12854666435	191924.40125423556	135244.54361602938
5	Prevalence	103	Latin America and Caribbean	1	Male	6	5-9 years	381	Neonatal preterm birth	197	Developmental intellectual disability	3	Rate	1996	340.40738936463	408.01428388129005	281.98627496651
5	Prevalence	103	Latin America and Caribbean	2	Female	6	5-9 years	381	Neonatal preterm birth	197	Developmental intellectual disability	3	Rate	1996	308.80393605456004	363.69593708428	259.75680126149
5	Prevalence	103	Latin America and Caribbean	3	Both	6	5-9 years	381	Neonatal preterm birth	197	Developmental intellectual disability	3	Rate	1996	324.85131386043	385.88370482735996	271.92303431551
5	Prevalence	103	Latin America and Caribbean	1	Male	6	5-9 years	381	Neonatal preterm birth	197	Developmental intellectual disability	1	Number	1997	86018.59942551497	102909.73519595028	71086.89928210594
5	Prevalence	103	Latin America and Caribbean	2	Female	6	5-9 years	381	Neonatal preterm birth	197	Developmental intellectual disability	1	Number	1997	75786.36752714598	89012.2110364711	63732.21091674735
5	Prevalence	103	Latin America and Caribbean	3	Both	6	5-9 years	381	Neonatal preterm birth	197	Developmental intellectual disability	1	Number	1997	161804.9669526608	191953.949397185	134984.19558626928
5	Prevalence	103	Latin America and Caribbean	1	Male	6	5-9 years	381	Neonatal preterm birth	197	Developmental intellectual disability	3	Rate	1997	338.90772146056	405.45770454643997	280.07778808647004
5	Prevalence	103	Latin America and Caribbean	2	Female	6	5-9 years	381	Neonatal preterm birth	197	Developmental intellectual disability	3	Rate	1997	308.07842205157	361.84266925863	259.07718780764003
5	Prevalence	103	Latin America and Caribbean	3	Both	6	5-9 years	381	Neonatal preterm birth	197	Developmental intellectual disability	3	Rate	1997	323.73407266658	384.05516822587	270.07195270804
5	Prevalence	103	Latin America and Caribbean	1	Male	6	5-9 years	381	Neonatal preterm birth	197	Developmental intellectual disability	1	Number	1998	86144.069720247	102810.19298132998	70839.0190729704
5	Prevalence	103	Latin America and Caribbean	2	Female	6	5-9 years	381	Neonatal preterm birth	197	Developmental intellectual disability	1	Number	1998	76075.70126263754	89066.7433114596	63997.37740018642
5	Prevalence	103	Latin America and Caribbean	3	Both	6	5-9 years	381	Neonatal preterm birth	197	Developmental intellectual disability	1	Number	1998	162219.77098288463	191713.9286348977	134932.16416591575
5	Prevalence	103	Latin America and Caribbean	1	Male	6	5-9 years	381	Neonatal preterm birth	197	Developmental intellectual disability	3	Rate	1998	337.39224400130996	402.66685598702	277.44841502727
5	Prevalence	103	Latin America and Caribbean	2	Female	6	5-9 years	381	Neonatal preterm birth	197	Developmental intellectual disability	3	Rate	1998	307.48905130749	359.99731779454	258.66988455373
5	Prevalence	103	Latin America and Caribbean	3	Both	6	5-9 years	381	Neonatal preterm birth	197	Developmental intellectual disability	3	Rate	1998	322.67600752162	381.34368396267	268.39744474737
5	Prevalence	103	Latin America and Caribbean	1	Male	6	5-9 years	381	Neonatal preterm birth	197	Developmental intellectual disability	1	Number	1999	86413.46658909299	103080.3806312384	71146.09981596874
5	Prevalence	103	Latin America and Caribbean	2	Female	6	5-9 years	381	Neonatal preterm birth	197	Developmental intellectual disability	1	Number	1999	76471.95272414468	89462.7228288819	64020.5348483331
5	Prevalence	103	Latin America and Caribbean	3	Both	6	5-9 years	381	Neonatal preterm birth	197	Developmental intellectual disability	1	Number	1999	162885.4193132376	192272.10077974905	135105.1655461227
5	Prevalence	103	Latin America and Caribbean	1	Male	6	5-9 years	381	Neonatal preterm birth	197	Developmental intellectual disability	3	Rate	1999	336.36659670532003	401.24297969543	276.93798673476005
5	Prevalence	103	Latin America and Caribbean	2	Female	6	5-9 years	381	Neonatal preterm birth	197	Developmental intellectual disability	3	Rate	1999	307.30045232022997	359.50350699538	257.26476983847
5	Prevalence	103	Latin America and Caribbean	3	Both	6	5-9 years	381	Neonatal preterm birth	197	Developmental intellectual disability	3	Rate	1999	322.0648990738	380.16966155365003	267.13644284074
5	Prevalence	103	Latin America and Caribbean	1	Male	6	5-9 years	381	Neonatal preterm birth	197	Developmental intellectual disability	1	Number	2000	86913.33296547743	103238.9396880662	71135.95145732292
5	Prevalence	103	Latin America and Caribbean	2	Female	6	5-9 years	381	Neonatal preterm birth	197	Developmental intellectual disability	1	Number	2000	76990.29754977998	90284.25552070537	64080.11266354553
5	Prevalence	103	Latin America and Caribbean	3	Both	6	5-9 years	381	Neonatal preterm birth	197	Developmental intellectual disability	1	Number	2000	163903.63051525733	193407.829701356	135836.2447040717
5	Prevalence	103	Latin America and Caribbean	1	Male	6	5-9 years	381	Neonatal preterm birth	197	Developmental intellectual disability	3	Rate	2000	336.36897586367	399.55177447768	275.30789951746
5	Prevalence	103	Latin America and Caribbean	2	Female	6	5-9 years	381	Neonatal preterm birth	197	Developmental intellectual disability	3	Rate	2000	307.77490074459996	360.91856592343	256.16539930857
5	Prevalence	103	Latin America and Caribbean	3	Both	6	5-9 years	381	Neonatal preterm birth	197	Developmental intellectual disability	3	Rate	2000	322.30347299029	380.32113761177	267.11118776594
5	Prevalence	103	Latin America and Caribbean	1	Male	6	5-9 years	381	Neonatal preterm birth	197	Developmental intellectual disability	1	Number	2001	87587.38316241615	104245.47037147389	72268.84863741642
5	Prevalence	103	Latin America and Caribbean	2	Female	6	5-9 years	381	Neonatal preterm birth	197	Developmental intellectual disability	1	Number	2001	77577.34343190657	90283.43847120646	64880.1655720568
5	Prevalence	103	Latin America and Caribbean	3	Both	6	5-9 years	381	Neonatal preterm birth	197	Developmental intellectual disability	1	Number	2001	165164.7265943226	194176.39566031485	137079.54940772668
5	Prevalence	103	Latin America and Caribbean	1	Male	6	5-9 years	381	Neonatal preterm birth	197	Developmental intellectual disability	3	Rate	2001	337.41130866973003	401.58295990767	278.39999226359004
5	Prevalence	103	Latin America and Caribbean	2	Female	6	5-9 years	381	Neonatal preterm birth	197	Developmental intellectual disability	3	Rate	2001	308.89905273311	359.49244183288005	258.34117024086
5	Prevalence	103	Latin America and Caribbean	3	Both	6	5-9 years	381	Neonatal preterm birth	197	Developmental intellectual disability	3	Rate	2001	323.39090843979	380.19547081860003	268.40040803849
5	Prevalence	103	Latin America and Caribbean	1	Male	6	5-9 years	381	Neonatal preterm birth	197	Developmental intellectual disability	1	Number	2002	88261.21011310363	104856.30820831866	73245.94219371091
5	Prevalence	103	Latin America and Caribbean	2	Female	6	5-9 years	381	Neonatal preterm birth	197	Developmental intellectual disability	1	Number	2002	78135.65957841906	91177.35523257966	65516.21924770774
5	Prevalence	103	Latin America and Caribbean	3	Both	6	5-9 years	381	Neonatal preterm birth	197	Developmental intellectual disability	1	Number	2002	166396.86969152265	196500.40236237523	138627.97847010122
5	Prevalence	103	Latin America and Caribbean	1	Male	6	5-9 years	381	Neonatal preterm birth	197	Developmental intellectual disability	3	Rate	2002	339.02651847119	402.77115015819	281.35028674832
5	Prevalence	103	Latin America and Caribbean	2	Female	6	5-9 years	381	Neonatal preterm birth	197	Developmental intellectual disability	3	Rate	2002	310.46767515685	362.28812374201004	260.32503449322
5	Prevalence	103	Latin America and Caribbean	3	Both	6	5-9 years	381	Neonatal preterm birth	197	Developmental intellectual disability	3	Rate	2002	324.98879316111	383.78383402169	270.75352742442
5	Prevalence	103	Latin America and Caribbean	1	Male	6	5-9 years	381	Neonatal preterm birth	197	Developmental intellectual disability	1	Number	2003	88834.15790902717	105908.0206303906	73758.65203695741
5	Prevalence	103	Latin America and Caribbean	2	Female	6	5-9 years	381	Neonatal preterm birth	197	Developmental intellectual disability	1	Number	2003	78604.55190905988	92057.56201287404	66201.98389240605
5	Prevalence	103	Latin America and Caribbean	3	Both	6	5-9 years	381	Neonatal preterm birth	197	Developmental intellectual disability	1	Number	2003	167438.70981808708	197800.67077181995	139502.4181869467
5	Prevalence	103	Latin America and Caribbean	1	Male	6	5-9 years	381	Neonatal preterm birth	197	Developmental intellectual disability	3	Rate	2003	341.00160342967	406.54187196788	283.13229058997
5	Prevalence	103	Latin America and Caribbean	2	Female	6	5-9 years	381	Neonatal preterm birth	197	Developmental intellectual disability	3	Rate	2003	312.39595766069004	365.86189408206	263.10476498909
5	Prevalence	103	Latin America and Caribbean	3	Both	6	5-9 years	381	Neonatal preterm birth	197	Developmental intellectual disability	3	Rate	2003	326.94709497639	386.23299691862	272.39764578905
5	Prevalence	103	Latin America and Caribbean	1	Male	6	5-9 years	381	Neonatal preterm birth	197	Developmental intellectual disability	1	Number	2004	89230.58193840472	106786.74216518912	73685.9063486406
5	Prevalence	103	Latin America and Caribbean	2	Female	6	5-9 years	381	Neonatal preterm birth	197	Developmental intellectual disability	1	Number	2004	78946.37121600036	92553.0849794256	66591.68060703708
5	Prevalence	103	Latin America and Caribbean	3	Both	6	5-9 years	381	Neonatal preterm birth	197	Developmental intellectual disability	1	Number	2004	168176.95315440508	199197.79698265143	140666.3215824595
5	Prevalence	103	Latin America and Caribbean	1	Male	6	5-9 years	381	Neonatal preterm birth	197	Developmental intellectual disability	3	Rate	2004	343.12329460579	410.63296905575	283.34849334293
5	Prevalence	103	Latin America and Caribbean	2	Female	6	5-9 years	381	Neonatal preterm birth	197	Developmental intellectual disability	3	Rate	2004	314.59922573854	368.82162442369	265.36610659764
5	Prevalence	103	Latin America and Caribbean	3	Both	6	5-9 years	381	Neonatal preterm birth	197	Developmental intellectual disability	3	Rate	2004	329.11555908222	389.82210756132	275.27835534721004
5	Prevalence	103	Latin America and Caribbean	1	Male	6	5-9 years	381	Neonatal preterm birth	197	Developmental intellectual disability	1	Number	2005	89363.87011773315	107390.56360511912	73263.27989466021
5	Prevalence	103	Latin America and Caribbean	2	Female	6	5-9 years	381	Neonatal preterm birth	197	Developmental intellectual disability	1	Number	2005	79118.59299314224	92630.31615151098	66592.49349210755
5	Prevalence	103	Latin America and Caribbean	3	Both	6	5-9 years	381	Neonatal preterm birth	197	Developmental intellectual disability	1	Number	2005	168482.46311087534	200337.62305381955	140424.17097202697
5	Prevalence	103	Latin America and Caribbean	1	Male	6	5-9 years	381	Neonatal preterm birth	197	Developmental intellectual disability	3	Rate	2005	345.16671463102	414.79456936139	282.97840716854
5	Prevalence	103	Latin America and Caribbean	2	Female	6	5-9 years	381	Neonatal preterm birth	197	Developmental intellectual disability	3	Rate	2005	316.98308782691	371.11685798853	266.79814964671
5	Prevalence	103	Latin America and Caribbean	3	Both	6	5-9 years	381	Neonatal preterm birth	197	Developmental intellectual disability	3	Rate	2005	331.3326783199	393.97810305623	276.15406262427
5	Prevalence	103	Latin America and Caribbean	1	Male	6	5-9 years	381	Neonatal preterm birth	197	Developmental intellectual disability	1	Number	2006	89158.30845205761	106682.2806313459	73127.17828661788
5	Prevalence	103	Latin America and Caribbean	2	Female	6	5-9 years	381	Neonatal preterm birth	197	Developmental intellectual disability	1	Number	2006	79125.92416383048	92533.7826157173	66589.2340473911
5	Prevalence	103	Latin America and Caribbean	3	Both	6	5-9 years	381	Neonatal preterm birth	197	Developmental intellectual disability	1	Number	2006	168284.2326158879	199134.5994049077	140113.65068451865
5	Prevalence	103	Latin America and Caribbean	1	Male	6	5-9 years	381	Neonatal preterm birth	197	Developmental intellectual disability	3	Rate	2006	346.95740982417	415.15152546765	284.57265292015
5	Prevalence	103	Latin America and Caribbean	2	Female	6	5-9 years	381	Neonatal preterm birth	197	Developmental intellectual disability	3	Rate	2006	319.65947411377	373.82565323918	269.01271311732
5	Prevalence	103	Latin America and Caribbean	3	Both	6	5-9 years	381	Neonatal preterm birth	197	Developmental intellectual disability	3	Rate	2006	333.56383367115	394.71374924164	277.7256415856
5	Prevalence	103	Latin America and Caribbean	1	Male	6	5-9 years	381	Neonatal preterm birth	197	Developmental intellectual disability	1	Number	2007	88677.32012920473	105576.92488694948	72799.31670960394
5	Prevalence	103	Latin America and Caribbean	2	Female	6	5-9 years	381	Neonatal preterm birth	197	Developmental intellectual disability	1	Number	2007	79006.35265633855	92488.4758772028	66134.80263795567
5	Prevalence	103	Latin America and Caribbean	3	Both	6	5-9 years	381	Neonatal preterm birth	197	Developmental intellectual disability	1	Number	2007	167683.67278554317	197623.2235829834	139011.0207513898
5	Prevalence	103	Latin America and Caribbean	1	Male	6	5-9 years	381	Neonatal preterm birth	197	Developmental intellectual disability	3	Rate	2007	348.58228847246	415.0130612129	286.16733546854
5	Prevalence	103	Latin America and Caribbean	2	Female	6	5-9 years	381	Neonatal preterm birth	197	Developmental intellectual disability	3	Rate	2007	322.66377417081	377.72507767385997	270.09606576861
5	Prevalence	103	Latin America and Caribbean	3	Both	6	5-9 years	381	Neonatal preterm birth	197	Developmental intellectual disability	3	Rate	2007	335.87060343487	395.83956061394997	278.43924604145
5	Prevalence	103	Latin America and Caribbean	1	Male	6	5-9 years	381	Neonatal preterm birth	197	Developmental intellectual disability	1	Number	2008	88067.51189375373	105026.85595482853	71861.86665293472
5	Prevalence	103	Latin America and Caribbean	2	Female	6	5-9 years	381	Neonatal preterm birth	197	Developmental intellectual disability	1	Number	2008	78789.77952438722	92091.80132420672	65848.97383116842
5	Prevalence	103	Latin America and Caribbean	3	Both	6	5-9 years	381	Neonatal preterm birth	197	Developmental intellectual disability	1	Number	2008	166857.29141814096	196805.2704902276	137723.46706023242
5	Prevalence	103	Latin America and Caribbean	1	Male	6	5-9 years	381	Neonatal preterm birth	197	Developmental intellectual disability	3	Rate	2008	350.20519078146	417.64493325541997	285.76257214424
5	Prevalence	103	Latin America and Caribbean	2	Female	6	5-9 years	381	Neonatal preterm birth	197	Developmental intellectual disability	3	Rate	2008	325.78030552888004	380.78156016186	272.27260874415003
5	Prevalence	103	Latin America and Caribbean	3	Both	6	5-9 years	381	Neonatal preterm birth	197	Developmental intellectual disability	3	Rate	2008	338.23100964323	398.93758777497	279.17477815587
5	Prevalence	103	Latin America and Caribbean	1	Male	6	5-9 years	381	Neonatal preterm birth	197	Developmental intellectual disability	1	Number	2009	87493.80400346707	104805.13943384336	71077.9835542128
5	Prevalence	103	Latin America and Caribbean	2	Female	6	5-9 years	381	Neonatal preterm birth	197	Developmental intellectual disability	1	Number	2009	78547.48221799424	91869.0460313625	65531.23058601415
5	Prevalence	103	Latin America and Caribbean	3	Both	6	5-9 years	381	Neonatal preterm birth	197	Developmental intellectual disability	1	Number	2009	166041.28622146125	196480.76430947296	136967.4402348985
5	Prevalence	103	Latin America and Caribbean	1	Male	6	5-9 years	381	Neonatal preterm birth	197	Developmental intellectual disability	3	Rate	2009	351.97275693493003	421.61332779654003	285.93469119208004
5	Prevalence	103	Latin America and Caribbean	2	Female	6	5-9 years	381	Neonatal preterm birth	197	Developmental intellectual disability	3	Rate	2009	328.81872113995	384.58600295478	274.32954981572004
5	Prevalence	103	Latin America and Caribbean	3	Both	6	5-9 years	381	Neonatal preterm birth	197	Developmental intellectual disability	3	Rate	2009	340.62619248993	403.07140571642	280.98251178372
5	Prevalence	103	Latin America and Caribbean	1	Male	6	5-9 years	381	Neonatal preterm birth	197	Developmental intellectual disability	1	Number	2010	87083.0822244258	104043.30097639424	70741.78415450634
5	Prevalence	103	Latin America and Caribbean	2	Female	6	5-9 years	381	Neonatal preterm birth	197	Developmental intellectual disability	1	Number	2010	78314.49908144305	91158.55015096934	65521.78868049489
5	Prevalence	103	Latin America and Caribbean	3	Both	6	5-9 years	381	Neonatal preterm birth	197	Developmental intellectual disability	1	Number	2010	165397.58130586904	195763.4554132793	136322.90378490047
5	Prevalence	103	Latin America and Caribbean	1	Male	6	5-9 years	381	Neonatal preterm birth	197	Developmental intellectual disability	3	Rate	2010	353.94701852044	422.88140517023	287.52821956594
5	Prevalence	103	Latin America and Caribbean	2	Female	6	5-9 years	381	Neonatal preterm birth	197	Developmental intellectual disability	3	Rate	2010	331.51572526469	385.88630741223	277.36247501839
5	Prevalence	103	Latin America and Caribbean	3	Both	6	5-9 years	381	Neonatal preterm birth	197	Developmental intellectual disability	3	Rate	2010	342.9593426978	405.92435187203995	282.67168786625
5	Prevalence	103	Latin America and Caribbean	1	Male	6	5-9 years	381	Neonatal preterm birth	197	Developmental intellectual disability	1	Number	2011	86997.85325367619	104118.36700943808	70971.81055730867
5	Prevalence	103	Latin America and Caribbean	2	Female	6	5-9 years	381	Neonatal preterm birth	197	Developmental intellectual disability	1	Number	2011	78324.84960436962	91071.75233764408	65444.99037575217
5	Prevalence	103	Latin America and Caribbean	3	Both	6	5-9 years	381	Neonatal preterm birth	197	Developmental intellectual disability	1	Number	2011	165322.70285804593	195550.25931497032	136398.17732952995
5	Prevalence	103	Latin America and Caribbean	1	Male	6	5-9 years	381	Neonatal preterm birth	197	Developmental intellectual disability	3	Rate	2011	356.20460668351	426.30295555665	290.58746761794
5	Prevalence	103	Latin America and Caribbean	2	Female	6	5-9 years	381	Neonatal preterm birth	197	Developmental intellectual disability	3	Rate	2011	334.25359707675	388.65137902853	279.28841937448
5	Prevalence	103	Latin America and Caribbean	3	Both	6	5-9 years	381	Neonatal preterm birth	197	Developmental intellectual disability	3	Rate	2011	345.45633479434997	408.61947381202	285.01599355866
5	Prevalence	103	Latin America and Caribbean	1	Male	6	5-9 years	381	Neonatal preterm birth	197	Developmental intellectual disability	1	Number	2012	87230.25595069677	104146.7306963111	71492.90845347295
5	Prevalence	103	Latin America and Caribbean	2	Female	6	5-9 years	381	Neonatal preterm birth	197	Developmental intellectual disability	1	Number	2012	78680.67560616661	91347.9009956094	65826.93067187577
5	Prevalence	103	Latin America and Caribbean	3	Both	6	5-9 years	381	Neonatal preterm birth	197	Developmental intellectual disability	1	Number	2012	165910.9315568634	195498.68758564637	137448.87356466168
5	Prevalence	103	Latin America and Caribbean	1	Male	6	5-9 years	381	Neonatal preterm birth	197	Developmental intellectual disability	3	Rate	2012	358.56559454692	428.10185531666	293.87621240039005
5	Prevalence	103	Latin America and Caribbean	2	Female	6	5-9 years	381	Neonatal preterm birth	197	Developmental intellectual disability	3	Rate	2012	337.26301977558	391.56080832541	282.16571921778
5	Prevalence	103	Latin America and Caribbean	3	Both	6	5-9 years	381	Neonatal preterm birth	197	Developmental intellectual disability	3	Rate	2012	348.13744640494997	410.22260096381	288.41438840115
5	Prevalence	103	Latin America and Caribbean	1	Male	6	5-9 years	381	Neonatal preterm birth	197	Developmental intellectual disability	1	Number	2013	87668.74331389905	104475.31774020016	72231.80968951008
5	Prevalence	103	Latin America and Caribbean	2	Female	6	5-9 years	381	Neonatal preterm birth	197	Developmental intellectual disability	1	Number	2013	79242.19117290531	91631.00594614809	66942.3855027441
5	Prevalence	103	Latin America and Caribbean	3	Both	6	5-9 years	381	Neonatal preterm birth	197	Developmental intellectual disability	1	Number	2013	166910.93448680447	196115.85946120007	139185.89749637473
5	Prevalence	103	Latin America and Caribbean	1	Male	6	5-9 years	381	Neonatal preterm birth	197	Developmental intellectual disability	3	Rate	2013	360.7780461636	429.94115783857995	297.25133708528
5	Prevalence	103	Latin America and Caribbean	2	Female	6	5-9 years	381	Neonatal preterm birth	197	Developmental intellectual disability	3	Rate	2013	340.13924355922	393.31700181139996	287.34354805093
5	Prevalence	103	Latin America and Caribbean	3	Both	6	5-9 years	381	Neonatal preterm birth	197	Developmental intellectual disability	3	Rate	2013	350.67608730717	412.03497222151	292.42641347876
5	Prevalence	103	Latin America and Caribbean	1	Male	6	5-9 years	381	Neonatal preterm birth	197	Developmental intellectual disability	1	Number	2014	88193.24821087798	104700.7517378126	72569.82797632786
5	Prevalence	103	Latin America and Caribbean	2	Female	6	5-9 years	381	Neonatal preterm birth	197	Developmental intellectual disability	1	Number	2014	79870.25322404281	92477.6158304742	67797.2637057475
5	Prevalence	103	Latin America and Caribbean	3	Both	6	5-9 years	381	Neonatal preterm birth	197	Developmental intellectual disability	1	Number	2014	168063.50143492085	197447.4689571296	140617.25197480223
5	Prevalence	103	Latin America and Caribbean	1	Male	6	5-9 years	381	Neonatal preterm birth	197	Developmental intellectual disability	3	Rate	2014	362.66962661791	430.55203555462003	298.42275854235
5	Prevalence	103	Latin America and Caribbean	2	Female	6	5-9 years	381	Neonatal preterm birth	197	Developmental intellectual disability	3	Rate	2014	342.57936541965	396.6548454261	290.79591762846997
5	Prevalence	103	Latin America and Caribbean	3	Both	6	5-9 years	381	Neonatal preterm birth	197	Developmental intellectual disability	3	Rate	2014	352.83610546541996	414.52543464837004	295.21486297994
5	Prevalence	103	Latin America and Caribbean	1	Male	6	5-9 years	381	Neonatal preterm birth	197	Developmental intellectual disability	1	Number	2015	88710.03995398717	105378.08986285052	72799.33061949964
5	Prevalence	103	Latin America and Caribbean	2	Female	6	5-9 years	381	Neonatal preterm birth	197	Developmental intellectual disability	1	Number	2015	80431.84295566377	93248.75609864056	68326.25730018898
5	Prevalence	103	Latin America and Caribbean	3	Both	6	5-9 years	381	Neonatal preterm birth	197	Developmental intellectual disability	1	Number	2015	169141.8829096512	198490.45808863305	141601.9532541216
5	Prevalence	103	Latin America and Caribbean	1	Male	6	5-9 years	381	Neonatal preterm birth	197	Developmental intellectual disability	3	Rate	2015	364.07193262793004	432.47872341064	298.77331817693
5	Prevalence	103	Latin America and Caribbean	2	Female	6	5-9 years	381	Neonatal preterm birth	197	Developmental intellectual disability	3	Rate	2015	344.24842839636	399.10483904449995	292.4365006377
5	Prevalence	103	Latin America and Caribbean	3	Both	6	5-9 years	381	Neonatal preterm birth	197	Developmental intellectual disability	3	Rate	2015	354.3681729987	415.85620179076	296.6694269007
5	Prevalence	103	Latin America and Caribbean	1	Male	6	5-9 years	381	Neonatal preterm birth	197	Developmental intellectual disability	1	Number	2016	89197.63657680756	105705.80540110925	73280.33504307136
5	Prevalence	103	Latin America and Caribbean	2	Female	6	5-9 years	381	Neonatal preterm birth	197	Developmental intellectual disability	1	Number	2016	80876.48614674823	93643.57198191696	68682.97466410509
5	Prevalence	103	Latin America and Caribbean	3	Both	6	5-9 years	381	Neonatal preterm birth	197	Developmental intellectual disability	1	Number	2016	170074.12272355577	199349.37738302624	142547.06509173376
5	Prevalence	103	Latin America and Caribbean	1	Male	6	5-9 years	381	Neonatal preterm birth	197	Developmental intellectual disability	3	Rate	2016	365.11892345829	432.69296533558	299.96351998126
5	Prevalence	103	Latin America and Caribbean	2	Female	6	5-9 years	381	Neonatal preterm birth	197	Developmental intellectual disability	3	Rate	2016	345.17053485347003	399.65882998352	293.13018195573
5	Prevalence	103	Latin America and Caribbean	3	Both	6	5-9 years	381	Neonatal preterm birth	197	Developmental intellectual disability	3	Rate	2016	355.35289474811	416.5206157461	297.83785685334
5	Prevalence	103	Latin America and Caribbean	1	Male	6	5-9 years	381	Neonatal preterm birth	197	Developmental intellectual disability	1	Number	2017	89711.21095703385	105864.8810957887	73883.63099292575
5	Prevalence	103	Latin America and Caribbean	2	Female	6	5-9 years	381	Neonatal preterm birth	197	Developmental intellectual disability	1	Number	2017	81283.66118516379	94000.68596903188	69153.14690742736
5	Prevalence	103	Latin America and Caribbean	3	Both	6	5-9 years	381	Neonatal preterm birth	197	Developmental intellectual disability	1	Number	2017	170994.87214219788	200146.70554884785	143409.6476692118
5	Prevalence	103	Latin America and Caribbean	1	Male	6	5-9 years	381	Neonatal preterm birth	197	Developmental intellectual disability	3	Rate	2017	366.11477482681	432.03850099642995	301.52183473833
5	Prevalence	103	Latin America and Caribbean	2	Female	6	5-9 years	381	Neonatal preterm birth	197	Developmental intellectual disability	3	Rate	2017	345.78705382492	399.88627215879	294.18289706918
5	Prevalence	103	Latin America and Caribbean	3	Both	6	5-9 years	381	Neonatal preterm birth	197	Developmental intellectual disability	3	Rate	2017	356.16192119232	416.88171274114	298.70518917611
5	Prevalence	103	Latin America and Caribbean	1	Male	6	5-9 years	381	Neonatal preterm birth	197	Developmental intellectual disability	1	Number	2018	90175.3564212993	106489.596713317	74670.28535595608
5	Prevalence	103	Latin America and Caribbean	2	Female	6	5-9 years	381	Neonatal preterm birth	197	Developmental intellectual disability	1	Number	2018	81650.67912594552	94151.19607295668	69599.35701128573
5	Prevalence	103	Latin America and Caribbean	3	Both	6	5-9 years	381	Neonatal preterm birth	197	Developmental intellectual disability	1	Number	2018	171826.0355472449	200609.69983717124	144075.6929022231
5	Prevalence	103	Latin America and Caribbean	1	Male	6	5-9 years	381	Neonatal preterm birth	197	Developmental intellectual disability	3	Rate	2018	367.12944798629997	433.54934661959	304.0039067396
5	Prevalence	103	Latin America and Caribbean	2	Female	6	5-9 years	381	Neonatal preterm birth	197	Developmental intellectual disability	3	Rate	2018	346.44296183915003	399.48252209759005	295.30933046984
5	Prevalence	103	Latin America and Caribbean	3	Both	6	5-9 years	381	Neonatal preterm birth	197	Developmental intellectual disability	3	Rate	2018	356.99981282641	416.80310591430003	299.34343322950997
5	Prevalence	103	Latin America and Caribbean	1	Male	6	5-9 years	381	Neonatal preterm birth	197	Developmental intellectual disability	1	Number	2019	90546.32182591406	107011.74929501466	74950.04605458537
5	Prevalence	103	Latin America and Caribbean	2	Female	6	5-9 years	381	Neonatal preterm birth	197	Developmental intellectual disability	1	Number	2019	81984.59583808639	94428.60190059098	69837.0726761725
5	Prevalence	103	Latin America and Caribbean	3	Both	6	5-9 years	381	Neonatal preterm birth	197	Developmental intellectual disability	1	Number	2019	172530.9176640002	201647.7334469772	144954.79576605
5	Prevalence	103	Latin America and Caribbean	1	Male	6	5-9 years	381	Neonatal preterm birth	197	Developmental intellectual disability	3	Rate	2019	368.17523199339	435.12618545080005	304.75838264437
5	Prevalence	103	Latin America and Caribbean	2	Female	6	5-9 years	381	Neonatal preterm birth	197	Developmental intellectual disability	3	Rate	2019	347.36550726914004	400.09027140531003	295.89692951906
5	Prevalence	103	Latin America and Caribbean	3	Both	6	5-9 years	381	Neonatal preterm birth	197	Developmental intellectual disability	3	Rate	2019	357.9844129759	418.39889605479004	300.76671574546
5	Prevalence	103	Latin America and Caribbean	1	Male	6	5-9 years	381	Neonatal preterm birth	197	Developmental intellectual disability	1	Number	2020	90979.08013121696	107365.0944253798	75498.0119543857
5	Prevalence	103	Latin America and Caribbean	2	Female	6	5-9 years	381	Neonatal preterm birth	197	Developmental intellectual disability	1	Number	2020	82331.80249421179	94577.0764027859	70530.72185618343
5	Prevalence	103	Latin America and Caribbean	3	Both	6	5-9 years	381	Neonatal preterm birth	197	Developmental intellectual disability	1	Number	2020	173310.88262542852	202142.14794893423	146117.12886957976
5	Prevalence	103	Latin America and Caribbean	1	Male	6	5-9 years	381	Neonatal preterm birth	197	Developmental intellectual disability	3	Rate	2020	369.81906877256	436.42625515454006	306.89038001793
5	Prevalence	103	Latin America and Caribbean	2	Female	6	5-9 years	381	Neonatal preterm birth	197	Developmental intellectual disability	3	Rate	2020	348.70452589574995	400.56762500685005	298.72274359200003
5	Prevalence	103	Latin America and Caribbean	3	Both	6	5-9 years	381	Neonatal preterm birth	197	Developmental intellectual disability	3	Rate	2020	359.47863001555	419.27997429989995	303.07378574353004
5	Prevalence	103	Latin America and Caribbean	1	Male	6	5-9 years	381	Neonatal preterm birth	197	Developmental intellectual disability	1	Number	2021	91712.35244961936	108596.8729891025	75185.96518076584
5	Prevalence	103	Latin America and Caribbean	2	Female	6	5-9 years	381	Neonatal preterm birth	197	Developmental intellectual disability	1	Number	2021	83002.54271467356	96169.93955869666	70453.95072121549
5	Prevalence	103	Latin America and Caribbean	3	Both	6	5-9 years	381	Neonatal preterm birth	197	Developmental intellectual disability	1	Number	2021	174714.89516429306	205126.13460007115	146001.86479289332
5	Prevalence	103	Latin America and Caribbean	1	Male	6	5-9 years	381	Neonatal preterm birth	197	Developmental intellectual disability	3	Rate	2021	373.14728663972	441.84482690815	305.90687242487
5	Prevalence	103	Latin America and Caribbean	2	Female	6	5-9 years	381	Neonatal preterm birth	197	Developmental intellectual disability	3	Rate	2021	351.87086256427	407.69111979613996	298.67389119095
5	Prevalence	103	Latin America and Caribbean	3	Both	6	5-9 years	381	Neonatal preterm birth	197	Developmental intellectual disability	3	Rate	2021	362.72753606526	425.86464832382	303.11609452336
5	Prevalence	103	Latin America and Caribbean	1	Male	7	10-14 years	381	Neonatal preterm birth	197	Developmental intellectual disability	1	Number	1990	79240.49448660015	94158.6661647648	64256.36830029283
5	Prevalence	103	Latin America and Caribbean	2	Female	7	10-14 years	381	Neonatal preterm birth	197	Developmental intellectual disability	1	Number	1990	71029.77866779463	82905.129286849	57908.33350328547
5	Prevalence	103	Latin America and Caribbean	3	Both	7	10-14 years	381	Neonatal preterm birth	197	Developmental intellectual disability	1	Number	1990	150270.27315439464	177213.29673447675	122242.0200259873
5	Prevalence	103	Latin America and Caribbean	1	Male	7	10-14 years	381	Neonatal preterm birth	197	Developmental intellectual disability	3	Rate	1990	340.85240139308996	405.02280661131	276.39829334555
5	Prevalence	103	Latin America and Caribbean	2	Female	7	10-14 years	381	Neonatal preterm birth	197	Developmental intellectual disability	3	Rate	1990	309.19454733343997	360.8882697123	252.07654170124002
5	Prevalence	103	Latin America and Caribbean	3	Both	7	10-14 years	381	Neonatal preterm birth	197	Developmental intellectual disability	3	Rate	1990	325.11772971289	383.41039448337	264.47711308499004
5	Prevalence	103	Latin America and Caribbean	1	Male	7	10-14 years	381	Neonatal preterm birth	197	Developmental intellectual disability	1	Number	1991	79814.76309344957	95069.08699148484	65294.53388648739
5	Prevalence	103	Latin America and Caribbean	2	Female	7	10-14 years	381	Neonatal preterm birth	197	Developmental intellectual disability	1	Number	1991	71626.18374958904	83679.75719339587	58812.436510847525
5	Prevalence	103	Latin America and Caribbean	3	Both	7	10-14 years	381	Neonatal preterm birth	197	Developmental intellectual disability	1	Number	1991	151440.94684303866	178283.67509440164	124221.38313583333
5	Prevalence	103	Latin America and Caribbean	1	Male	7	10-14 years	381	Neonatal preterm birth	197	Developmental intellectual disability	3	Rate	1991	338.59519403769	403.30804364073	276.99656697609
5	Prevalence	103	Latin America and Caribbean	2	Female	7	10-14 years	381	Neonatal preterm birth	197	Developmental intellectual disability	3	Rate	1991	308.00255654254	359.83459954437	252.90166044817002
5	Prevalence	103	Latin America and Caribbean	3	Both	7	10-14 years	381	Neonatal preterm birth	197	Developmental intellectual disability	3	Rate	1991	323.40251080689	380.72522236122	265.27506621885
5	Prevalence	103	Latin America and Caribbean	1	Male	7	10-14 years	381	Neonatal preterm birth	197	Developmental intellectual disability	1	Number	1992	80351.22852701067	96027.85063644606	65929.11486407278
5	Prevalence	103	Latin America and Caribbean	2	Female	7	10-14 years	381	Neonatal preterm birth	197	Developmental intellectual disability	1	Number	1992	72191.56855042046	84407.6890612412	59624.53845095127
5	Prevalence	103	Latin America and Caribbean	3	Both	7	10-14 years	381	Neonatal preterm birth	197	Developmental intellectual disability	1	Number	1992	152542.79707743114	180420.43983165603	126204.35659342752
5	Prevalence	103	Latin America and Caribbean	1	Male	7	10-14 years	381	Neonatal preterm birth	197	Developmental intellectual disability	3	Rate	1992	336.34150297794	401.96213801444	275.97210384821
5	Prevalence	103	Latin America and Caribbean	2	Female	7	10-14 years	381	Neonatal preterm birth	197	Developmental intellectual disability	3	Rate	1992	306.82415432231	358.74435664086997	253.41253770228997
5	Prevalence	103	Latin America and Caribbean	3	Both	7	10-14 years	381	Neonatal preterm birth	197	Developmental intellectual disability	3	Rate	1992	321.6952277755	380.48597245492	266.15048378832
5	Prevalence	103	Latin America and Caribbean	1	Male	7	10-14 years	381	Neonatal preterm birth	197	Developmental intellectual disability	1	Number	1993	80861.64375705716	96414.82907006268	66346.49066387644
5	Prevalence	103	Latin America and Caribbean	2	Female	7	10-14 years	381	Neonatal preterm birth	197	Developmental intellectual disability	1	Number	1993	72734.68222043915	84901.04939370006	60515.528567936126
5	Prevalence	103	Latin America and Caribbean	3	Both	7	10-14 years	381	Neonatal preterm birth	197	Developmental intellectual disability	1	Number	1993	153596.3259774963	181288.0070311897	127387.7741746479
5	Prevalence	103	Latin America and Caribbean	1	Male	7	10-14 years	381	Neonatal preterm birth	197	Developmental intellectual disability	3	Rate	1993	334.19664117222004	398.47708428011003	274.20632704484996
5	Prevalence	103	Latin America and Caribbean	2	Female	7	10-14 years	381	Neonatal preterm birth	197	Developmental intellectual disability	3	Rate	1993	305.6982985953	356.83260799779	254.34213166349
5	Prevalence	103	Latin America and Caribbean	3	Both	7	10-14 years	381	Neonatal preterm birth	197	Developmental intellectual disability	3	Rate	1993	320.06709142953	377.77156941911	265.45318779132
5	Prevalence	103	Latin America and Caribbean	1	Male	7	10-14 years	381	Neonatal preterm birth	197	Developmental intellectual disability	1	Number	1994	81371.8493631678	97241.56326214048	67281.05269256755
5	Prevalence	103	Latin America and Caribbean	2	Female	7	10-14 years	381	Neonatal preterm birth	197	Developmental intellectual disability	1	Number	1994	73264.0309794297	85678.11300180497	61199.51564744994
5	Prevalence	103	Latin America and Caribbean	3	Both	7	10-14 years	381	Neonatal preterm birth	197	Developmental intellectual disability	1	Number	1994	154635.8803425975	182795.13743268588	128773.39703782884
5	Prevalence	103	Latin America and Caribbean	1	Male	7	10-14 years	381	Neonatal preterm birth	197	Developmental intellectual disability	3	Rate	1994	332.34199096508	397.15767789499006	274.79182519594
5	Prevalence	103	Latin America and Caribbean	2	Female	7	10-14 years	381	Neonatal preterm birth	197	Developmental intellectual disability	3	Rate	1994	304.70988558712	356.34086278204	254.53277906805
5	Prevalence	103	Latin America and Caribbean	3	Both	7	10-14 years	381	Neonatal preterm birth	197	Developmental intellectual disability	3	Rate	1994	318.6513514357	376.67789292984	265.35767057528
5	Prevalence	103	Latin America and Caribbean	1	Male	7	10-14 years	381	Neonatal preterm birth	197	Developmental intellectual disability	1	Number	1995	81877.18620079255	98258.43425291272	67733.4689299879
5	Prevalence	103	Latin America and Caribbean	2	Female	7	10-14 years	381	Neonatal preterm birth	197	Developmental intellectual disability	1	Number	1995	73757.5687194558	86705.90015459909	61841.46173692815
5	Prevalence	103	Latin America and Caribbean	3	Both	7	10-14 years	381	Neonatal preterm birth	197	Developmental intellectual disability	1	Number	1995	155634.75492024838	184964.3344075118	129458.75711549589
5	Prevalence	103	Latin America and Caribbean	1	Male	7	10-14 years	381	Neonatal preterm birth	197	Developmental intellectual disability	3	Rate	1995	330.99732928831	397.22028597814995	273.81983137864
5	Prevalence	103	Latin America and Caribbean	2	Female	7	10-14 years	381	Neonatal preterm birth	197	Developmental intellectual disability	3	Rate	1995	303.97515326263	357.33877547561	254.86561089030002
5	Prevalence	103	Latin America and Caribbean	3	Both	7	10-14 years	381	Neonatal preterm birth	197	Developmental intellectual disability	3	Rate	1995	317.6164330439	377.47167825694	264.19695705108
5	Prevalence	103	Latin America and Caribbean	1	Male	7	10-14 years	381	Neonatal preterm birth	197	Developmental intellectual disability	1	Number	1996	82219.50041448104	98329.8700954343	67813.4810441837
5	Prevalence	103	Latin America and Caribbean	2	Female	7	10-14 years	381	Neonatal preterm birth	197	Developmental intellectual disability	1	Number	1996	74131.0839889243	87052.4907781225	62274.56642369849
5	Prevalence	103	Latin America and Caribbean	3	Both	7	10-14 years	381	Neonatal preterm birth	197	Developmental intellectual disability	1	Number	1996	156350.58440340546	185382.3608735568	130482.69305548654
5	Prevalence	103	Latin America and Caribbean	1	Male	7	10-14 years	381	Neonatal preterm birth	197	Developmental intellectual disability	3	Rate	1996	329.76205826153	394.37676205520006	271.98308155945
5	Prevalence	103	Latin America and Caribbean	2	Female	7	10-14 years	381	Neonatal preterm birth	197	Developmental intellectual disability	3	Rate	1996	303.38488711271003	356.26634154638	254.86154104086
5	Prevalence	103	Latin America and Caribbean	3	Both	7	10-14 years	381	Neonatal preterm birth	197	Developmental intellectual disability	3	Rate	1996	316.70659684098	375.51389302855	264.30812409135
5	Prevalence	103	Latin America and Caribbean	1	Male	7	10-14 years	381	Neonatal preterm birth	197	Developmental intellectual disability	1	Number	1997	82351.46048585199	98532.39534088263	67498.7886581185
5	Prevalence	103	Latin America and Caribbean	2	Female	7	10-14 years	381	Neonatal preterm birth	197	Developmental intellectual disability	1	Number	1997	74377.43681838765	87106.5700790893	62284.13439063633
5	Prevalence	103	Latin America and Caribbean	3	Both	7	10-14 years	381	Neonatal preterm birth	197	Developmental intellectual disability	1	Number	1997	156728.89730423977	185726.8791498652	130384.07296930897
5	Prevalence	103	Latin America and Caribbean	1	Male	7	10-14 years	381	Neonatal preterm birth	197	Developmental intellectual disability	3	Rate	1997	328.40031391331	392.92648083801	269.17098073692
5	Prevalence	103	Latin America and Caribbean	2	Female	7	10-14 years	381	Neonatal preterm birth	197	Developmental intellectual disability	3	Rate	1997	302.89795110480003	354.73663429875	253.64865341253002
5	Prevalence	103	Latin America and Caribbean	3	Both	7	10-14 years	381	Neonatal preterm birth	197	Developmental intellectual disability	3	Rate	1997	315.78305441965	374.20923769996	262.70254891157
5	Prevalence	103	Latin America and Caribbean	1	Male	7	10-14 years	381	Neonatal preterm birth	197	Developmental intellectual disability	1	Number	1998	82436.69004891695	98390.41872218937	67333.935842362
5	Prevalence	103	Latin America and Caribbean	2	Female	7	10-14 years	381	Neonatal preterm birth	197	Developmental intellectual disability	1	Number	1998	74582.59613491053	87196.95852986319	62553.27498174449
5	Prevalence	103	Latin America and Caribbean	3	Both	7	10-14 years	381	Neonatal preterm birth	197	Developmental intellectual disability	1	Number	1998	157019.28618382756	185407.77835932907	130238.80741724125
5	Prevalence	103	Latin America and Caribbean	1	Male	7	10-14 years	381	Neonatal preterm birth	197	Developmental intellectual disability	3	Rate	1998	327.35864697924	390.71139718860996	267.38514270844996
5	Prevalence	103	Latin America and Caribbean	2	Female	7	10-14 years	381	Neonatal preterm birth	197	Developmental intellectual disability	3	Rate	1998	302.68933574673997	353.88402689546996	253.86900207600002
5	Prevalence	103	Latin America and Caribbean	3	Both	7	10-14 years	381	Neonatal preterm birth	197	Developmental intellectual disability	3	Rate	1998	315.15827380196	372.13769593102	261.40634520264996
5	Prevalence	103	Latin America and Caribbean	1	Male	7	10-14 years	381	Neonatal preterm birth	197	Developmental intellectual disability	1	Number	1999	82627.02893311529	98363.43211317546	67463.78870722603
5	Prevalence	103	Latin America and Caribbean	2	Female	7	10-14 years	381	Neonatal preterm birth	197	Developmental intellectual disability	1	Number	1999	74829.80432344956	87301.06408781337	62521.58990009285
5	Prevalence	103	Latin America and Caribbean	3	Both	7	10-14 years	381	Neonatal preterm birth	197	Developmental intellectual disability	1	Number	1999	157456.83325656492	185352.0567270051	130101.86101124212
5	Prevalence	103	Latin America and Caribbean	1	Male	7	10-14 years	381	Neonatal preterm birth	197	Developmental intellectual disability	3	Rate	1999	327.03010380130996	389.31332554949	267.01540777429
5	Prevalence	103	Latin America and Caribbean	2	Female	7	10-14 years	381	Neonatal preterm birth	197	Developmental intellectual disability	3	Rate	1999	302.90630668862	353.38917603636	253.08343455072998
5	Prevalence	103	Latin America and Caribbean	3	Both	7	10-14 years	381	Neonatal preterm birth	197	Developmental intellectual disability	3	Rate	1999	315.10384707268	370.9279866079	260.36086251753
5	Prevalence	103	Latin America and Caribbean	1	Male	7	10-14 years	381	Neonatal preterm birth	197	Developmental intellectual disability	1	Number	2000	83072.45111590892	98493.72918161126	67450.26424236271
5	Prevalence	103	Latin America and Caribbean	2	Female	7	10-14 years	381	Neonatal preterm birth	197	Developmental intellectual disability	1	Number	2000	75209.68167270123	87979.8041195876	62447.32056925127
5	Prevalence	103	Latin America and Caribbean	3	Both	7	10-14 years	381	Neonatal preterm birth	197	Developmental intellectual disability	1	Number	2000	158282.13278860995	186360.95832130188	131321.2903217576
5	Prevalence	103	Latin America and Caribbean	1	Male	7	10-14 years	381	Neonatal preterm birth	197	Developmental intellectual disability	3	Rate	2000	327.77449511678	388.6214012107	266.13487396305
5	Prevalence	103	Latin America and Caribbean	2	Female	7	10-14 years	381	Neonatal preterm birth	197	Developmental intellectual disability	3	Rate	2000	303.69181308974004	355.25673868204	252.15822729849
5	Prevalence	103	Latin America and Caribbean	3	Both	7	10-14 years	381	Neonatal preterm birth	197	Developmental intellectual disability	3	Rate	2000	315.87235014638003	371.90725727141	262.06852199539
5	Prevalence	103	Latin America and Caribbean	1	Male	7	10-14 years	381	Neonatal preterm birth	197	Developmental intellectual disability	1	Number	2001	83796.99202784387	99510.88088964936	68616.88168970219
5	Prevalence	103	Latin America and Caribbean	2	Female	7	10-14 years	381	Neonatal preterm birth	197	Developmental intellectual disability	1	Number	2001	75762.76284180784	88079.22188292384	63151.08376517052
5	Prevalence	103	Latin America and Caribbean	3	Both	7	10-14 years	381	Neonatal preterm birth	197	Developmental intellectual disability	1	Number	2001	159559.75486965172	187411.6913734968	132294.6129769865
5	Prevalence	103	Latin America and Caribbean	1	Male	7	10-14 years	381	Neonatal preterm birth	197	Developmental intellectual disability	3	Rate	2001	329.44589858953	391.22468218469	269.76565267598
5	Prevalence	103	Latin America and Caribbean	2	Female	7	10-14 years	381	Neonatal preterm birth	197	Developmental intellectual disability	3	Rate	2001	304.99012374152	354.57118739479	254.22062408371
5	Prevalence	103	Latin America and Caribbean	3	Both	7	10-14 years	381	Neonatal preterm birth	197	Developmental intellectual disability	3	Rate	2001	317.36264469189	372.75984830299	263.13256928205
5	Prevalence	103	Latin America and Caribbean	1	Male	7	10-14 years	381	Neonatal preterm birth	197	Developmental intellectual disability	1	Number	2002	84697.2783449181	100645.99263811248	69815.27213318087
5	Prevalence	103	Latin America and Caribbean	2	Female	7	10-14 years	381	Neonatal preterm birth	197	Developmental intellectual disability	1	Number	2002	76462.09797953717	89055.0146166886	63783.69837966765
5	Prevalence	103	Latin America and Caribbean	3	Both	7	10-14 years	381	Neonatal preterm birth	197	Developmental intellectual disability	1	Number	2002	161159.37632445508	190058.0319275302	133833.21537333462
5	Prevalence	103	Latin America and Caribbean	1	Male	7	10-14 years	381	Neonatal preterm birth	197	Developmental intellectual disability	3	Rate	2002	331.49933746284	393.92151117246004	273.25218601108
5	Prevalence	103	Latin America and Caribbean	2	Female	7	10-14 years	381	Neonatal preterm birth	197	Developmental intellectual disability	3	Rate	2002	306.59296849281003	357.08726299674	255.75590971759001
5	Prevalence	103	Latin America and Caribbean	3	Both	7	10-14 years	381	Neonatal preterm birth	197	Developmental intellectual disability	3	Rate	2002	319.19672657483	376.43420466201	265.07377497011
5	Prevalence	103	Latin America and Caribbean	1	Male	7	10-14 years	381	Neonatal preterm birth	197	Developmental intellectual disability	1	Number	2003	85698.95954792133	102121.69681586212	70774.6466518522
5	Prevalence	103	Latin America and Caribbean	2	Female	7	10-14 years	381	Neonatal preterm birth	197	Developmental intellectual disability	1	Number	2003	77275.11179946492	90304.0265691858	64701.51667236122
5	Prevalence	103	Latin America and Caribbean	3	Both	7	10-14 years	381	Neonatal preterm birth	197	Developmental intellectual disability	1	Number	2003	162974.07134738614	192026.9722041641	135419.7672979796
5	Prevalence	103	Latin America and Caribbean	1	Male	7	10-14 years	381	Neonatal preterm birth	197	Developmental intellectual disability	3	Rate	2003	333.70748492469	397.6568068088	275.59295299748
5	Prevalence	103	Latin America and Caribbean	2	Female	7	10-14 years	381	Neonatal preterm birth	197	Developmental intellectual disability	3	Rate	2003	308.45545735825	360.46236838809	258.26602449618
5	Prevalence	103	Latin America and Caribbean	3	Both	7	10-14 years	381	Neonatal preterm birth	197	Developmental intellectual disability	3	Rate	2003	321.23790817635	378.5040304529	266.92566745667
5	Prevalence	103	Latin America and Caribbean	1	Male	7	10-14 years	381	Neonatal preterm birth	197	Developmental intellectual disability	1	Number	2004	86710.81262610282	103773.4540649626	71592.94903051082
5	Prevalence	103	Latin America and Caribbean	2	Female	7	10-14 years	381	Neonatal preterm birth	197	Developmental intellectual disability	1	Number	2004	78144.176120531	91384.27640111667	65786.7525480425
5	Prevalence	103	Latin America and Caribbean	3	Both	7	10-14 years	381	Neonatal preterm birth	197	Developmental intellectual disability	1	Number	2004	164854.9887466338	194969.5178200865	137655.28239683033
5	Prevalence	103	Latin America and Caribbean	1	Male	7	10-14 years	381	Neonatal preterm birth	197	Developmental intellectual disability	3	Rate	2004	335.90247085626	402.00014939332004	277.33852038650997
5	Prevalence	103	Latin America and Caribbean	2	Female	7	10-14 years	381	Neonatal preterm birth	197	Developmental intellectual disability	3	Rate	2004	310.55469537013	363.17250405962	261.44475393068
5	Prevalence	103	Latin America and Caribbean	3	Both	7	10-14 years	381	Neonatal preterm birth	197	Developmental intellectual disability	3	Rate	2004	323.39056079068	382.46523313789	270.03379945345
5	Prevalence	103	Latin America and Caribbean	1	Male	7	10-14 years	381	Neonatal preterm birth	197	Developmental intellectual disability	1	Number	2005	87661.2657229119	105287.07420346132	72011.89741727128
5	Prevalence	103	Latin America and Caribbean	2	Female	7	10-14 years	381	Neonatal preterm birth	197	Developmental intellectual disability	1	Number	2005	79026.0767292932	92502.47529904373	66460.50503379898
5	Prevalence	103	Latin America and Caribbean	3	Both	7	10-14 years	381	Neonatal preterm birth	197	Developmental intellectual disability	1	Number	2005	166687.34245220528	197965.37066824597	138990.37991441594
5	Prevalence	103	Latin America and Caribbean	1	Male	7	10-14 years	381	Neonatal preterm birth	197	Developmental intellectual disability	3	Rate	2005	337.94845463503	405.89881661729	277.61759138213
5	Prevalence	103	Latin America and Caribbean	2	Female	7	10-14 years	381	Neonatal preterm birth	197	Developmental intellectual disability	3	Rate	2005	312.87089907954004	366.22509697696	263.12274155319
5	Prevalence	103	Latin America and Caribbean	3	Both	7	10-14 years	381	Neonatal preterm birth	197	Developmental intellectual disability	3	Rate	2005	325.57642970029997	386.66918338412	271.47827177219
5	Prevalence	103	Latin America and Caribbean	1	Male	7	10-14 years	381	Neonatal preterm birth	197	Developmental intellectual disability	1	Number	2006	88491.75993120823	105946.95893781372	72349.65029012985
5	Prevalence	103	Latin America and Caribbean	2	Female	7	10-14 years	381	Neonatal preterm birth	197	Developmental intellectual disability	1	Number	2006	79928.41010804776	93158.55937009236	67174.51590939981
5	Prevalence	103	Latin America and Caribbean	3	Both	7	10-14 years	381	Neonatal preterm birth	197	Developmental intellectual disability	1	Number	2006	168420.170039256	199057.46637759425	139854.3295743732
5	Prevalence	103	Latin America and Caribbean	1	Male	7	10-14 years	381	Neonatal preterm birth	197	Developmental intellectual disability	3	Rate	2006	339.75187740416	406.76870063796	277.77647924185
5	Prevalence	103	Latin America and Caribbean	2	Female	7	10-14 years	381	Neonatal preterm birth	197	Developmental intellectual disability	3	Rate	2006	315.53828456377	367.76775587471997	265.18895456322
5	Prevalence	103	Latin America and Caribbean	3	Both	7	10-14 years	381	Neonatal preterm birth	197	Developmental intellectual disability	3	Rate	2006	327.8136119614	387.44615342637	272.212959502
5	Prevalence	103	Latin America and Caribbean	1	Male	7	10-14 years	381	Neonatal preterm birth	197	Developmental intellectual disability	1	Number	2007	89179.3319929702	106233.26775152904	72857.24263373739
5	Prevalence	103	Latin America and Caribbean	2	Female	7	10-14 years	381	Neonatal preterm birth	197	Developmental intellectual disability	1	Number	2007	80814.43053042267	94029.8625826182	67694.38439568231
5	Prevalence	103	Latin America and Caribbean	3	Both	7	10-14 years	381	Neonatal preterm birth	197	Developmental intellectual disability	1	Number	2007	169993.76252339294	199855.83678648487	140609.23040467253
5	Prevalence	103	Latin America and Caribbean	1	Male	7	10-14 years	381	Neonatal preterm birth	197	Developmental intellectual disability	3	Rate	2007	341.44337120721997	406.73824601309997	278.95053692134
5	Prevalence	103	Latin America and Caribbean	2	Female	7	10-14 years	381	Neonatal preterm birth	197	Developmental intellectual disability	3	Rate	2007	318.60340624467	370.70402291906	266.87883971392
5	Prevalence	103	Latin America and Caribbean	3	Both	7	10-14 years	381	Neonatal preterm birth	197	Developmental intellectual disability	3	Rate	2007	330.1904455019	388.19358313575003	273.11487045065996
5	Prevalence	103	Latin America and Caribbean	1	Male	7	10-14 years	381	Neonatal preterm birth	197	Developmental intellectual disability	1	Number	2008	89703.36720804882	106909.5038090277	73178.90597200113
5	Prevalence	103	Latin America and Caribbean	2	Female	7	10-14 years	381	Neonatal preterm birth	197	Developmental intellectual disability	1	Number	2008	81581.99804841184	94940.46904762751	68108.55197064455
5	Prevalence	103	Latin America and Caribbean	3	Both	7	10-14 years	381	Neonatal preterm birth	197	Developmental intellectual disability	1	Number	2008	171285.3652564607	201365.8023992733	141090.13621082125
5	Prevalence	103	Latin America and Caribbean	1	Male	7	10-14 years	381	Neonatal preterm birth	197	Developmental intellectual disability	3	Rate	2008	343.18442177196	409.01113735825	279.96563912322
5	Prevalence	103	Latin America and Caribbean	2	Female	7	10-14 years	381	Neonatal preterm birth	197	Developmental intellectual disability	3	Rate	2008	321.88141559685	374.58720435291	268.72199317248
5	Prevalence	103	Latin America and Caribbean	3	Both	7	10-14 years	381	Neonatal preterm birth	197	Developmental intellectual disability	3	Rate	2008	332.69701824928	391.1239114638	274.04715838649
5	Prevalence	103	Latin America and Caribbean	1	Male	7	10-14 years	381	Neonatal preterm birth	197	Developmental intellectual disability	1	Number	2009	90069.38734702994	107889.71566709984	73077.57248534079
5	Prevalence	103	Latin America and Caribbean	2	Female	7	10-14 years	381	Neonatal preterm birth	197	Developmental intellectual disability	1	Number	2009	82155.42259575463	96036.71552451844	68344.19784291438
5	Prevalence	103	Latin America and Caribbean	3	Both	7	10-14 years	381	Neonatal preterm birth	197	Developmental intellectual disability	1	Number	2009	172224.80994278454	203096.2119933829	141536.01082808094
5	Prevalence	103	Latin America and Caribbean	1	Male	7	10-14 years	381	Neonatal preterm birth	197	Developmental intellectual disability	3	Rate	2009	345.12988395772	413.4142148092	280.02026942409
5	Prevalence	103	Latin America and Caribbean	2	Female	7	10-14 years	381	Neonatal preterm birth	197	Developmental intellectual disability	3	Rate	2009	325.1823123747	380.12635368937003	270.51561040964003
5	Prevalence	103	Latin America and Caribbean	3	Both	7	10-14 years	381	Neonatal preterm birth	197	Developmental intellectual disability	3	Rate	2009	335.31782218115	395.42374598343997	275.56742217829
5	Prevalence	103	Latin America and Caribbean	1	Male	7	10-14 years	381	Neonatal preterm birth	197	Developmental intellectual disability	1	Number	2010	90242.82346061998	107819.25181828636	73126.90750100667
5	Prevalence	103	Latin America and Caribbean	2	Female	7	10-14 years	381	Neonatal preterm birth	197	Developmental intellectual disability	1	Number	2010	82398.54054156336	96153.91296627549	68618.8681412891
5	Prevalence	103	Latin America and Caribbean	3	Both	7	10-14 years	381	Neonatal preterm birth	197	Developmental intellectual disability	1	Number	2010	172641.3640021831	203614.0060181916	141727.57320459862
5	Prevalence	103	Latin America and Caribbean	1	Male	7	10-14 years	381	Neonatal preterm birth	197	Developmental intellectual disability	3	Rate	2010	347.35988598195	415.01453059702	281.47783145157
5	Prevalence	103	Latin America and Caribbean	2	Female	7	10-14 years	381	Neonatal preterm birth	197	Developmental intellectual disability	3	Rate	2010	328.18532790974996	382.97163092016	273.30224047337
5	Prevalence	103	Latin America and Caribbean	3	Both	7	10-14 years	381	Neonatal preterm birth	197	Developmental intellectual disability	3	Rate	2010	337.93631034072	398.56361379658	277.42420502250997
5	Prevalence	103	Latin America and Caribbean	1	Male	7	10-14 years	381	Neonatal preterm birth	197	Developmental intellectual disability	1	Number	2011	90191.0108910463	107943.0438460914	73524.23330269457
5	Prevalence	103	Latin America and Caribbean	2	Female	7	10-14 years	381	Neonatal preterm birth	197	Developmental intellectual disability	1	Number	2011	82377.2407091049	95996.18898755623	68740.7047110719
5	Prevalence	103	Latin America and Caribbean	3	Both	7	10-14 years	381	Neonatal preterm birth	197	Developmental intellectual disability	1	Number	2011	172568.25160015115	203565.1093163585	142271.25492042105
5	Prevalence	103	Latin America and Caribbean	1	Male	7	10-14 years	381	Neonatal preterm birth	197	Developmental intellectual disability	3	Rate	2011	349.88892110028996	418.75653436478	285.23147052961997
5	Prevalence	103	Latin America and Caribbean	2	Female	7	10-14 years	381	Neonatal preterm birth	197	Developmental intellectual disability	3	Rate	2011	331.17213021334	385.9228850798	276.3506693787
5	Prevalence	103	Latin America and Caribbean	3	Both	7	10-14 years	381	Neonatal preterm birth	197	Developmental intellectual disability	3	Rate	2011	340.69728914262004	401.89362912942005	280.88266772625
5	Prevalence	103	Latin America and Caribbean	1	Male	7	10-14 years	381	Neonatal preterm birth	197	Developmental intellectual disability	1	Number	2012	89941.22941276638	107162.48935137106	73525.63086531826
5	Prevalence	103	Latin America and Caribbean	2	Female	7	10-14 years	381	Neonatal preterm birth	197	Developmental intellectual disability	1	Number	2012	82233.68526536462	95522.96035202545	68797.06891965275
5	Prevalence	103	Latin America and Caribbean	3	Both	7	10-14 years	381	Neonatal preterm birth	197	Developmental intellectual disability	1	Number	2012	172174.91467813076	202713.0511063921	142592.8496301382
5	Prevalence	103	Latin America and Caribbean	1	Male	7	10-14 years	381	Neonatal preterm birth	197	Developmental intellectual disability	3	Rate	2012	352.52840778707	420.02785588090995	288.18678318856996
5	Prevalence	103	Latin America and Caribbean	2	Female	7	10-14 years	381	Neonatal preterm birth	197	Developmental intellectual disability	3	Rate	2012	334.37789597154	388.4146307734	279.74204342331
5	Prevalence	103	Latin America and Caribbean	3	Both	7	10-14 years	381	Neonatal preterm birth	197	Developmental intellectual disability	3	Rate	2012	343.61980931836	404.56660076027003	284.58110690321996
5	Prevalence	103	Latin America and Caribbean	1	Male	7	10-14 years	381	Neonatal preterm birth	197	Developmental intellectual disability	1	Number	2013	89550.94726952996	106240.86612266628	73579.61028329888
5	Prevalence	103	Latin America and Caribbean	2	Female	7	10-14 years	381	Neonatal preterm birth	197	Developmental intellectual disability	1	Number	2013	81945.81310057086	94908.66578580964	69189.01656482107
5	Prevalence	103	Latin America and Caribbean	3	Both	7	10-14 years	381	Neonatal preterm birth	197	Developmental intellectual disability	1	Number	2013	171496.76037010073	201484.76118281265	142903.00311210105
5	Prevalence	103	Latin America and Caribbean	1	Male	7	10-14 years	381	Neonatal preterm birth	197	Developmental intellectual disability	3	Rate	2013	355.01576951446	421.18128272725	291.69900220796
5	Prevalence	103	Latin America and Caribbean	2	Female	7	10-14 years	381	Neonatal preterm birth	197	Developmental intellectual disability	3	Rate	2013	337.34883210623	390.71340375022	284.83253810753
5	Prevalence	103	Latin America and Caribbean	3	Both	7	10-14 years	381	Neonatal preterm birth	197	Developmental intellectual disability	3	Rate	2013	346.34881312086	406.91152268420996	288.60186870277
5	Prevalence	103	Latin America and Caribbean	1	Male	7	10-14 years	381	Neonatal preterm birth	197	Developmental intellectual disability	1	Number	2014	89072.18884111803	105597.63702223002	73288.04364305161
5	Prevalence	103	Latin America and Caribbean	2	Female	7	10-14 years	381	Neonatal preterm birth	197	Developmental intellectual disability	1	Number	2014	81531.13507521813	94505.22411670638	69088.4242612946
5	Prevalence	103	Latin America and Caribbean	3	Both	7	10-14 years	381	Neonatal preterm birth	197	Developmental intellectual disability	1	Number	2014	170603.3239163361	200577.85570753657	142439.6462854711
5	Prevalence	103	Latin America and Caribbean	1	Male	7	10-14 years	381	Neonatal preterm birth	197	Developmental intellectual disability	3	Rate	2014	357.13479650121	423.3935541453	293.84829196372
5	Prevalence	103	Latin America and Caribbean	2	Female	7	10-14 years	381	Neonatal preterm birth	197	Developmental intellectual disability	3	Rate	2014	339.76000008267	393.82617357261995	287.90820845402004
5	Prevalence	103	Latin America and Caribbean	3	Both	7	10-14 years	381	Neonatal preterm birth	197	Developmental intellectual disability	3	Rate	2014	348.61499377822	409.86568323735	291.06464788420004
5	Prevalence	103	Latin America and Caribbean	1	Male	7	10-14 years	381	Neonatal preterm birth	197	Developmental intellectual disability	1	Number	2015	88560.86466865405	105092.24264130292	73003.61236748376
5	Prevalence	103	Latin America and Caribbean	2	Female	7	10-14 years	381	Neonatal preterm birth	197	Developmental intellectual disability	1	Number	2015	81022.61050351626	93916.55407212127	68704.09349500362
5	Prevalence	103	Latin America and Caribbean	3	Both	7	10-14 years	381	Neonatal preterm birth	197	Developmental intellectual disability	1	Number	2015	169583.47517217023	199211.86969821487	142139.9006856569
5	Prevalence	103	Latin America and Caribbean	1	Male	7	10-14 years	381	Neonatal preterm birth	197	Developmental intellectual disability	3	Rate	2015	358.66157461901	425.61180231243	295.65644669982004
5	Prevalence	103	Latin America and Caribbean	2	Female	7	10-14 years	381	Neonatal preterm birth	197	Developmental intellectual disability	3	Rate	2015	341.3091188432	395.62507448158	289.41715733391
5	Prevalence	103	Latin America and Caribbean	3	Both	7	10-14 years	381	Neonatal preterm birth	197	Developmental intellectual disability	3	Rate	2015	350.15612104639	411.33285828178003	293.49060230943996
5	Prevalence	103	Latin America and Caribbean	1	Male	7	10-14 years	381	Neonatal preterm birth	197	Developmental intellectual disability	1	Number	2016	88157.44303224976	104094.81648332583	72769.8453005552
5	Prevalence	103	Latin America and Caribbean	2	Female	7	10-14 years	381	Neonatal preterm birth	197	Developmental intellectual disability	1	Number	2016	80542.66742429284	93072.96979784138	68445.43953963085
5	Prevalence	103	Latin America and Caribbean	3	Both	7	10-14 years	381	Neonatal preterm birth	197	Developmental intellectual disability	1	Number	2016	168700.11045654258	196965.2919504444	141747.7147730707
5	Prevalence	103	Latin America and Caribbean	1	Male	7	10-14 years	381	Neonatal preterm birth	197	Developmental intellectual disability	3	Rate	2016	359.73153426516996	424.76490645151995	296.94155363185
5	Prevalence	103	Latin America and Caribbean	2	Female	7	10-14 years	381	Neonatal preterm birth	197	Developmental intellectual disability	3	Rate	2016	342.08356158809	395.30268880099	290.70380310148
5	Prevalence	103	Latin America and Caribbean	3	Both	7	10-14 years	381	Neonatal preterm birth	197	Developmental intellectual disability	3	Rate	2016	351.08415535938	409.90721922111	294.99314837761
5	Prevalence	103	Latin America and Caribbean	1	Male	7	10-14 years	381	Neonatal preterm birth	197	Developmental intellectual disability	1	Number	2017	87963.10133852885	103502.90160382842	72741.20269605992
5	Prevalence	103	Latin America and Caribbean	2	Female	7	10-14 years	381	Neonatal preterm birth	197	Developmental intellectual disability	1	Number	2017	80218.84890026637	92098.24346817612	68363.98135019987
5	Prevalence	103	Latin America and Caribbean	3	Both	7	10-14 years	381	Neonatal preterm birth	197	Developmental intellectual disability	1	Number	2017	168181.95023879514	195601.14507200447	141214.1204616495
5	Prevalence	103	Latin America and Caribbean	1	Male	7	10-14 years	381	Neonatal preterm birth	197	Developmental intellectual disability	3	Rate	2017	360.58301705691	424.28459168147	298.18460164961
5	Prevalence	103	Latin America and Caribbean	2	Female	7	10-14 years	381	Neonatal preterm birth	197	Developmental intellectual disability	3	Rate	2017	342.45104899706996	393.16370801675004	291.84309483297
5	Prevalence	103	Latin America and Caribbean	3	Both	7	10-14 years	381	Neonatal preterm birth	197	Developmental intellectual disability	3	Rate	2017	351.7008905592	409.03971453861	295.30595795434
5	Prevalence	103	Latin America and Caribbean	1	Male	7	10-14 years	381	Neonatal preterm birth	197	Developmental intellectual disability	1	Number	2018	87901.05102205815	103520.2966065716	72977.2329716314
5	Prevalence	103	Latin America and Caribbean	2	Female	7	10-14 years	381	Neonatal preterm birth	197	Developmental intellectual disability	1	Number	2018	80058.39651578628	91932.2681719976	68275.72100288804
5	Prevalence	103	Latin America and Caribbean	3	Both	7	10-14 years	381	Neonatal preterm birth	197	Developmental intellectual disability	1	Number	2018	167959.44753784448	195452.5647785692	140944.96134104131
5	Prevalence	103	Latin America and Caribbean	1	Male	7	10-14 years	381	Neonatal preterm birth	197	Developmental intellectual disability	3	Rate	2018	361.24326861143	425.43302814888	299.91147849045
5	Prevalence	103	Latin America and Caribbean	2	Female	7	10-14 years	381	Neonatal preterm birth	197	Developmental intellectual disability	3	Rate	2018	342.71157705773	393.54088988664	292.27265393755
5	Prevalence	103	Latin America and Caribbean	3	Both	7	10-14 years	381	Neonatal preterm birth	197	Developmental intellectual disability	3	Rate	2018	352.16638764609	409.81215825161	295.52417931839
5	Prevalence	103	Latin America and Caribbean	1	Male	7	10-14 years	381	Neonatal preterm birth	197	Developmental intellectual disability	1	Number	2019	87924.61799032563	103709.99007518005	73072.99790648269
5	Prevalence	103	Latin America and Caribbean	2	Female	7	10-14 years	381	Neonatal preterm birth	197	Developmental intellectual disability	1	Number	2019	80064.60957164077	92059.76452982573	68247.4906197761
5	Prevalence	103	Latin America and Caribbean	3	Both	7	10-14 years	381	Neonatal preterm birth	197	Developmental intellectual disability	1	Number	2019	167989.22756196643	195896.8727103442	140896.17456876836
5	Prevalence	103	Latin America and Caribbean	1	Male	7	10-14 years	381	Neonatal preterm birth	197	Developmental intellectual disability	3	Rate	2019	361.6970729997	426.6336403662	300.60169793397
5	Prevalence	103	Latin America and Caribbean	2	Female	7	10-14 years	381	Neonatal preterm birth	197	Developmental intellectual disability	3	Rate	2019	343.0546912491	394.45061015361	292.42160735379
5	Prevalence	103	Latin America and Caribbean	3	Both	7	10-14 years	381	Neonatal preterm birth	197	Developmental intellectual disability	3	Rate	2019	352.56567608183997	411.13656138435	295.70440774755997
5	Prevalence	103	Latin America and Caribbean	1	Male	7	10-14 years	381	Neonatal preterm birth	197	Developmental intellectual disability	1	Number	2020	88175.94440462951	104076.1497576677	73236.14842994834
5	Prevalence	103	Latin America and Caribbean	2	Female	7	10-14 years	381	Neonatal preterm birth	197	Developmental intellectual disability	1	Number	2020	80272.35474054595	92044.22115886371	68845.45222920857
5	Prevalence	103	Latin America and Caribbean	3	Both	7	10-14 years	381	Neonatal preterm birth	197	Developmental intellectual disability	1	Number	2020	168448.2991451756	196139.57276880817	141992.63460922736
5	Prevalence	103	Latin America and Caribbean	1	Male	7	10-14 years	381	Neonatal preterm birth	197	Developmental intellectual disability	3	Rate	2020	362.46310589681	427.82376469750005	301.05038288022
5	Prevalence	103	Latin America and Caribbean	2	Female	7	10-14 years	381	Neonatal preterm birth	197	Developmental intellectual disability	3	Rate	2020	343.63715058062	394.03122019626994	294.71983363321
5	Prevalence	103	Latin America and Caribbean	3	Both	7	10-14 years	381	Neonatal preterm birth	197	Developmental intellectual disability	3	Rate	2020	353.24105612885	411.31047440142004	297.76274659
5	Prevalence	103	Latin America and Caribbean	1	Male	7	10-14 years	381	Neonatal preterm birth	197	Developmental intellectual disability	1	Number	2021	88937.26591350877	105399.67341923772	73031.66974051352
5	Prevalence	103	Latin America and Caribbean	2	Female	7	10-14 years	381	Neonatal preterm birth	197	Developmental intellectual disability	1	Number	2021	81008.04530217743	93780.36380767007	68954.13799010628
5	Prevalence	103	Latin America and Caribbean	3	Both	7	10-14 years	381	Neonatal preterm birth	197	Developmental intellectual disability	1	Number	2021	169945.3112156861	199319.3276409265	142322.85189976194
5	Prevalence	103	Latin America and Caribbean	1	Male	7	10-14 years	381	Neonatal preterm birth	197	Developmental intellectual disability	3	Rate	2021	364.83776719427	432.36972846316996	299.5899530857
5	Prevalence	103	Latin America and Caribbean	2	Female	7	10-14 years	381	Neonatal preterm birth	197	Developmental intellectual disability	3	Rate	2021	346.01508260596	400.57034099125	294.52842200634996
5	Prevalence	103	Latin America and Caribbean	3	Both	7	10-14 years	381	Neonatal preterm birth	197	Developmental intellectual disability	3	Rate	2021	355.61656626897	417.08273314317995	297.81559451185
5	Prevalence	114	Republic of Haiti	1	Male	7	10-14 years	381	Neonatal preterm birth	224	Severe intellectual disability	3	Rate	2018	99.9451866399	113.8973399887	86.21247829573001
5	Prevalence	114	Republic of Haiti	2	Female	7	10-14 years	381	Neonatal preterm birth	224	Severe intellectual disability	3	Rate	2018	102.3719072303	115.10999950991999	88.98021049867
5	Prevalence	114	Republic of Haiti	3	Both	7	10-14 years	381	Neonatal preterm birth	224	Severe intellectual disability	3	Rate	2018	101.15037196848	113.65090956799999	88.07085988508
5	Prevalence	114	Republic of Haiti	1	Male	7	10-14 years	381	Neonatal preterm birth	224	Severe intellectual disability	1	Number	2019	616.9653284464265	701.0910891879043	529.4617044673644
5	Prevalence	114	Republic of Haiti	2	Female	7	10-14 years	381	Neonatal preterm birth	224	Severe intellectual disability	1	Number	2019	631.5488908982942	711.052971350548	546.4748019819219
5	Prevalence	114	Republic of Haiti	3	Both	7	10-14 years	381	Neonatal preterm birth	224	Severe intellectual disability	1	Number	2019	1248.514219344722	1407.036589782597	1082.8823879440736
5	Prevalence	114	Republic of Haiti	1	Male	7	10-14 years	381	Neonatal preterm birth	224	Severe intellectual disability	3	Rate	2019	94.50048161123	107.38601105581	81.09756538971
5	Prevalence	114	Republic of Haiti	2	Female	7	10-14 years	381	Neonatal preterm birth	224	Severe intellectual disability	3	Rate	2019	97.91696346751999	110.24348046938	84.72685803545001
5	Prevalence	114	Republic of Haiti	3	Both	7	10-14 years	381	Neonatal preterm birth	224	Severe intellectual disability	3	Rate	2019	96.19834309924	108.41253268876	83.43636770612001
5	Prevalence	114	Republic of Haiti	1	Male	7	10-14 years	381	Neonatal preterm birth	224	Severe intellectual disability	1	Number	2020	625.0136229526271	710.0567652280419	534.3729878572885
5	Prevalence	114	Republic of Haiti	2	Female	7	10-14 years	381	Neonatal preterm birth	224	Severe intellectual disability	1	Number	2020	640.5967601657611	720.9193353801086	554.0966281867766
5	Prevalence	114	Republic of Haiti	3	Both	7	10-14 years	381	Neonatal preterm birth	224	Severe intellectual disability	1	Number	2020	1265.6103831183882	1427.297209529836	1102.5044338984417
5	Prevalence	114	Republic of Haiti	1	Male	7	10-14 years	381	Neonatal preterm birth	224	Severe intellectual disability	3	Rate	2020	94.41968000398	107.2669940229	80.72676284702
5	Prevalence	114	Republic of Haiti	2	Female	7	10-14 years	381	Neonatal preterm birth	224	Severe intellectual disability	3	Rate	2020	97.88218689876	110.15535124834	84.66510150023
5	Prevalence	114	Republic of Haiti	3	Both	7	10-14 years	381	Neonatal preterm birth	224	Severe intellectual disability	3	Rate	2020	96.14107552249	108.42348533546	83.75086318598
5	Prevalence	114	Republic of Haiti	1	Male	7	10-14 years	381	Neonatal preterm birth	224	Severe intellectual disability	1	Number	2021	667.7687454612089	772.1364539130441	570.5282421854163
5	Prevalence	114	Republic of Haiti	2	Female	7	10-14 years	381	Neonatal preterm birth	224	Severe intellectual disability	1	Number	2021	679.4228032728209	780.9113761409537	592.2763446485486
5	Prevalence	114	Republic of Haiti	3	Both	7	10-14 years	381	Neonatal preterm birth	224	Severe intellectual disability	1	Number	2021	1347.1915487340314	1563.1424291229032	1172.2370396043643
5	Prevalence	114	Republic of Haiti	1	Male	7	10-14 years	381	Neonatal preterm birth	224	Severe intellectual disability	3	Rate	2021	99.21450681676001	114.72105873615	84.76688757627
5	Prevalence	114	Republic of Haiti	2	Female	7	10-14 years	381	Neonatal preterm birth	224	Severe intellectual disability	3	Rate	2021	102.13621454227	117.39278026558	89.03566897363
5	Prevalence	114	Republic of Haiti	3	Both	7	10-14 years	381	Neonatal preterm birth	224	Severe intellectual disability	3	Rate	2021	100.66679913482001	116.80339375607001	87.5935947751
5	Prevalence	125	Republic of Colombia	1	Male	1	<5 years	388	Iodine deficiency	225	Profound intellectual disability	1	Number	1990	11.656509167214002	24.216785443125858	0.0
5	Prevalence	125	Republic of Colombia	2	Female	1	<5 years	388	Iodine deficiency	225	Profound intellectual disability	1	Number	1990	19.391149835303903	35.965700900249615	0.0
5	Prevalence	125	Republic of Colombia	3	Both	1	<5 years	388	Iodine deficiency	225	Profound intellectual disability	1	Number	1990	31.047659002517936	60.002962469277136	0.0
5	Prevalence	125	Republic of Colombia	1	Male	1	<5 years	388	Iodine deficiency	225	Profound intellectual disability	3	Rate	1990	0.54374136883	1.12964077638	0.0
5	Prevalence	125	Republic of Colombia	2	Female	1	<5 years	388	Iodine deficiency	225	Profound intellectual disability	3	Rate	1990	0.9398702728999999	1.74322272826	0.0
5	Prevalence	125	Republic of Colombia	3	Both	1	<5 years	388	Iodine deficiency	225	Profound intellectual disability	3	Rate	1990	0.73801175317	1.42628761556	0.0
5	Prevalence	125	Republic of Colombia	1	Male	1	<5 years	388	Iodine deficiency	225	Profound intellectual disability	1	Number	1991	11.683794542347709	24.46586284202244	0.0
5	Prevalence	125	Republic of Colombia	2	Female	1	<5 years	388	Iodine deficiency	225	Profound intellectual disability	1	Number	1991	19.42052473449519	35.701216247765586	0.0
5	Prevalence	125	Republic of Colombia	3	Both	1	<5 years	388	Iodine deficiency	225	Profound intellectual disability	1	Number	1991	31.10431927684285	59.91736964170013	0.0
5	Prevalence	125	Republic of Colombia	1	Male	1	<5 years	388	Iodine deficiency	225	Profound intellectual disability	3	Rate	1991	0.53430883896	1.11884257481	0.0
5	Prevalence	125	Republic of Colombia	2	Female	1	<5 years	388	Iodine deficiency	225	Profound intellectual disability	3	Rate	1991	0.92347606766	1.69764819653	0.0
5	Prevalence	125	Republic of Colombia	3	Both	1	<5 years	388	Iodine deficiency	225	Profound intellectual disability	3	Rate	1991	0.72509435427	1.39677535018	0.0
5	Prevalence	125	Republic of Colombia	1	Male	1	<5 years	388	Iodine deficiency	225	Profound intellectual disability	1	Number	1992	11.761137701122104	24.69929207614799	0.0
5	Prevalence	125	Republic of Colombia	2	Female	1	<5 years	388	Iodine deficiency	225	Profound intellectual disability	1	Number	1992	19.53392398245002	36.18549792129864	0.0
5	Prevalence	125	Republic of Colombia	3	Both	1	<5 years	388	Iodine deficiency	225	Profound intellectual disability	1	Number	1992	31.29506168357207	60.56944557553645	0.0
5	Prevalence	125	Republic of Colombia	1	Male	1	<5 years	388	Iodine deficiency	225	Profound intellectual disability	3	Rate	1992	0.52749100482	1.10777160567	0.0
5	Prevalence	125	Republic of Colombia	2	Female	1	<5 years	388	Iodine deficiency	225	Profound intellectual disability	3	Rate	1992	0.91139935313	1.6883161533700002	0.0
5	Prevalence	125	Republic of Colombia	3	Both	1	<5 years	388	Iodine deficiency	225	Profound intellectual disability	3	Rate	1992	0.7156548271000001	1.3851008360000001	0.0
5	Prevalence	125	Republic of Colombia	1	Male	1	<5 years	388	Iodine deficiency	225	Profound intellectual disability	1	Number	1993	11.883647577682211	24.88534076503366	0.0
5	Prevalence	125	Republic of Colombia	2	Female	1	<5 years	388	Iodine deficiency	225	Profound intellectual disability	1	Number	1993	19.723104865859845	36.6193623834514	0.0
5	Prevalence	125	Republic of Colombia	3	Both	1	<5 years	388	Iodine deficiency	225	Profound intellectual disability	1	Number	1993	31.60675244354208	61.75558488785667	0.0
5	Prevalence	125	Republic of Colombia	1	Male	1	<5 years	388	Iodine deficiency	225	Profound intellectual disability	3	Rate	1993	0.52352530423	1.09630528083	0.0
5	Prevalence	125	Republic of Colombia	2	Female	1	<5 years	388	Iodine deficiency	225	Profound intellectual disability	3	Rate	1993	0.9042330157399999	1.6788653058299998	0.0
5	Prevalence	125	Republic of Colombia	3	Both	1	<5 years	388	Iodine deficiency	225	Profound intellectual disability	3	Rate	1993	0.7100845551	1.38741514486	0.0
5	Prevalence	125	Republic of Colombia	1	Male	1	<5 years	388	Iodine deficiency	225	Profound intellectual disability	1	Number	1994	12.036335642219257	25.34538686706769	0.0
5	Prevalence	125	Republic of Colombia	2	Female	1	<5 years	388	Iodine deficiency	225	Profound intellectual disability	1	Number	1994	19.962380584068324	37.32479356751378	0.0
5	Prevalence	125	Republic of Colombia	3	Both	1	<5 years	388	Iodine deficiency	225	Profound intellectual disability	1	Number	1994	31.9987162262876	62.66428728607271	0.0
5	Prevalence	125	Republic of Colombia	1	Male	1	<5 years	388	Iodine deficiency	225	Profound intellectual disability	3	Rate	1994	0.52242855085	1.10009841244	0.0
5	Prevalence	125	Republic of Colombia	2	Female	1	<5 years	388	Iodine deficiency	225	Profound intellectual disability	3	Rate	1994	0.90211128206	1.6867285560399998	0.0
5	Prevalence	125	Republic of Colombia	3	Both	1	<5 years	388	Iodine deficiency	225	Profound intellectual disability	3	Rate	1994	0.7084422681	1.38736909005	0.0
5	Prevalence	125	Republic of Colombia	1	Male	1	<5 years	388	Iodine deficiency	225	Profound intellectual disability	1	Number	1995	12.196215951785796	25.611237545651004	0.0
5	Prevalence	125	Republic of Colombia	2	Female	1	<5 years	388	Iodine deficiency	225	Profound intellectual disability	1	Number	1995	20.211026420383885	37.99306397247565	0.0
5	Prevalence	125	Republic of Colombia	3	Both	1	<5 years	388	Iodine deficiency	225	Profound intellectual disability	1	Number	1995	32.40724237216966	63.87136447798671	0.0
5	Prevalence	125	Republic of Colombia	1	Male	1	<5 years	388	Iodine deficiency	225	Profound intellectual disability	3	Rate	1995	0.5237526755099999	1.09984557838	0.0
5	Prevalence	125	Republic of Colombia	2	Female	1	<5 years	388	Iodine deficiency	225	Profound intellectual disability	3	Rate	1995	0.90425307299	1.69983177177	0.0
5	Prevalence	125	Republic of Colombia	3	Both	1	<5 years	388	Iodine deficiency	225	Profound intellectual disability	3	Rate	1995	0.7101045173099999	1.39954347	0.0
5	Prevalence	125	Republic of Colombia	1	Male	1	<5 years	388	Iodine deficiency	225	Profound intellectual disability	1	Number	1996	12.39986686793775	26.060330789689097	0.0
5	Prevalence	125	Republic of Colombia	2	Female	1	<5 years	388	Iodine deficiency	225	Profound intellectual disability	1	Number	1996	20.506043468330365	38.28720404064788	0.0
5	Prevalence	125	Republic of Colombia	3	Both	1	<5 years	388	Iodine deficiency	225	Profound intellectual disability	1	Number	1996	32.905910336268136	64.57302899756303	0.0
5	Prevalence	125	Republic of Colombia	1	Male	1	<5 years	388	Iodine deficiency	225	Profound intellectual disability	3	Rate	1996	0.52935108417	1.11251713459	0.0
5	Prevalence	125	Republic of Colombia	2	Female	1	<5 years	388	Iodine deficiency	225	Profound intellectual disability	3	Rate	1996	0.9128449329099999	1.70438925762	0.0
5	Prevalence	125	Republic of Colombia	3	Both	1	<5 years	388	Iodine deficiency	225	Profound intellectual disability	3	Rate	1996	0.71708339306	1.40717112094	0.0
5	Prevalence	125	Republic of Colombia	1	Male	1	<5 years	388	Iodine deficiency	225	Profound intellectual disability	1	Number	1997	12.649099259738309	26.91933664398383	0.0
5	Prevalence	125	Republic of Colombia	2	Female	1	<5 years	388	Iodine deficiency	225	Profound intellectual disability	1	Number	1997	20.840648798883823	39.38810080390263	0.0
5	Prevalence	125	Republic of Colombia	3	Both	1	<5 years	388	Iodine deficiency	225	Profound intellectual disability	1	Number	1997	33.4897480586221	65.94535290458492	0.0
5	Prevalence	125	Republic of Colombia	1	Male	1	<5 years	388	Iodine deficiency	225	Profound intellectual disability	3	Rate	1997	0.53932780841	1.1477771292599999	0.0
5	Prevalence	125	Republic of Colombia	2	Female	1	<5 years	388	Iodine deficiency	225	Profound intellectual disability	3	Rate	1997	0.9276161289299999	1.753162195	0.0
5	Prevalence	125	Republic of Colombia	3	Both	1	<5 years	388	Iodine deficiency	225	Profound intellectual disability	3	Rate	1997	0.72930092948	1.43608148631	0.0
5	Prevalence	125	Republic of Colombia	1	Male	1	<5 years	388	Iodine deficiency	225	Profound intellectual disability	1	Number	1998	12.872281188492376	27.602987216727747	0.0
5	Prevalence	125	Republic of Colombia	2	Female	1	<5 years	388	Iodine deficiency	225	Profound intellectual disability	1	Number	1998	21.11748478245561	39.89232487270619	0.0
5	Prevalence	125	Republic of Colombia	3	Both	1	<5 years	388	Iodine deficiency	225	Profound intellectual disability	1	Number	1998	33.98976597094802	67.0530694966794	0.0
5	Prevalence	125	Republic of Colombia	1	Male	1	<5 years	388	Iodine deficiency	225	Profound intellectual disability	3	Rate	1998	0.55047816775	1.18043116096	0.0
5	Prevalence	125	Republic of Colombia	2	Female	1	<5 years	388	Iodine deficiency	225	Profound intellectual disability	3	Rate	1998	0.9439409183599999	1.78316680058	0.0
5	Prevalence	125	Republic of Colombia	3	Both	1	<5 years	388	Iodine deficiency	225	Profound intellectual disability	3	Rate	1998	0.7428574558800001	1.46546677191	0.0
5	Prevalence	125	Republic of Colombia	1	Male	1	<5 years	388	Iodine deficiency	225	Profound intellectual disability	1	Number	1999	13.004835947678592	27.923674761464028	0.0
5	Prevalence	125	Republic of Colombia	2	Female	1	<5 years	388	Iodine deficiency	225	Profound intellectual disability	1	Number	1999	21.25301741726	40.51893332902408	0.0
5	Prevalence	125	Republic of Colombia	3	Both	1	<5 years	388	Iodine deficiency	225	Profound intellectual disability	1	Number	1999	34.257853364938526	67.68646772446567	0.0
5	Prevalence	125	Republic of Colombia	1	Male	1	<5 years	388	Iodine deficiency	225	Profound intellectual disability	3	Rate	1999	0.55971176074	1.2017997943299998	0.0
5	Prevalence	125	Republic of Colombia	2	Female	1	<5 years	388	Iodine deficiency	225	Profound intellectual disability	3	Rate	1999	0.95742083337	1.82532532456	0.0
5	Prevalence	125	Republic of Colombia	3	Both	1	<5 years	388	Iodine deficiency	225	Profound intellectual disability	3	Rate	1999	0.75402887609	1.48980587433	0.0
5	Prevalence	125	Republic of Colombia	1	Male	1	<5 years	388	Iodine deficiency	225	Profound intellectual disability	1	Number	2000	12.981618081659324	27.901788832866792	0.0
5	Prevalence	125	Republic of Colombia	2	Female	1	<5 years	388	Iodine deficiency	225	Profound intellectual disability	1	Number	2000	21.15524930997156	40.6854167459542	0.0
5	Prevalence	125	Republic of Colombia	3	Both	1	<5 years	388	Iodine deficiency	225	Profound intellectual disability	1	Number	2000	34.13686739163088	67.7357850854322	0.0
5	Prevalence	125	Republic of Colombia	1	Male	1	<5 years	388	Iodine deficiency	225	Profound intellectual disability	3	Rate	2000	0.56391843561	1.2120471431500002	0.0
5	Prevalence	125	Republic of Colombia	2	Female	1	<5 years	388	Iodine deficiency	225	Profound intellectual disability	3	Rate	2000	0.96328131053	1.8525662821600002	0.0
5	Prevalence	125	Republic of Colombia	3	Both	1	<5 years	388	Iodine deficiency	225	Profound intellectual disability	3	Rate	2000	0.7589000246500001	1.50584083716	0.0
5	Prevalence	125	Republic of Colombia	1	Male	1	<5 years	388	Iodine deficiency	225	Profound intellectual disability	1	Number	2001	11.507565323776216	22.344019391765915	0.0
5	Prevalence	125	Republic of Colombia	2	Female	1	<5 years	388	Iodine deficiency	225	Profound intellectual disability	1	Number	2001	18.713754985408425	33.44465263390265	2.238521835663744
5	Prevalence	125	Republic of Colombia	3	Both	1	<5 years	388	Iodine deficiency	225	Profound intellectual disability	1	Number	2001	30.221320309184616	55.27653104352865	2.9571281363767854
5	Prevalence	125	Republic of Colombia	1	Male	1	<5 years	388	Iodine deficiency	225	Profound intellectual disability	3	Rate	2001	0.50586102196	0.98222066668	0.0
5	Prevalence	125	Republic of Colombia	2	Female	1	<5 years	388	Iodine deficiency	225	Profound intellectual disability	3	Rate	2001	0.8635283739799999	1.54327159514	0.10329445493
5	Prevalence	125	Republic of Colombia	3	Both	1	<5 years	388	Iodine deficiency	225	Profound intellectual disability	3	Rate	2001	0.68035788001	1.24441364873	0.06657238694999999
5	Prevalence	125	Republic of Colombia	1	Male	1	<5 years	388	Iodine deficiency	225	Profound intellectual disability	1	Number	2002	8.213267152488784	15.42318562128413	0.0
5	Prevalence	125	Republic of Colombia	2	Female	1	<5 years	388	Iodine deficiency	225	Profound intellectual disability	1	Number	2002	13.329699565191564	22.839702060596565	2.34198360939569
5	Prevalence	125	Republic of Colombia	3	Both	1	<5 years	388	Iodine deficiency	225	Profound intellectual disability	1	Number	2002	21.54296671768033	38.429632507635176	2.5469778031881827
5	Prevalence	125	Republic of Colombia	1	Male	1	<5 years	388	Iodine deficiency	225	Profound intellectual disability	3	Rate	2002	0.36611683834	0.6875081319	0.0
5	Prevalence	125	Republic of Colombia	2	Female	1	<5 years	388	Iodine deficiency	225	Profound intellectual disability	3	Rate	2002	0.62457747012	1.0701789085	0.10973617152
5	Prevalence	125	Republic of Colombia	3	Both	1	<5 years	388	Iodine deficiency	225	Profound intellectual disability	3	Rate	2002	0.49212487911999997	0.8778817931799999	0.05818284733
5	Prevalence	125	Republic of Colombia	1	Male	1	<5 years	388	Iodine deficiency	225	Profound intellectual disability	1	Number	2003	4.392532789672196	8.397927415545045	0.0
5	Prevalence	125	Republic of Colombia	2	Female	1	<5 years	388	Iodine deficiency	225	Profound intellectual disability	1	Number	2003	7.116621590094227	12.190555001996175	1.2003318408971224
5	Prevalence	125	Republic of Colombia	3	Both	1	<5 years	388	Iodine deficiency	225	Profound intellectual disability	1	Number	2003	11.50915437976643	20.42952962142044	1.371094989955552
5	Prevalence	125	Republic of Colombia	1	Male	1	<5 years	388	Iodine deficiency	225	Profound intellectual disability	3	Rate	2003	0.19883528522000002	0.38014611907	0.0
5	Prevalence	125	Republic of Colombia	2	Female	1	<5 years	388	Iodine deficiency	225	Profound intellectual disability	3	Rate	2003	0.3390267965	0.58074252755	0.05718228145
5	Prevalence	125	Republic of Colombia	3	Both	1	<5 years	388	Iodine deficiency	225	Profound intellectual disability	3	Rate	2003	0.2671413501	0.47419401503	0.03182476789
5	Prevalence	125	Republic of Colombia	1	Male	1	<5 years	388	Iodine deficiency	225	Profound intellectual disability	1	Number	2004	1.275623729416734	2.536566643358916	0.0
5	Prevalence	125	Republic of Colombia	2	Female	1	<5 years	388	Iodine deficiency	225	Profound intellectual disability	1	Number	2004	2.064332450426538	3.7025663624283087	0.2218903779061293
5	Prevalence	125	Republic of Colombia	3	Both	1	<5 years	388	Iodine deficiency	225	Profound intellectual disability	1	Number	2004	3.3399561798432744	6.265312118198878	0.2882868288695525
5	Prevalence	125	Republic of Colombia	1	Male	1	<5 years	388	Iodine deficiency	225	Profound intellectual disability	3	Rate	2004	0.05868979844	0.11670415153	0.0
5	Prevalence	125	Republic of Colombia	2	Female	1	<5 years	388	Iodine deficiency	225	Profound intellectual disability	3	Rate	2004	0.10003786227	0.17942692503	0.01075284122
5	Prevalence	125	Republic of Colombia	3	Both	1	<5 years	388	Iodine deficiency	225	Profound intellectual disability	3	Rate	2004	0.07882734423	0.14786957926	0.00680394708
5	Prevalence	125	Republic of Colombia	1	Male	1	<5 years	388	Iodine deficiency	225	Profound intellectual disability	1	Number	2005	0.0	0.0	0.0
5	Prevalence	125	Republic of Colombia	2	Female	1	<5 years	388	Iodine deficiency	225	Profound intellectual disability	1	Number	2005	0.0	0.0	0.0
5	Prevalence	125	Republic of Colombia	3	Both	1	<5 years	388	Iodine deficiency	225	Profound intellectual disability	1	Number	2005	0.0	0.0	0.0
5	Prevalence	125	Republic of Colombia	1	Male	1	<5 years	388	Iodine deficiency	225	Profound intellectual disability	3	Rate	2005	0.0	0.0	0.0
5	Prevalence	125	Republic of Colombia	2	Female	1	<5 years	388	Iodine deficiency	225	Profound intellectual disability	3	Rate	2005	0.0	0.0	0.0
5	Prevalence	125	Republic of Colombia	3	Both	1	<5 years	388	Iodine deficiency	225	Profound intellectual disability	3	Rate	2005	0.0	0.0	0.0
5	Prevalence	125	Republic of Colombia	1	Male	1	<5 years	388	Iodine deficiency	225	Profound intellectual disability	1	Number	2006	0.0	0.0	0.0
5	Prevalence	125	Republic of Colombia	2	Female	1	<5 years	388	Iodine deficiency	225	Profound intellectual disability	1	Number	2006	0.0	0.0	0.0
5	Prevalence	125	Republic of Colombia	3	Both	1	<5 years	388	Iodine deficiency	225	Profound intellectual disability	1	Number	2006	0.0	0.0	0.0
5	Prevalence	125	Republic of Colombia	1	Male	1	<5 years	388	Iodine deficiency	225	Profound intellectual disability	3	Rate	2006	0.0	0.0	0.0
5	Prevalence	125	Republic of Colombia	2	Female	1	<5 years	388	Iodine deficiency	225	Profound intellectual disability	3	Rate	2006	0.0	0.0	0.0
5	Prevalence	125	Republic of Colombia	3	Both	1	<5 years	388	Iodine deficiency	225	Profound intellectual disability	3	Rate	2006	0.0	0.0	0.0
5	Prevalence	125	Republic of Colombia	1	Male	1	<5 years	388	Iodine deficiency	225	Profound intellectual disability	1	Number	2007	0.0	0.0	0.0
5	Prevalence	125	Republic of Colombia	2	Female	1	<5 years	388	Iodine deficiency	225	Profound intellectual disability	1	Number	2007	0.0	0.0	0.0
5	Prevalence	125	Republic of Colombia	3	Both	1	<5 years	388	Iodine deficiency	225	Profound intellectual disability	1	Number	2007	0.0	0.0	0.0
5	Prevalence	125	Republic of Colombia	1	Male	1	<5 years	388	Iodine deficiency	225	Profound intellectual disability	3	Rate	2007	0.0	0.0	0.0
5	Prevalence	125	Republic of Colombia	2	Female	1	<5 years	388	Iodine deficiency	225	Profound intellectual disability	3	Rate	2007	0.0	0.0	0.0
5	Prevalence	125	Republic of Colombia	3	Both	1	<5 years	388	Iodine deficiency	225	Profound intellectual disability	3	Rate	2007	0.0	0.0	0.0
5	Prevalence	125	Republic of Colombia	1	Male	1	<5 years	388	Iodine deficiency	225	Profound intellectual disability	1	Number	2008	0.0	0.0	0.0
5	Prevalence	125	Republic of Colombia	2	Female	1	<5 years	388	Iodine deficiency	225	Profound intellectual disability	1	Number	2008	0.0	0.0	0.0
5	Prevalence	125	Republic of Colombia	3	Both	1	<5 years	388	Iodine deficiency	225	Profound intellectual disability	1	Number	2008	0.0	0.0	0.0
5	Prevalence	125	Republic of Colombia	1	Male	1	<5 years	388	Iodine deficiency	225	Profound intellectual disability	3	Rate	2008	0.0	0.0	0.0
5	Prevalence	125	Republic of Colombia	2	Female	1	<5 years	388	Iodine deficiency	225	Profound intellectual disability	3	Rate	2008	0.0	0.0	0.0
5	Prevalence	125	Republic of Colombia	3	Both	1	<5 years	388	Iodine deficiency	225	Profound intellectual disability	3	Rate	2008	0.0	0.0	0.0
5	Prevalence	125	Republic of Colombia	1	Male	1	<5 years	388	Iodine deficiency	225	Profound intellectual disability	1	Number	2009	0.0	0.0	0.0
5	Prevalence	125	Republic of Colombia	2	Female	1	<5 years	388	Iodine deficiency	225	Profound intellectual disability	1	Number	2009	0.0	0.0	0.0
5	Prevalence	125	Republic of Colombia	3	Both	1	<5 years	388	Iodine deficiency	225	Profound intellectual disability	1	Number	2009	0.0	0.0	0.0
5	Prevalence	125	Republic of Colombia	1	Male	1	<5 years	388	Iodine deficiency	225	Profound intellectual disability	3	Rate	2009	0.0	0.0	0.0
5	Prevalence	125	Republic of Colombia	2	Female	1	<5 years	388	Iodine deficiency	225	Profound intellectual disability	3	Rate	2009	0.0	0.0	0.0
5	Prevalence	125	Republic of Colombia	3	Both	1	<5 years	388	Iodine deficiency	225	Profound intellectual disability	3	Rate	2009	0.0	0.0	0.0
5	Prevalence	125	Republic of Colombia	1	Male	1	<5 years	388	Iodine deficiency	225	Profound intellectual disability	1	Number	2010	0.0	0.0	0.0
5	Prevalence	125	Republic of Colombia	2	Female	1	<5 years	388	Iodine deficiency	225	Profound intellectual disability	1	Number	2010	0.0	0.0	0.0
5	Prevalence	125	Republic of Colombia	3	Both	1	<5 years	388	Iodine deficiency	225	Profound intellectual disability	1	Number	2010	0.0	0.0	0.0
5	Prevalence	125	Republic of Colombia	1	Male	1	<5 years	388	Iodine deficiency	225	Profound intellectual disability	3	Rate	2010	0.0	0.0	0.0
5	Prevalence	125	Republic of Colombia	2	Female	1	<5 years	388	Iodine deficiency	225	Profound intellectual disability	3	Rate	2010	0.0	0.0	0.0
5	Prevalence	125	Republic of Colombia	3	Both	1	<5 years	388	Iodine deficiency	225	Profound intellectual disability	3	Rate	2010	0.0	0.0	0.0
5	Prevalence	125	Republic of Colombia	1	Male	1	<5 years	388	Iodine deficiency	225	Profound intellectual disability	1	Number	2011	0.7486441698530059	1.8874928842432783	0.0
5	Prevalence	125	Republic of Colombia	2	Female	1	<5 years	388	Iodine deficiency	225	Profound intellectual disability	1	Number	2011	1.3423117788327874	2.85576200754931	0.0
5	Prevalence	125	Republic of Colombia	3	Both	1	<5 years	388	Iodine deficiency	225	Profound intellectual disability	1	Number	2011	2.090955948685792	4.755184307595105	0.0
5	Prevalence	125	Republic of Colombia	1	Male	1	<5 years	388	Iodine deficiency	225	Profound intellectual disability	3	Rate	2011	0.03865276369	0.09745192623	0.0
5	Prevalence	125	Republic of Colombia	2	Female	1	<5 years	388	Iodine deficiency	225	Profound intellectual disability	3	Rate	2011	0.07294931972	0.15519933522	0.0
5	Prevalence	125	Republic of Colombia	3	Both	1	<5 years	388	Iodine deficiency	225	Profound intellectual disability	3	Rate	2011	0.055361611660000004	0.12590158448	0.0
5	Prevalence	125	Republic of Colombia	1	Male	1	<5 years	388	Iodine deficiency	225	Profound intellectual disability	1	Number	2012	2.503496408541986	5.929844292337295	0.0
5	Prevalence	125	Republic of Colombia	2	Female	1	<5 years	388	Iodine deficiency	225	Profound intellectual disability	1	Number	2012	4.485998292078517	9.099922525675591	0.0
5	Prevalence	125	Republic of Colombia	3	Both	1	<5 years	388	Iodine deficiency	225	Profound intellectual disability	1	Number	2012	6.989494700620497	14.917612592056203	0.0
5	Prevalence	125	Republic of Colombia	1	Male	1	<5 years	388	Iodine deficiency	225	Profound intellectual disability	3	Rate	2012	0.1313051666	0.31101270609	0.0
5	Prevalence	125	Republic of Colombia	2	Female	1	<5 years	388	Iodine deficiency	225	Profound intellectual disability	3	Rate	2012	0.24758841368	0.50223723596	0.0
5	Prevalence	125	Republic of Colombia	3	Both	1	<5 years	388	Iodine deficiency	225	Profound intellectual disability	3	Rate	2012	0.18796534605999998	0.40117266460000006	0.0
5	Prevalence	125	Republic of Colombia	1	Male	1	<5 years	388	Iodine deficiency	225	Profound intellectual disability	1	Number	2013	4.568099572891292	10.679980723902824	0.0
5	Prevalence	125	Republic of Colombia	2	Female	1	<5 years	388	Iodine deficiency	225	Profound intellectual disability	1	Number	2013	8.176299995970094	16.58615182003873	0.0
5	Prevalence	125	Republic of Colombia	3	Both	1	<5 years	388	Iodine deficiency	225	Profound intellectual disability	1	Number	2013	12.744399568861386	26.881007102678254	0.0
5	Prevalence	125	Republic of Colombia	1	Male	1	<5 years	388	Iodine deficiency	225	Profound intellectual disability	3	Rate	2013	0.24327164060999998	0.56875652357	0.0
5	Prevalence	125	Republic of Colombia	2	Female	1	<5 years	388	Iodine deficiency	225	Profound intellectual disability	3	Rate	2013	0.45806047348	0.9292052101499999	0.0
5	Prevalence	125	Republic of Colombia	3	Both	1	<5 years	388	Iodine deficiency	225	Profound intellectual disability	3	Rate	2013	0.34794526073	0.7339003281099999	0.0
5	Prevalence	125	Republic of Colombia	1	Male	1	<5 years	388	Iodine deficiency	225	Profound intellectual disability	1	Number	2014	6.29593644018373	15.35136134661218	0.0
5	Prevalence	125	Republic of Colombia	2	Female	1	<5 years	388	Iodine deficiency	225	Profound intellectual disability	1	Number	2014	11.246342058814632	23.636698124984367	0.0
5	Prevalence	125	Republic of Colombia	3	Both	1	<5 years	388	Iodine deficiency	225	Profound intellectual disability	1	Number	2014	17.54227849899836	38.335162624696665	0.0
5	Prevalence	125	Republic of Colombia	1	Male	1	<5 years	388	Iodine deficiency	225	Profound intellectual disability	3	Rate	2014	0.34007381003	0.8292008650099999	0.0
5	Prevalence	125	Republic of Colombia	2	Female	1	<5 years	388	Iodine deficiency	225	Profound intellectual disability	3	Rate	2014	0.63885845245	1.3427036369799998	0.0
5	Prevalence	125	Republic of Colombia	3	Both	1	<5 years	388	Iodine deficiency	225	Profound intellectual disability	3	Rate	2014	0.48570360576	1.06140868275	0.0
5	Prevalence	125	Republic of Colombia	1	Male	1	<5 years	388	Iodine deficiency	225	Profound intellectual disability	1	Number	2015	7.073388084604044	18.706257860049988	0.0
5	Prevalence	125	Republic of Colombia	2	Female	1	<5 years	388	Iodine deficiency	225	Profound intellectual disability	1	Number	2015	12.588373055172864	28.320239046477045	0.0
5	Prevalence	125	Republic of Colombia	3	Both	1	<5 years	388	Iodine deficiency	225	Profound intellectual disability	1	Number	2015	19.6617611397769	46.589830840424966	0.0
5	Prevalence	125	Republic of Colombia	1	Male	1	<5 years	388	Iodine deficiency	225	Profound intellectual disability	3	Rate	2015	0.38721356223	1.02402365817	0.0
5	Prevalence	125	Republic of Colombia	2	Female	1	<5 years	388	Iodine deficiency	225	Profound intellectual disability	3	Rate	2015	0.72451795076	1.62995817404	0.0
5	Prevalence	125	Republic of Colombia	3	Both	1	<5 years	388	Iodine deficiency	225	Profound intellectual disability	3	Rate	2015	0.55164222884	1.30715239308	0.0
5	Prevalence	125	Republic of Colombia	1	Male	1	<5 years	388	Iodine deficiency	225	Profound intellectual disability	1	Number	2016	7.211520629440365	18.359406856214232	0.0
5	Prevalence	125	Republic of Colombia	2	Female	1	<5 years	388	Iodine deficiency	225	Profound intellectual disability	1	Number	2016	12.718125879729914	27.26742524078476	5.67506250072e-05
5	Prevalence	125	Republic of Colombia	3	Both	1	<5 years	388	Iodine deficiency	225	Profound intellectual disability	1	Number	2016	19.92964650917025	45.59445965440459	0.0002961300374263
5	Prevalence	125	Republic of Colombia	1	Male	1	<5 years	388	Iodine deficiency	225	Profound intellectual disability	3	Rate	2016	0.40024972089	1.01897336879	0.0
5	Prevalence	125	Republic of Colombia	2	Female	1	<5 years	388	Iodine deficiency	225	Profound intellectual disability	3	Rate	2016	0.74191233707	1.59064624595	3.3105500000000004e-06
5	Prevalence	125	Republic of Colombia	3	Both	1	<5 years	388	Iodine deficiency	225	Profound intellectual disability	3	Rate	2016	0.56682871521	1.2967740785000001	8.422380000000001e-06
5	Prevalence	125	Republic of Colombia	1	Male	1	<5 years	388	Iodine deficiency	225	Profound intellectual disability	1	Number	2017	7.376985426554742	18.03794514811439	0.0
5	Prevalence	125	Republic of Colombia	2	Female	1	<5 years	388	Iodine deficiency	225	Profound intellectual disability	1	Number	2017	12.842108064625611	26.802762578613414	0.0001191302688399
5	Prevalence	125	Republic of Colombia	3	Both	1	<5 years	388	Iodine deficiency	225	Profound intellectual disability	1	Number	2017	20.219093491180388	44.62604600349876	0.0006217165701107
5	Prevalence	125	Republic of Colombia	1	Male	1	<5 years	388	Iodine deficiency	225	Profound intellectual disability	3	Rate	2017	0.41495418817	1.0146313775	0.0
5	Prevalence	125	Republic of Colombia	2	Female	1	<5 years	388	Iodine deficiency	225	Profound intellectual disability	3	Rate	2017	0.75899692544	1.58410241435	7.0408599999999995e-06
5	Prevalence	125	Republic of Colombia	3	Both	1	<5 years	388	Iodine deficiency	225	Profound intellectual disability	3	Rate	2017	0.58272188714	1.28613944806	1.791811e-05
5	Prevalence	125	Republic of Colombia	1	Male	1	<5 years	388	Iodine deficiency	225	Profound intellectual disability	1	Number	2018	7.560625250202693	17.985201006934815	0.0
5	Prevalence	125	Republic of Colombia	2	Female	1	<5 years	388	Iodine deficiency	225	Profound intellectual disability	1	Number	2018	13.00709374005961	26.53855437386052	0.0001003401074078
5	Prevalence	125	Republic of Colombia	3	Both	1	<5 years	388	Iodine deficiency	225	Profound intellectual disability	1	Number	2018	20.567718990262296	44.23201565036232	0.0005233880943503
5	Prevalence	125	Republic of Colombia	1	Male	1	<5 years	388	Iodine deficiency	225	Profound intellectual disability	3	Rate	2018	0.42675563652000004	1.01516549884	0.0
5	Prevalence	125	Republic of Colombia	2	Female	1	<5 years	388	Iodine deficiency	225	Profound intellectual disability	3	Rate	2018	0.7712927445100001	1.57367932048	5.94995e-06
5	Prevalence	125	Republic of Colombia	3	Both	1	<5 years	388	Iodine deficiency	225	Profound intellectual disability	3	Rate	2018	0.59477730165	1.27910143693	1.513534e-05
5	Prevalence	125	Republic of Colombia	1	Male	1	<5 years	388	Iodine deficiency	225	Profound intellectual disability	1	Number	2019	7.709400165387816	18.101343960550743	0.0
5	Prevalence	125	Republic of Colombia	2	Female	1	<5 years	388	Iodine deficiency	225	Profound intellectual disability	1	Number	2019	13.1831536909277	26.649593335914272	0.0
5	Prevalence	125	Republic of Colombia	3	Both	1	<5 years	388	Iodine deficiency	225	Profound intellectual disability	1	Number	2019	20.89255385631553	44.23465379112093	0.0
5	Prevalence	125	Republic of Colombia	1	Male	1	<5 years	388	Iodine deficiency	225	Profound intellectual disability	3	Rate	2019	0.43154365055	1.01324615209	0.0
5	Prevalence	125	Republic of Colombia	2	Female	1	<5 years	388	Iodine deficiency	225	Profound intellectual disability	3	Rate	2019	0.77531327042	1.5672868457	0.0
5	Prevalence	125	Republic of Colombia	3	Both	1	<5 years	388	Iodine deficiency	225	Profound intellectual disability	3	Rate	2019	0.59918384546	1.26861896077	0.0
5	Prevalence	125	Republic of Colombia	1	Male	1	<5 years	388	Iodine deficiency	225	Profound intellectual disability	1	Number	2020	7.518868112410177	18.100287335769053	0.0
5	Prevalence	125	Republic of Colombia	2	Female	1	<5 years	388	Iodine deficiency	225	Profound intellectual disability	1	Number	2020	13.080762328241706	27.710446038787502	0.0
5	Prevalence	125	Republic of Colombia	3	Both	1	<5 years	388	Iodine deficiency	225	Profound intellectual disability	1	Number	2020	20.599630440651893	44.845593683894535	0.0
5	Prevalence	125	Republic of Colombia	1	Male	1	<5 years	388	Iodine deficiency	225	Profound intellectual disability	3	Rate	2020	0.42047590404	1.01221813803	0.0
5	Prevalence	125	Republic of Colombia	2	Female	1	<5 years	388	Iodine deficiency	225	Profound intellectual disability	3	Rate	2020	0.7684458731099999	1.62788508547	0.0
5	Prevalence	125	Republic of Colombia	3	Both	1	<5 years	388	Iodine deficiency	225	Profound intellectual disability	3	Rate	2020	0.59017685793	1.2848206985400001	0.0
5	Prevalence	125	Republic of Colombia	1	Male	1	<5 years	388	Iodine deficiency	225	Profound intellectual disability	1	Number	2021	7.667664841747775	18.12688858024015	0.0
5	Prevalence	125	Republic of Colombia	2	Female	1	<5 years	388	Iodine deficiency	225	Profound intellectual disability	1	Number	2021	13.076745126779784	26.876933862929448	0.0
5	Prevalence	125	Republic of Colombia	3	Both	1	<5 years	388	Iodine deficiency	225	Profound intellectual disability	1	Number	2021	20.744409968527545	44.91900022876875	0.0
5	Prevalence	125	Republic of Colombia	1	Male	1	<5 years	388	Iodine deficiency	225	Profound intellectual disability	3	Rate	2021	0.43484197622	1.0279964259899999	0.0
5	Prevalence	125	Republic of Colombia	2	Female	1	<5 years	388	Iodine deficiency	225	Profound intellectual disability	3	Rate	2021	0.77863494739	1.60034624683	0.0
5	Prevalence	125	Republic of Colombia	3	Both	1	<5 years	388	Iodine deficiency	225	Profound intellectual disability	3	Rate	2021	0.60255049386	1.30473538716	0.0
5	Prevalence	125	Republic of Colombia	1	Male	6	5-9 years	388	Iodine deficiency	225	Profound intellectual disability	1	Number	1990	82.97788525178488	149.69624236759827	0.0
5	Prevalence	125	Republic of Colombia	2	Female	6	5-9 years	388	Iodine deficiency	225	Profound intellectual disability	1	Number	1990	126.33639758660112	218.08649239991607	0.0
5	Prevalence	125	Republic of Colombia	3	Both	6	5-9 years	388	Iodine deficiency	225	Profound intellectual disability	1	Number	1990	209.314282838386	371.4080971619617	0.0
5	Prevalence	125	Republic of Colombia	1	Male	6	5-9 years	388	Iodine deficiency	225	Profound intellectual disability	3	Rate	1990	4.2620784044099995	7.68900195372	0.0
5	Prevalence	125	Republic of Colombia	2	Female	6	5-9 years	388	Iodine deficiency	225	Profound intellectual disability	3	Rate	1990	6.70444672619	11.57346020567	0.0
5	Prevalence	125	Republic of Colombia	3	Both	6	5-9 years	388	Iodine deficiency	225	Profound intellectual disability	3	Rate	1990	5.46333459361	9.69416266323	0.0
5	Prevalence	125	Republic of Colombia	1	Male	6	5-9 years	388	Iodine deficiency	225	Profound intellectual disability	1	Number	1991	82.73889779294385	150.5624447014321	0.0
5	Prevalence	125	Republic of Colombia	2	Female	6	5-9 years	388	Iodine deficiency	225	Profound intellectual disability	1	Number	1991	125.97684549213724	219.1976055899334	0.0
5	Prevalence	125	Republic of Colombia	3	Both	6	5-9 years	388	Iodine deficiency	225	Profound intellectual disability	1	Number	1991	208.7157432850812	368.1871021387801	0.0
5	Prevalence	125	Republic of Colombia	1	Male	6	5-9 years	388	Iodine deficiency	225	Profound intellectual disability	3	Rate	1991	4.19989171181	7.642668448319999	0.0
5	Prevalence	125	Republic of Colombia	2	Female	6	5-9 years	388	Iodine deficiency	225	Profound intellectual disability	3	Rate	1991	6.61271738953	11.50601773337	0.0
5	Prevalence	125	Republic of Colombia	3	Both	6	5-9 years	388	Iodine deficiency	225	Profound intellectual disability	3	Rate	1991	5.38608235389	9.50137264466	0.0
5	Prevalence	125	Republic of Colombia	1	Male	6	5-9 years	388	Iodine deficiency	225	Profound intellectual disability	1	Number	1992	82.89534341607506	152.42434450441084	0.0
5	Prevalence	125	Republic of Colombia	2	Female	6	5-9 years	388	Iodine deficiency	225	Profound intellectual disability	1	Number	1992	126.06254068393312	220.5944669693525	0.0
5	Prevalence	125	Republic of Colombia	3	Both	6	5-9 years	388	Iodine deficiency	225	Profound intellectual disability	1	Number	1992	208.95788410000813	368.7830993111339	0.0
5	Prevalence	125	Republic of Colombia	1	Male	6	5-9 years	388	Iodine deficiency	225	Profound intellectual disability	3	Rate	1992	4.15373111866	7.6376997418400006	0.0
5	Prevalence	125	Republic of Colombia	2	Female	6	5-9 years	388	Iodine deficiency	225	Profound intellectual disability	3	Rate	1992	6.54106309913	11.446083189640001	0.0
5	Prevalence	125	Republic of Colombia	3	Both	6	5-9 years	388	Iodine deficiency	225	Profound intellectual disability	3	Rate	1992	5.3265736524600005	9.40069980476	0.0
5	Prevalence	125	Republic of Colombia	1	Male	6	5-9 years	388	Iodine deficiency	225	Profound intellectual disability	1	Number	1993	83.49041806897561	154.45568671915413	0.0
5	Prevalence	125	Republic of Colombia	2	Female	6	5-9 years	388	Iodine deficiency	225	Profound intellectual disability	1	Number	1993	126.7301509955346	222.1630081746445	0.0
5	Prevalence	125	Republic of Colombia	3	Both	6	5-9 years	388	Iodine deficiency	225	Profound intellectual disability	1	Number	1993	210.22056906451004	374.8631972812875	0.0
5	Prevalence	125	Republic of Colombia	1	Male	6	5-9 years	388	Iodine deficiency	225	Profound intellectual disability	3	Rate	1993	4.12187250949	7.6253858077	0.0
5	Prevalence	125	Republic of Colombia	2	Female	6	5-9 years	388	Iodine deficiency	225	Profound intellectual disability	3	Rate	1993	6.48866841836	11.37489447891	0.0
5	Prevalence	125	Republic of Colombia	3	Both	6	5-9 years	388	Iodine deficiency	225	Profound intellectual disability	3	Rate	1993	5.28372220846	9.4218801206	0.0
5	Prevalence	125	Republic of Colombia	1	Male	6	5-9 years	388	Iodine deficiency	225	Profound intellectual disability	1	Number	1994	84.55998893235262	157.07850337975822	0.0
5	Prevalence	125	Republic of Colombia	2	Female	6	5-9 years	388	Iodine deficiency	225	Profound intellectual disability	1	Number	1994	128.07690378120276	224.31333923157464	0.0
5	Prevalence	125	Republic of Colombia	3	Both	6	5-9 years	388	Iodine deficiency	225	Profound intellectual disability	1	Number	1994	212.6368927135556	378.5817545982586	0.0
5	Prevalence	125	Republic of Colombia	1	Male	6	5-9 years	388	Iodine deficiency	225	Profound intellectual disability	3	Rate	1994	4.10259176884	7.620968062609999	0.0
5	Prevalence	125	Republic of Colombia	2	Female	6	5-9 years	388	Iodine deficiency	225	Profound intellectual disability	3	Rate	1994	6.45471791057	11.304765227539999	0.0
5	Prevalence	125	Republic of Colombia	3	Both	6	5-9 years	388	Iodine deficiency	225	Profound intellectual disability	3	Rate	1994	5.25629897102	9.35838960844	0.0
5	Prevalence	125	Republic of Colombia	1	Male	6	5-9 years	388	Iodine deficiency	225	Profound intellectual disability	1	Number	1995	86.05879702747539	158.99127370852824	0.0
5	Prevalence	125	Republic of Colombia	2	Female	6	5-9 years	388	Iodine deficiency	225	Profound intellectual disability	1	Number	1995	130.07837878867315	228.23895995523168	0.0
5	Prevalence	125	Republic of Colombia	3	Both	6	5-9 years	388	Iodine deficiency	225	Profound intellectual disability	1	Number	1995	216.13717581614856	381.7661410553759	0.0
5	Prevalence	125	Republic of Colombia	1	Male	6	5-9 years	388	Iodine deficiency	225	Profound intellectual disability	3	Rate	1995	4.09416478123	7.56385745356	0.0
5	Prevalence	125	Republic of Colombia	2	Female	6	5-9 years	388	Iodine deficiency	225	Profound intellectual disability	3	Rate	1995	6.438396139090001	11.29697996124	0.0
5	Prevalence	125	Republic of Colombia	3	Both	6	5-9 years	388	Iodine deficiency	225	Profound intellectual disability	3	Rate	1995	5.2430695721400005	9.26090770957	0.0
5	Prevalence	125	Republic of Colombia	1	Male	6	5-9 years	388	Iodine deficiency	225	Profound intellectual disability	1	Number	1996	88.32196616899196	164.47892124946335	0.0
5	Prevalence	125	Republic of Colombia	2	Female	6	5-9 years	388	Iodine deficiency	225	Profound intellectual disability	1	Number	1996	133.05865525308965	233.23562018664563	0.0
5	Prevalence	125	Republic of Colombia	3	Both	6	5-9 years	388	Iodine deficiency	225	Profound intellectual disability	1	Number	1996	221.38062142208167	389.4571083567539	0.0
5	Prevalence	125	Republic of Colombia	1	Male	6	5-9 years	388	Iodine deficiency	225	Profound intellectual disability	3	Rate	1996	4.116071524970001	7.66521663385	0.0
5	Prevalence	125	Republic of Colombia	2	Female	6	5-9 years	388	Iodine deficiency	225	Profound intellectual disability	3	Rate	1996	6.46005391517	11.32368787642	0.0
5	Prevalence	125	Republic of Colombia	3	Both	6	5-9 years	388	Iodine deficiency	225	Profound intellectual disability	3	Rate	1996	5.26407701272	9.26066698327	0.0
5	Prevalence	125	Republic of Colombia	1	Male	6	5-9 years	388	Iodine deficiency	225	Profound intellectual disability	1	Number	1997	91.3858673749292	168.97187084850287	0.0
5	Prevalence	125	Republic of Colombia	2	Female	6	5-9 years	388	Iodine deficiency	225	Profound intellectual disability	1	Number	1997	136.96448517157089	241.11186671642432	0.0
5	Prevalence	125	Republic of Colombia	3	Both	6	5-9 years	388	Iodine deficiency	225	Profound intellectual disability	1	Number	1997	228.3503525465001	402.8067998877881	0.0
5	Prevalence	125	Republic of Colombia	1	Male	6	5-9 years	388	Iodine deficiency	225	Profound intellectual disability	3	Rate	1997	4.17320787112	7.7162340488600005	0.0
5	Prevalence	125	Republic of Colombia	2	Female	6	5-9 years	388	Iodine deficiency	225	Profound intellectual disability	3	Rate	1997	6.52208927248	11.48146628965	0.0
5	Prevalence	125	Republic of Colombia	3	Both	6	5-9 years	388	Iodine deficiency	225	Profound intellectual disability	3	Rate	1997	5.32306000302	9.3898027374	0.0
5	Prevalence	125	Republic of Colombia	1	Male	6	5-9 years	388	Iodine deficiency	225	Profound intellectual disability	1	Number	1998	94.6594322410838	177.095502409537	0.0
5	Prevalence	125	Republic of Colombia	2	Female	6	5-9 years	388	Iodine deficiency	225	Profound intellectual disability	1	Number	1998	141.07025933606184	250.22365191348928	0.0
5	Prevalence	125	Republic of Colombia	3	Both	6	5-9 years	388	Iodine deficiency	225	Profound intellectual disability	1	Number	1998	235.7296915771456	416.9477151353121	0.0
5	Prevalence	125	Republic of Colombia	1	Male	6	5-9 years	388	Iodine deficiency	225	Profound intellectual disability	3	Rate	1998	4.24197354338	7.93618150973	0.0
5	Prevalence	125	Republic of Colombia	2	Female	6	5-9 years	388	Iodine deficiency	225	Profound intellectual disability	3	Rate	1998	6.59675760809	11.70101187346	0.0
5	Prevalence	125	Republic of Colombia	3	Both	6	5-9 years	388	Iodine deficiency	225	Profound intellectual disability	3	Rate	1998	5.39430438965	9.54119472588	0.0
5	Prevalence	125	Republic of Colombia	1	Male	6	5-9 years	388	Iodine deficiency	225	Profound intellectual disability	1	Number	1999	97.46106823315952	182.26719863854035	0.0
5	Prevalence	125	Republic of Colombia	2	Female	6	5-9 years	388	Iodine deficiency	225	Profound intellectual disability	1	Number	1999	144.52547105706506	258.233378969762	0.0
5	Prevalence	125	Republic of Colombia	3	Both	6	5-9 years	388	Iodine deficiency	225	Profound intellectual disability	1	Number	1999	241.9865392902245	431.521807266836	0.0
5	Prevalence	125	Republic of Colombia	1	Male	6	5-9 years	388	Iodine deficiency	225	Profound intellectual disability	3	Rate	1999	4.29876826543	8.039358315489999	0.0
5	Prevalence	125	Republic of Colombia	2	Female	6	5-9 years	388	Iodine deficiency	225	Profound intellectual disability	3	Rate	1999	6.65631431907	11.89328445377	0.0
5	Prevalence	125	Republic of Colombia	3	Both	6	5-9 years	388	Iodine deficiency	225	Profound intellectual disability	3	Rate	1999	5.45206335307	9.72237645264	0.0
5	Prevalence	125	Republic of Colombia	1	Male	6	5-9 years	388	Iodine deficiency	225	Profound intellectual disability	1	Number	2000	99.0895932793266	187.29596372155368	0.0
5	Prevalence	125	Republic of Colombia	2	Female	6	5-9 years	388	Iodine deficiency	225	Profound intellectual disability	1	Number	2000	146.49155894896197	263.77460381499645	0.0
5	Prevalence	125	Republic of Colombia	3	Both	6	5-9 years	388	Iodine deficiency	225	Profound intellectual disability	1	Number	2000	245.5811522282888	439.9915519022612	0.0
5	Prevalence	125	Republic of Colombia	1	Male	6	5-9 years	388	Iodine deficiency	225	Profound intellectual disability	3	Rate	2000	4.319991760960001	8.1655095491	0.0
5	Prevalence	125	Republic of Colombia	2	Female	6	5-9 years	388	Iodine deficiency	225	Profound intellectual disability	3	Rate	2000	6.67301480248	12.01551712879	0.0
5	Prevalence	125	Republic of Colombia	3	Both	6	5-9 years	388	Iodine deficiency	225	Profound intellectual disability	3	Rate	2000	5.47069777509	9.80148835613	0.0
5	Prevalence	125	Republic of Colombia	1	Male	6	5-9 years	388	Iodine deficiency	225	Profound intellectual disability	1	Number	2001	89.32199725622849	154.95148252594154	7.127720453114357
5	Prevalence	125	Republic of Colombia	2	Female	6	5-9 years	388	Iodine deficiency	225	Profound intellectual disability	1	Number	2001	131.8744274864836	223.8374683525526	21.055645451994536
5	Prevalence	125	Republic of Colombia	3	Both	6	5-9 years	388	Iodine deficiency	225	Profound intellectual disability	1	Number	2001	221.19642474271208	371.22344744597285	33.03321466737417
5	Prevalence	125	Republic of Colombia	1	Male	6	5-9 years	388	Iodine deficiency	225	Profound intellectual disability	3	Rate	2001	3.8678781368600004	6.70980799743	0.30864910048
5	Prevalence	125	Republic of Colombia	2	Female	6	5-9 years	388	Iodine deficiency	225	Profound intellectual disability	3	Rate	2001	5.97007673096	10.13332824868	0.9532084526500001
5	Prevalence	125	Republic of Colombia	3	Both	6	5-9 years	388	Iodine deficiency	225	Profound intellectual disability	3	Rate	2001	4.8956198974200005	8.216086213050001	0.73110613424
5	Prevalence	125	Republic of Colombia	1	Male	6	5-9 years	388	Iodine deficiency	225	Profound intellectual disability	1	Number	2002	64.68734672177307	107.63880359571618	5.883827758335671
5	Prevalence	125	Republic of Colombia	2	Female	6	5-9 years	388	Iodine deficiency	225	Profound intellectual disability	1	Number	2002	95.4088260244154	156.16718676633266	28.143705416031292
5	Prevalence	125	Republic of Colombia	3	Both	6	5-9 years	388	Iodine deficiency	225	Profound intellectual disability	1	Number	2002	160.0961727461885	263.07864795151727	37.76565440324006
5	Prevalence	125	Republic of Colombia	1	Male	6	5-9 years	388	Iodine deficiency	225	Profound intellectual disability	3	Rate	2002	2.7961658700200003	4.65277931709	0.25433348555
5	Prevalence	125	Republic of Colombia	2	Female	6	5-9 years	388	Iodine deficiency	225	Profound intellectual disability	3	Rate	2002	4.31405099344	7.06133001824	1.27255921038
5	Prevalence	125	Republic of Colombia	3	Both	6	5-9 years	388	Iodine deficiency	225	Profound intellectual disability	3	Rate	2002	3.53802647823	5.8138755370799995	0.8345976231300001
5	Prevalence	125	Republic of Colombia	1	Male	6	5-9 years	388	Iodine deficiency	225	Profound intellectual disability	1	Number	2003	35.03124228341603	58.96101225013132	3.66240175823895
5	Prevalence	125	Republic of Colombia	2	Female	6	5-9 years	388	Iodine deficiency	225	Profound intellectual disability	1	Number	2003	51.620353996386285	83.73354178981097	14.492247713512702
5	Prevalence	125	Republic of Colombia	3	Both	6	5-9 years	388	Iodine deficiency	225	Profound intellectual disability	1	Number	2003	86.65159627980235	142.26440998965285	21.335118921341547
5	Prevalence	125	Republic of Colombia	1	Male	6	5-9 years	388	Iodine deficiency	225	Profound intellectual disability	3	Rate	2003	1.51851123914	2.55580316132	0.15875538146999998
5	Prevalence	125	Republic of Colombia	2	Female	6	5-9 years	388	Iodine deficiency	225	Profound intellectual disability	3	Rate	2003	2.3421928114300004	3.7992784719999997	0.6575630693700001
5	Prevalence	125	Republic of Colombia	3	Both	6	5-9 years	388	Iodine deficiency	225	Profound intellectual disability	3	Rate	2003	1.92094692264	3.1538066498900004	0.47297029479
5	Prevalence	125	Republic of Colombia	1	Male	6	5-9 years	388	Iodine deficiency	225	Profound intellectual disability	1	Number	2004	10.279443022622033	17.888465150468967	0.8288308135495066
5	Prevalence	125	Republic of Colombia	2	Female	6	5-9 years	388	Iodine deficiency	225	Profound intellectual disability	1	Number	2004	15.13265170924629	25.244741382708227	2.646103390042753
5	Prevalence	125	Republic of Colombia	3	Both	6	5-9 years	388	Iodine deficiency	225	Profound intellectual disability	1	Number	2004	25.41209473186832	43.28141577479155	3.778874368573092
5	Prevalence	125	Republic of Colombia	1	Male	6	5-9 years	388	Iodine deficiency	225	Profound intellectual disability	3	Rate	2004	0.44857052290000005	0.7806102090099999	0.0361682117
5	Prevalence	125	Republic of Colombia	2	Female	6	5-9 years	388	Iodine deficiency	225	Profound intellectual disability	3	Rate	2004	0.69175740644	1.1540103585800001	0.12096106178
5	Prevalence	125	Republic of Colombia	3	Both	6	5-9 years	388	Iodine deficiency	225	Profound intellectual disability	3	Rate	2004	0.5673398133399999	0.9662828116300001	0.08436557086
5	Prevalence	125	Republic of Colombia	1	Male	6	5-9 years	388	Iodine deficiency	225	Profound intellectual disability	1	Number	2005	0.0	0.0	0.0
5	Prevalence	125	Republic of Colombia	2	Female	6	5-9 years	388	Iodine deficiency	225	Profound intellectual disability	1	Number	2005	0.0	0.0	0.0
5	Prevalence	125	Republic of Colombia	3	Both	6	5-9 years	388	Iodine deficiency	225	Profound intellectual disability	1	Number	2005	0.0	0.0	0.0
5	Prevalence	125	Republic of Colombia	1	Male	6	5-9 years	388	Iodine deficiency	225	Profound intellectual disability	3	Rate	2005	0.0	0.0	0.0
5	Prevalence	125	Republic of Colombia	2	Female	6	5-9 years	388	Iodine deficiency	225	Profound intellectual disability	3	Rate	2005	0.0	0.0	0.0
5	Prevalence	125	Republic of Colombia	3	Both	6	5-9 years	388	Iodine deficiency	225	Profound intellectual disability	3	Rate	2005	0.0	0.0	0.0
5	Prevalence	125	Republic of Colombia	1	Male	6	5-9 years	388	Iodine deficiency	225	Profound intellectual disability	1	Number	2006	0.0	0.0	0.0
5	Prevalence	125	Republic of Colombia	2	Female	6	5-9 years	388	Iodine deficiency	225	Profound intellectual disability	1	Number	2006	0.0	0.0	0.0
5	Prevalence	125	Republic of Colombia	3	Both	6	5-9 years	388	Iodine deficiency	225	Profound intellectual disability	1	Number	2006	0.0	0.0	0.0
5	Prevalence	125	Republic of Colombia	1	Male	6	5-9 years	388	Iodine deficiency	225	Profound intellectual disability	3	Rate	2006	0.0	0.0	0.0
5	Prevalence	125	Republic of Colombia	2	Female	6	5-9 years	388	Iodine deficiency	225	Profound intellectual disability	3	Rate	2006	0.0	0.0	0.0
5	Prevalence	125	Republic of Colombia	3	Both	6	5-9 years	388	Iodine deficiency	225	Profound intellectual disability	3	Rate	2006	0.0	0.0	0.0
5	Prevalence	125	Republic of Colombia	1	Male	6	5-9 years	388	Iodine deficiency	225	Profound intellectual disability	1	Number	2007	0.0	0.0	0.0
5	Prevalence	125	Republic of Colombia	2	Female	6	5-9 years	388	Iodine deficiency	225	Profound intellectual disability	1	Number	2007	0.0	0.0	0.0
5	Prevalence	125	Republic of Colombia	3	Both	6	5-9 years	388	Iodine deficiency	225	Profound intellectual disability	1	Number	2007	0.0	0.0	0.0
5	Prevalence	125	Republic of Colombia	1	Male	6	5-9 years	388	Iodine deficiency	225	Profound intellectual disability	3	Rate	2007	0.0	0.0	0.0
5	Prevalence	125	Republic of Colombia	2	Female	6	5-9 years	388	Iodine deficiency	225	Profound intellectual disability	3	Rate	2007	0.0	0.0	0.0
5	Prevalence	125	Republic of Colombia	3	Both	6	5-9 years	388	Iodine deficiency	225	Profound intellectual disability	3	Rate	2007	0.0	0.0	0.0
5	Prevalence	125	Republic of Colombia	1	Male	6	5-9 years	388	Iodine deficiency	225	Profound intellectual disability	1	Number	2008	0.0	0.0	0.0
5	Prevalence	125	Republic of Colombia	2	Female	6	5-9 years	388	Iodine deficiency	225	Profound intellectual disability	1	Number	2008	0.0	0.0	0.0
5	Prevalence	125	Republic of Colombia	3	Both	6	5-9 years	388	Iodine deficiency	225	Profound intellectual disability	1	Number	2008	0.0	0.0	0.0
5	Prevalence	125	Republic of Colombia	1	Male	6	5-9 years	388	Iodine deficiency	225	Profound intellectual disability	3	Rate	2008	0.0	0.0	0.0
5	Prevalence	125	Republic of Colombia	2	Female	6	5-9 years	388	Iodine deficiency	225	Profound intellectual disability	3	Rate	2008	0.0	0.0	0.0
5	Prevalence	125	Republic of Colombia	3	Both	6	5-9 years	388	Iodine deficiency	225	Profound intellectual disability	3	Rate	2008	0.0	0.0	0.0
5	Prevalence	125	Republic of Colombia	1	Male	6	5-9 years	388	Iodine deficiency	225	Profound intellectual disability	1	Number	2009	0.0	0.0	0.0
5	Prevalence	125	Republic of Colombia	2	Female	6	5-9 years	388	Iodine deficiency	225	Profound intellectual disability	1	Number	2009	0.0	0.0	0.0
5	Prevalence	125	Republic of Colombia	3	Both	6	5-9 years	388	Iodine deficiency	225	Profound intellectual disability	1	Number	2009	0.0	0.0	0.0
5	Prevalence	125	Republic of Colombia	1	Male	6	5-9 years	388	Iodine deficiency	225	Profound intellectual disability	3	Rate	2009	0.0	0.0	0.0
5	Prevalence	125	Republic of Colombia	2	Female	6	5-9 years	388	Iodine deficiency	225	Profound intellectual disability	3	Rate	2009	0.0	0.0	0.0
5	Prevalence	125	Republic of Colombia	3	Both	6	5-9 years	388	Iodine deficiency	225	Profound intellectual disability	3	Rate	2009	0.0	0.0	0.0
5	Prevalence	125	Republic of Colombia	1	Male	6	5-9 years	388	Iodine deficiency	225	Profound intellectual disability	1	Number	2010	0.0	0.0	0.0
5	Prevalence	125	Republic of Colombia	2	Female	6	5-9 years	388	Iodine deficiency	225	Profound intellectual disability	1	Number	2010	0.0	0.0	0.0
5	Prevalence	125	Republic of Colombia	3	Both	6	5-9 years	388	Iodine deficiency	225	Profound intellectual disability	1	Number	2010	0.0	0.0	0.0
5	Prevalence	125	Republic of Colombia	1	Male	6	5-9 years	388	Iodine deficiency	225	Profound intellectual disability	3	Rate	2010	0.0	0.0	0.0
5	Prevalence	125	Republic of Colombia	2	Female	6	5-9 years	388	Iodine deficiency	225	Profound intellectual disability	3	Rate	2010	0.0	0.0	0.0
5	Prevalence	125	Republic of Colombia	3	Both	6	5-9 years	388	Iodine deficiency	225	Profound intellectual disability	3	Rate	2010	0.0	0.0	0.0
5	Prevalence	125	Republic of Colombia	1	Male	6	5-9 years	388	Iodine deficiency	225	Profound intellectual disability	1	Number	2011	6.692519105113	13.73233826450311	0.0
5	Prevalence	125	Republic of Colombia	2	Female	6	5-9 years	388	Iodine deficiency	225	Profound intellectual disability	1	Number	2011	10.356408959059983	19.794817476160247	0.3661622140967809
5	Prevalence	125	Republic of Colombia	3	Both	6	5-9 years	388	Iodine deficiency	225	Profound intellectual disability	1	Number	2011	17.04892806417301	33.4132976259682	0.3661622140967809
5	Prevalence	125	Republic of Colombia	1	Male	6	5-9 years	388	Iodine deficiency	225	Profound intellectual disability	3	Rate	2011	0.32861700257	0.67428718063	0.0
5	Prevalence	125	Republic of Colombia	2	Female	6	5-9 years	388	Iodine deficiency	225	Profound intellectual disability	3	Rate	2011	0.53494658553	1.02247507432	0.01891362411
5	Prevalence	125	Republic of Colombia	3	Both	6	5-9 years	388	Iodine deficiency	225	Profound intellectual disability	3	Rate	2011	0.42916925279	0.84110625146	0.009217328109999999
5	Prevalence	125	Republic of Colombia	1	Male	6	5-9 years	388	Iodine deficiency	225	Profound intellectual disability	1	Number	2012	22.27952506456258	42.851123612841455	0.0
5	Prevalence	125	Republic of Colombia	2	Female	6	5-9 years	388	Iodine deficiency	225	Profound intellectual disability	1	Number	2012	34.49461156371735	63.531103880715975	2.4250790184120667
5	Prevalence	125	Republic of Colombia	3	Both	6	5-9 years	388	Iodine deficiency	225	Profound intellectual disability	1	Number	2012	56.77413662827999	106.15871683625376	2.4250790184120667
5	Prevalence	125	Republic of Colombia	1	Male	6	5-9 years	388	Iodine deficiency	225	Profound intellectual disability	3	Rate	2012	1.11588405728	2.14622553836	0.0
5	Prevalence	125	Republic of Colombia	2	Female	6	5-9 years	388	Iodine deficiency	225	Profound intellectual disability	3	Rate	2012	1.81637928226	3.3453509298099995	0.12769714129999998
5	Prevalence	125	Republic of Colombia	3	Both	6	5-9 years	388	Iodine deficiency	225	Profound intellectual disability	3	Rate	2012	1.45736625633	2.7250459614199998	0.06225067505
5	Prevalence	125	Republic of Colombia	1	Male	6	5-9 years	388	Iodine deficiency	225	Profound intellectual disability	1	Number	2013	40.389317538907264	78.93096501943425	0.0
5	Prevalence	125	Republic of Colombia	2	Female	6	5-9 years	388	Iodine deficiency	225	Profound intellectual disability	1	Number	2013	62.57379262313409	115.11453352319512	4.641252064411818
5	Prevalence	125	Republic of Colombia	3	Both	6	5-9 years	388	Iodine deficiency	225	Profound intellectual disability	1	Number	2013	102.96311016204136	194.09032016603103	4.641252064411818
5	Prevalence	125	Republic of Colombia	1	Male	6	5-9 years	388	Iodine deficiency	225	Profound intellectual disability	3	Rate	2013	2.06392523467	4.03343310625	0.0
5	Prevalence	125	Republic of Colombia	2	Female	6	5-9 years	388	Iodine deficiency	225	Profound intellectual disability	3	Rate	2013	3.3591875003600005	6.17976449741	0.24915919696
5	Prevalence	125	Republic of Colombia	3	Both	6	5-9 years	388	Iodine deficiency	225	Profound intellectual disability	3	Rate	2013	2.69559280784	5.08131961329	0.12150881675
5	Prevalence	125	Republic of Colombia	1	Male	6	5-9 years	388	Iodine deficiency	225	Profound intellectual disability	1	Number	2014	55.136787873971976	110.7340780150945	0.0
5	Prevalence	125	Republic of Colombia	2	Female	6	5-9 years	388	Iodine deficiency	225	Profound intellectual disability	1	Number	2014	85.47514999103628	162.58035189886897	5.670149256316931
5	Prevalence	125	Republic of Colombia	3	Both	6	5-9 years	388	Iodine deficiency	225	Profound intellectual disability	1	Number	2014	140.61193786500834	272.592035799662	5.670149256316931
5	Prevalence	125	Republic of Colombia	1	Male	6	5-9 years	388	Iodine deficiency	225	Profound intellectual disability	3	Rate	2014	2.87486460525	5.77374007003	0.0
5	Prevalence	125	Republic of Colombia	2	Female	6	5-9 years	388	Iodine deficiency	225	Profound intellectual disability	3	Rate	2014	4.67826065001	8.89841389964	0.31034091368
5	Prevalence	125	Republic of Colombia	3	Both	6	5-9 years	388	Iodine deficiency	225	Profound intellectual disability	3	Rate	2014	3.75469520934	7.27889840977	0.15140735966
5	Prevalence	125	Republic of Colombia	1	Male	6	5-9 years	388	Iodine deficiency	225	Profound intellectual disability	1	Number	2015	61.13569238262215	133.11469092288883	0.0
5	Prevalence	125	Republic of Colombia	2	Female	6	5-9 years	388	Iodine deficiency	225	Profound intellectual disability	1	Number	2015	94.81810260376784	191.53058722950132	0.0
5	Prevalence	125	Republic of Colombia	3	Both	6	5-9 years	388	Iodine deficiency	225	Profound intellectual disability	1	Number	2015	155.95379498639016	320.2775700232313	0.0
5	Prevalence	125	Republic of Colombia	1	Male	6	5-9 years	388	Iodine deficiency	225	Profound intellectual disability	3	Rate	2015	3.2508262395500003	7.07823389672	0.0
5	Prevalence	125	Republic of Colombia	2	Female	6	5-9 years	388	Iodine deficiency	225	Profound intellectual disability	3	Rate	2015	5.28848814141	10.68263560929	0.0
5	Prevalence	125	Republic of Colombia	3	Both	6	5-9 years	388	Iodine deficiency	225	Profound intellectual disability	3	Rate	2015	4.24533277756	8.71851092855	0.0
5	Prevalence	125	Republic of Colombia	1	Male	6	5-9 years	388	Iodine deficiency	225	Profound intellectual disability	1	Number	2016	61.267149673825	130.54367008352108	0.0
5	Prevalence	125	Republic of Colombia	2	Female	6	5-9 years	388	Iodine deficiency	225	Profound intellectual disability	1	Number	2016	94.77831420501664	184.57149438582007	0.0
5	Prevalence	125	Republic of Colombia	3	Both	6	5-9 years	388	Iodine deficiency	225	Profound intellectual disability	1	Number	2016	156.04546387884142	313.94521892032327	0.0
5	Prevalence	125	Republic of Colombia	1	Male	6	5-9 years	388	Iodine deficiency	225	Profound intellectual disability	3	Rate	2016	3.31939281059	7.07272530632	0.0
5	Prevalence	125	Republic of Colombia	2	Female	6	5-9 years	388	Iodine deficiency	225	Profound intellectual disability	3	Rate	2016	5.38281829426	10.48251200617	0.0
5	Prevalence	125	Republic of Colombia	3	Both	6	5-9 years	388	Iodine deficiency	225	Profound intellectual disability	3	Rate	2016	4.326795998	8.70500739368	0.0
5	Prevalence	125	Republic of Colombia	1	Male	6	5-9 years	388	Iodine deficiency	225	Profound intellectual disability	1	Number	2017	61.59087832505396	127.14348557864552	0.0
5	Prevalence	125	Republic of Colombia	2	Female	6	5-9 years	388	Iodine deficiency	225	Profound intellectual disability	1	Number	2017	94.7316446357376	180.62619897728777	0.0
5	Prevalence	125	Republic of Colombia	3	Both	6	5-9 years	388	Iodine deficiency	225	Profound intellectual disability	1	Number	2017	156.3225229607915	307.36456011046914	0.0
5	Prevalence	125	Republic of Colombia	1	Male	6	5-9 years	388	Iodine deficiency	225	Profound intellectual disability	3	Rate	2017	3.3929653461100004	7.00417744125	0.0
5	Prevalence	125	Republic of Colombia	2	Female	6	5-9 years	388	Iodine deficiency	225	Profound intellectual disability	3	Rate	2017	5.46815280759	10.42620616225	0.0
5	Prevalence	125	Republic of Colombia	3	Both	6	5-9 years	388	Iodine deficiency	225	Profound intellectual disability	3	Rate	2017	4.40633448777	8.66382550564	0.0
5	Prevalence	125	Republic of Colombia	1	Male	6	5-9 years	388	Iodine deficiency	225	Profound intellectual disability	1	Number	2018	62.104155777352965	125.68470205181728	0.0
5	Prevalence	125	Republic of Colombia	2	Female	6	5-9 years	388	Iodine deficiency	225	Profound intellectual disability	1	Number	2018	94.98114726933696	178.2628406791436	0.0
5	Prevalence	125	Republic of Colombia	3	Both	6	5-9 years	388	Iodine deficiency	225	Profound intellectual disability	1	Number	2018	157.08530304669006	301.8318438147547	0.0
5	Prevalence	125	Republic of Colombia	1	Male	6	5-9 years	388	Iodine deficiency	225	Profound intellectual disability	3	Rate	2018	3.45089544868	6.98382839039	0.0
5	Prevalence	125	Republic of Colombia	2	Female	6	5-9 years	388	Iodine deficiency	225	Profound intellectual disability	3	Rate	2018	5.53031116054	10.37941744925	0.0
5	Prevalence	125	Republic of Colombia	3	Both	6	5-9 years	388	Iodine deficiency	225	Profound intellectual disability	3	Rate	2018	4.46630725059	8.58179426301	0.0
5	Prevalence	125	Republic of Colombia	1	Male	6	5-9 years	388	Iodine deficiency	225	Profound intellectual disability	1	Number	2019	62.58109980891618	125.77287873926912	0.0
5	Prevalence	125	Republic of Colombia	2	Female	6	5-9 years	388	Iodine deficiency	225	Profound intellectual disability	1	Number	2019	95.49148739134364	178.2878841520078	0.0
5	Prevalence	125	Republic of Colombia	3	Both	6	5-9 years	388	Iodine deficiency	225	Profound intellectual disability	1	Number	2019	158.07258720025987	299.02963173360854	0.0
5	Prevalence	125	Republic of Colombia	1	Male	6	5-9 years	388	Iodine deficiency	225	Profound intellectual disability	3	Rate	2019	3.4725347208999997	6.97895514306	0.0
5	Prevalence	125	Republic of Colombia	2	Female	6	5-9 years	388	Iodine deficiency	225	Profound intellectual disability	3	Rate	2019	5.55511283227	10.37170265274	0.0
5	Prevalence	125	Republic of Colombia	3	Both	6	5-9 years	388	Iodine deficiency	225	Profound intellectual disability	3	Rate	2019	4.48922261864	8.49236803294	0.0
5	Prevalence	125	Republic of Colombia	1	Male	6	5-9 years	388	Iodine deficiency	225	Profound intellectual disability	1	Number	2020	61.46144653180661	124.41204226116812	0.0
5	Prevalence	125	Republic of Colombia	2	Female	6	5-9 years	388	Iodine deficiency	225	Profound intellectual disability	1	Number	2020	94.41954814661898	178.5316598433281	0.0
5	Prevalence	125	Republic of Colombia	3	Both	6	5-9 years	388	Iodine deficiency	225	Profound intellectual disability	1	Number	2020	155.88099467842574	299.8453322248861	0.0
5	Prevalence	125	Republic of Colombia	1	Male	6	5-9 years	388	Iodine deficiency	225	Profound intellectual disability	3	Rate	2020	3.40960245752	6.901816162419999	0.0
5	Prevalence	125	Republic of Colombia	2	Female	6	5-9 years	388	Iodine deficiency	225	Profound intellectual disability	3	Rate	2020	5.49354523897	10.38738025323	0.0
5	Prevalence	125	Republic of Colombia	3	Both	6	5-9 years	388	Iodine deficiency	225	Profound intellectual disability	3	Rate	2020	4.42675874637	8.515104421310001	0.0
5	Prevalence	125	Republic of Colombia	1	Male	6	5-9 years	388	Iodine deficiency	225	Profound intellectual disability	1	Number	2021	62.92099810917164	122.6911647802024	0.0
5	Prevalence	125	Republic of Colombia	2	Female	6	5-9 years	388	Iodine deficiency	225	Profound intellectual disability	1	Number	2021	94.84752982223772	179.07905711691612	0.0
5	Prevalence	125	Republic of Colombia	3	Both	6	5-9 years	388	Iodine deficiency	225	Profound intellectual disability	1	Number	2021	157.7685279314094	299.9129701613494	0.0
5	Prevalence	125	Republic of Colombia	1	Male	6	5-9 years	388	Iodine deficiency	225	Profound intellectual disability	3	Rate	2021	3.5103156481699997	6.844848755789999	0.0
5	Prevalence	125	Republic of Colombia	2	Female	6	5-9 years	388	Iodine deficiency	225	Profound intellectual disability	3	Rate	2021	5.54989965482	10.478615512080001	0.0
5	Prevalence	125	Republic of Colombia	3	Both	6	5-9 years	388	Iodine deficiency	225	Profound intellectual disability	3	Rate	2021	4.50579879752	8.56538067529	0.0
5	Prevalence	125	Republic of Colombia	1	Male	7	10-14 years	388	Iodine deficiency	225	Profound intellectual disability	1	Number	1990	170.66686327892964	318.0934753479216	0.0
5	Prevalence	125	Republic of Colombia	2	Female	7	10-14 years	388	Iodine deficiency	225	Profound intellectual disability	1	Number	1990	229.337488490936	420.9569913209499	0.0
5	Prevalence	125	Republic of Colombia	3	Both	7	10-14 years	388	Iodine deficiency	225	Profound intellectual disability	1	Number	1990	400.0043517698657	711.8531969472194	0.0
5	Prevalence	125	Republic of Colombia	1	Male	7	10-14 years	388	Iodine deficiency	225	Profound intellectual disability	3	Rate	1990	9.35416672986	17.43454673578	0.0
5	Prevalence	125	Republic of Colombia	2	Female	7	10-14 years	388	Iodine deficiency	225	Profound intellectual disability	3	Rate	1990	12.73870860561	23.38234574389	0.0
5	Prevalence	125	Republic of Colombia	3	Both	7	10-14 years	388	Iodine deficiency	225	Profound intellectual disability	3	Rate	1990	11.0351485122	19.638300714579998	0.0
5	Prevalence	125	Republic of Colombia	1	Male	7	10-14 years	388	Iodine deficiency	225	Profound intellectual disability	1	Number	1991	171.36895028062798	314.488235065984	0.0
5	Prevalence	125	Republic of Colombia	2	Female	7	10-14 years	388	Iodine deficiency	225	Profound intellectual disability	1	Number	1991	230.5489576590186	422.5807357135395	0.0
5	Prevalence	125	Republic of Colombia	3	Both	7	10-14 years	388	Iodine deficiency	225	Profound intellectual disability	1	Number	1991	401.9179079396461	716.173292504667	0.0
5	Prevalence	125	Republic of Colombia	1	Male	7	10-14 years	388	Iodine deficiency	225	Profound intellectual disability	3	Rate	1991	9.20240179082	16.88781481606	0.0
5	Prevalence	125	Republic of Colombia	2	Female	7	10-14 years	388	Iodine deficiency	225	Profound intellectual disability	3	Rate	1991	12.552571012829999	23.00801854651	0.0
5	Prevalence	125	Republic of Colombia	3	Both	7	10-14 years	388	Iodine deficiency	225	Profound intellectual disability	3	Rate	1991	10.86591460673	19.36185894246	0.0
5	Prevalence	125	Republic of Colombia	1	Male	7	10-14 years	388	Iodine deficiency	225	Profound intellectual disability	1	Number	1992	172.49825307304792	318.47422864848875	0.0
5	Prevalence	125	Republic of Colombia	2	Female	7	10-14 years	388	Iodine deficiency	225	Profound intellectual disability	1	Number	1992	231.9662403197636	427.14894079624	0.0
5	Prevalence	125	Republic of Colombia	3	Both	7	10-14 years	388	Iodine deficiency	225	Profound intellectual disability	1	Number	1992	404.4644933928117	727.5343069537471	0.0
5	Prevalence	125	Republic of Colombia	1	Male	7	10-14 years	388	Iodine deficiency	225	Profound intellectual disability	3	Rate	1992	9.08261872419	16.7687494845	0.0
5	Prevalence	125	Republic of Colombia	2	Female	7	10-14 years	388	Iodine deficiency	225	Profound intellectual disability	3	Rate	1992	12.3897056981	22.81474087965	0.0
5	Prevalence	125	Republic of Colombia	3	Both	7	10-14 years	388	Iodine deficiency	225	Profound intellectual disability	3	Rate	1992	10.72434069318	19.29050856431	0.0
5	Prevalence	125	Republic of Colombia	1	Male	7	10-14 years	388	Iodine deficiency	225	Profound intellectual disability	1	Number	1993	173.74860495396462	321.76706604757635	0.0
5	Prevalence	125	Republic of Colombia	2	Female	7	10-14 years	388	Iodine deficiency	225	Profound intellectual disability	1	Number	1993	233.21307412363495	430.0503925389346	0.0
5	Prevalence	125	Republic of Colombia	3	Both	7	10-14 years	388	Iodine deficiency	225	Profound intellectual disability	1	Number	1993	406.9616790775999	740.5605841185716	0.0
5	Prevalence	125	Republic of Colombia	1	Male	7	10-14 years	388	Iodine deficiency	225	Profound intellectual disability	3	Rate	1993	8.99417270714	16.656413237200002	0.0
5	Prevalence	125	Republic of Colombia	2	Female	7	10-14 years	388	Iodine deficiency	225	Profound intellectual disability	3	Rate	1993	12.25573437185	22.599862367369997	0.0
5	Prevalence	125	Republic of Colombia	3	Both	7	10-14 years	388	Iodine deficiency	225	Profound intellectual disability	3	Rate	1993	10.61266258747	19.31218591058	0.0
5	Prevalence	125	Republic of Colombia	1	Male	7	10-14 years	388	Iodine deficiency	225	Profound intellectual disability	1	Number	1994	174.92483838778315	325.8147961153432	0.0
5	Prevalence	125	Republic of Colombia	2	Female	7	10-14 years	388	Iodine deficiency	225	Profound intellectual disability	1	Number	1994	234.15305865492468	435.4340362058317	0.0
5	Prevalence	125	Republic of Colombia	3	Both	7	10-14 years	388	Iodine deficiency	225	Profound intellectual disability	1	Number	1994	409.0778970427081	740.3487523870172	0.0
5	Prevalence	125	Republic of Colombia	1	Male	7	10-14 years	388	Iodine deficiency	225	Profound intellectual disability	3	Rate	1994	8.936418916780001	16.64496325511	0.0
5	Prevalence	125	Republic of Colombia	2	Female	7	10-14 years	388	Iodine deficiency	225	Profound intellectual disability	3	Rate	1994	12.15627874449	22.605972133629997	0.0
5	Prevalence	125	Republic of Colombia	3	Both	7	10-14 years	388	Iodine deficiency	225	Profound intellectual disability	3	Rate	1994	10.53339541006	19.06332805222	0.0
5	Prevalence	125	Republic of Colombia	1	Male	7	10-14 years	388	Iodine deficiency	225	Profound intellectual disability	1	Number	1995	176.20393096483798	328.8885578172284	0.0
5	Prevalence	125	Republic of Colombia	2	Female	7	10-14 years	388	Iodine deficiency	225	Profound intellectual disability	1	Number	1995	235.10259244643285	442.73523465244654	0.0
5	Prevalence	125	Republic of Colombia	3	Both	7	10-14 years	388	Iodine deficiency	225	Profound intellectual disability	1	Number	1995	411.3065234112709	743.6418983822033	0.0
5	Prevalence	125	Republic of Colombia	1	Male	7	10-14 years	388	Iodine deficiency	225	Profound intellectual disability	3	Rate	1995	8.908712530259999	16.628310163360002	0.0
5	Prevalence	125	Republic of Colombia	2	Female	7	10-14 years	388	Iodine deficiency	225	Profound intellectual disability	3	Rate	1995	12.096960526450001	22.78048319897	0.0
5	Prevalence	125	Republic of Colombia	3	Both	7	10-14 years	388	Iodine deficiency	225	Profound intellectual disability	3	Rate	1995	10.48885280773	18.96383832939	0.0
5	Prevalence	125	Republic of Colombia	1	Male	7	10-14 years	388	Iodine deficiency	225	Profound intellectual disability	1	Number	1996	178.534523786373	335.0819870881371	0.0
5	Prevalence	125	Republic of Colombia	2	Female	7	10-14 years	388	Iodine deficiency	225	Profound intellectual disability	1	Number	1996	236.592854854278	444.463215702016	0.0
5	Prevalence	125	Republic of Colombia	3	Both	7	10-14 years	388	Iodine deficiency	225	Profound intellectual disability	1	Number	1996	415.1273786406504	757.3168683121298	0.0
5	Prevalence	125	Republic of Colombia	1	Male	7	10-14 years	388	Iodine deficiency	225	Profound intellectual disability	3	Rate	1996	8.939916326070001	16.77885522313	0.0
5	Prevalence	125	Republic of Colombia	2	Female	7	10-14 years	388	Iodine deficiency	225	Profound intellectual disability	3	Rate	1996	12.0859559012	22.70467055308	0.0
5	Prevalence	125	Republic of Colombia	3	Both	7	10-14 years	388	Iodine deficiency	225	Profound intellectual disability	3	Rate	1996	10.49723858876	19.150112141479998	0.0
5	Prevalence	125	Republic of Colombia	1	Male	7	10-14 years	388	Iodine deficiency	225	Profound intellectual disability	1	Number	1997	182.29109468199871	343.94169220789	0.0
5	Prevalence	125	Republic of Colombia	2	Female	7	10-14 years	388	Iodine deficiency	225	Profound intellectual disability	1	Number	1997	238.843980308608	453.4580022653034	0.0
5	Prevalence	125	Republic of Colombia	3	Both	7	10-14 years	388	Iodine deficiency	225	Profound intellectual disability	1	Number	1997	421.1350749906065	776.3917930089269	0.0
5	Prevalence	125	Republic of Colombia	1	Male	7	10-14 years	388	Iodine deficiency	225	Profound intellectual disability	3	Rate	1997	9.03194430191	17.04121757865	0.0
5	Prevalence	125	Republic of Colombia	2	Female	7	10-14 years	388	Iodine deficiency	225	Profound intellectual disability	3	Rate	1997	12.109815374590001	22.99112868772	0.0
5	Prevalence	125	Republic of Colombia	3	Both	7	10-14 years	388	Iodine deficiency	225	Profound intellectual disability	3	Rate	1997	10.553149818789999	19.45546547005	0.0
5	Prevalence	125	Republic of Colombia	1	Male	7	10-14 years	388	Iodine deficiency	225	Profound intellectual disability	1	Number	1998	186.86987824023757	353.77527180625304	0.0
5	Prevalence	125	Republic of Colombia	2	Female	7	10-14 years	388	Iodine deficiency	225	Profound intellectual disability	1	Number	1998	241.69466118825272	458.6074607926072	0.0
5	Prevalence	125	Republic of Colombia	3	Both	7	10-14 years	388	Iodine deficiency	225	Profound intellectual disability	1	Number	1998	428.56453942848975	791.97809726782	0.0
5	Prevalence	125	Republic of Colombia	1	Male	7	10-14 years	388	Iodine deficiency	225	Profound intellectual disability	3	Rate	1998	9.14372846376	17.310574893349997	0.0
5	Prevalence	125	Republic of Colombia	2	Female	7	10-14 years	388	Iodine deficiency	225	Profound intellectual disability	3	Rate	1998	12.141722140619999	23.03850789746	0.0
5	Prevalence	125	Republic of Colombia	3	Both	7	10-14 years	388	Iodine deficiency	225	Profound intellectual disability	3	Rate	1998	10.623002085989999	19.63108051486	0.0
5	Prevalence	125	Republic of Colombia	1	Male	7	10-14 years	388	Iodine deficiency	225	Profound intellectual disability	1	Number	1999	191.6112031039464	365.598994061274	0.0
5	Prevalence	125	Republic of Colombia	2	Female	7	10-14 years	388	Iodine deficiency	225	Profound intellectual disability	1	Number	1999	244.87592930043547	465.4283029103101	0.0
5	Prevalence	125	Republic of Colombia	3	Both	7	10-14 years	388	Iodine deficiency	225	Profound intellectual disability	1	Number	1999	436.4871324043817	808.9852055028939	0.0
5	Prevalence	125	Republic of Colombia	1	Male	7	10-14 years	388	Iodine deficiency	225	Profound intellectual disability	3	Rate	1999	9.23420081759	17.61908737684	0.0
5	Prevalence	125	Republic of Colombia	2	Female	7	10-14 years	388	Iodine deficiency	225	Profound intellectual disability	3	Rate	1999	12.1548593933	23.10237513217	0.0
5	Prevalence	125	Republic of Colombia	3	Both	7	10-14 years	388	Iodine deficiency	225	Profound intellectual disability	3	Rate	1999	10.67296871864	19.78127910579	0.0
5	Prevalence	125	Republic of Colombia	1	Male	7	10-14 years	388	Iodine deficiency	225	Profound intellectual disability	1	Number	2000	195.60079703123003	377.2538730837497	0.0
5	Prevalence	125	Republic of Colombia	2	Female	7	10-14 years	388	Iodine deficiency	225	Profound intellectual disability	1	Number	2000	247.7982361826733	473.42474734840414	0.0
5	Prevalence	125	Republic of Colombia	3	Both	7	10-14 years	388	Iodine deficiency	225	Profound intellectual disability	1	Number	2000	443.3990332139041	822.1073342011889	0.0
5	Prevalence	125	Republic of Colombia	1	Male	7	10-14 years	388	Iodine deficiency	225	Profound intellectual disability	3	Rate	2000	9.26229336938	17.86411967778	0.0
5	Prevalence	125	Republic of Colombia	2	Female	7	10-14 years	388	Iodine deficiency	225	Profound intellectual disability	3	Rate	2000	12.122410326619999	23.16016907362	0.0
5	Prevalence	125	Republic of Colombia	3	Both	7	10-14 years	388	Iodine deficiency	225	Profound intellectual disability	3	Rate	2000	10.66906888418	19.781549173000002	0.0
5	Prevalence	125	Republic of Colombia	1	Male	7	10-14 years	388	Iodine deficiency	225	Profound intellectual disability	1	Number	2001	178.33853867283096	317.7849297950969	12.634617981432267
5	Prevalence	125	Republic of Colombia	2	Female	7	10-14 years	388	Iodine deficiency	225	Profound intellectual disability	1	Number	2001	224.78366200000525	398.05332042817	31.27158096055506
5	Prevalence	125	Republic of Colombia	3	Both	7	10-14 years	388	Iodine deficiency	225	Profound intellectual disability	1	Number	2001	403.1222006728361	701.4984132650686	55.62198680927283
5	Prevalence	125	Republic of Colombia	1	Male	7	10-14 years	388	Iodine deficiency	225	Profound intellectual disability	3	Rate	2001	8.2882713834	14.769032870270001	0.5871930062599999
5	Prevalence	125	Republic of Colombia	2	Female	7	10-14 years	388	Iodine deficiency	225	Profound intellectual disability	3	Rate	2001	10.820603709170001	19.16143369652	1.50534688297
5	Prevalence	125	Republic of Colombia	3	Both	7	10-14 years	388	Iodine deficiency	225	Profound intellectual disability	3	Rate	2001	9.53218326598	16.58755440627	1.31523138889
5	Prevalence	125	Republic of Colombia	1	Male	7	10-14 years	388	Iodine deficiency	225	Profound intellectual disability	1	Number	2002	131.29475094350263	227.2227374525808	14.73509795161882
5	Prevalence	125	Republic of Colombia	2	Female	7	10-14 years	388	Iodine deficiency	225	Profound intellectual disability	1	Number	2002	164.92325900351057	280.6449849729621	38.46596489210113
5	Prevalence	125	Republic of Colombia	3	Both	7	10-14 years	388	Iodine deficiency	225	Profound intellectual disability	1	Number	2002	296.2180099470135	495.3478798048609	54.088695876193
5	Prevalence	125	Republic of Colombia	1	Male	7	10-14 years	388	Iodine deficiency	225	Profound intellectual disability	3	Rate	2002	5.98987969335	10.366270175710001	0.67223909079
5	Prevalence	125	Republic of Colombia	2	Female	7	10-14 years	388	Iodine deficiency	225	Profound intellectual disability	3	Rate	2002	7.80911145524	13.28853177077	1.8213623044500002
5	Prevalence	125	Republic of Colombia	3	Both	7	10-14 years	388	Iodine deficiency	225	Profound intellectual disability	3	Rate	2002	6.88258576497	11.50934160573	1.2567436002599999
5	Prevalence	125	Republic of Colombia	1	Male	7	10-14 years	388	Iodine deficiency	225	Profound intellectual disability	1	Number	2003	72.52458559952218	126.01624563035725	9.648893094754255
5	Prevalence	125	Republic of Colombia	2	Female	7	10-14 years	388	Iodine deficiency	225	Profound intellectual disability	1	Number	2003	90.86936905792214	157.82430503906272	20.4228142024605
5	Prevalence	125	Republic of Colombia	3	Both	7	10-14 years	388	Iodine deficiency	225	Profound intellectual disability	1	Number	2003	163.39395465744437	285.2452361423924	34.06756089331219
5	Prevalence	125	Republic of Colombia	1	Male	7	10-14 years	388	Iodine deficiency	225	Profound intellectual disability	3	Rate	2003	3.2522696593500005	5.65103280302	0.43269192094
5	Prevalence	125	Republic of Colombia	2	Female	7	10-14 years	388	Iodine deficiency	225	Profound intellectual disability	3	Rate	2003	4.23628147736	7.357684850749999	0.9521006959599999
5	Prevalence	125	Republic of Colombia	3	Both	7	10-14 years	388	Iodine deficiency	225	Profound intellectual disability	3	Rate	2003	3.7347231430899996	6.51989840819	0.77868797756
5	Prevalence	125	Republic of Colombia	1	Male	7	10-14 years	388	Iodine deficiency	225	Profound intellectual disability	1	Number	2004	21.730072573383413	39.12339165988669	2.2812931909411414
5	Prevalence	125	Republic of Colombia	2	Female	7	10-14 years	388	Iodine deficiency	225	Profound intellectual disability	1	Number	2004	27.168911111207716	49.12640780619877	4.366502932593861
5	Prevalence	125	Republic of Colombia	3	Both	7	10-14 years	388	Iodine deficiency	225	Profound intellectual disability	1	Number	2004	48.89898368459109	88.24779422469378	6.514670644705913
5	Prevalence	125	Republic of Colombia	1	Male	7	10-14 years	388	Iodine deficiency	225	Profound intellectual disability	3	Rate	2004	0.9605926415199999	1.72947614478	0.10084611752
5	Prevalence	125	Republic of Colombia	2	Female	7	10-14 years	388	Iodine deficiency	225	Profound intellectual disability	3	Rate	2004	1.2504616881	2.2610656195999996	0.20097031515
5	Prevalence	125	Republic of Colombia	3	Both	7	10-14 years	388	Iodine deficiency	225	Profound intellectual disability	3	Rate	2004	1.10260412522	1.98986511829	0.14689676933999998
5	Prevalence	125	Republic of Colombia	1	Male	7	10-14 years	388	Iodine deficiency	225	Profound intellectual disability	1	Number	2005	0.0	0.0	0.0
5	Prevalence	125	Republic of Colombia	2	Female	7	10-14 years	388	Iodine deficiency	225	Profound intellectual disability	1	Number	2005	0.0	0.0	0.0
5	Prevalence	125	Republic of Colombia	3	Both	7	10-14 years	388	Iodine deficiency	225	Profound intellectual disability	1	Number	2005	0.0	0.0	0.0
5	Prevalence	125	Republic of Colombia	1	Male	7	10-14 years	388	Iodine deficiency	225	Profound intellectual disability	3	Rate	2005	0.0	0.0	0.0
5	Prevalence	125	Republic of Colombia	2	Female	7	10-14 years	388	Iodine deficiency	225	Profound intellectual disability	3	Rate	2005	0.0	0.0	0.0
5	Prevalence	125	Republic of Colombia	3	Both	7	10-14 years	388	Iodine deficiency	225	Profound intellectual disability	3	Rate	2005	0.0	0.0	0.0
5	Prevalence	125	Republic of Colombia	1	Male	7	10-14 years	388	Iodine deficiency	225	Profound intellectual disability	1	Number	2006	0.0	0.0	0.0
5	Prevalence	125	Republic of Colombia	2	Female	7	10-14 years	388	Iodine deficiency	225	Profound intellectual disability	1	Number	2006	0.0	0.0	0.0
5	Prevalence	125	Republic of Colombia	3	Both	7	10-14 years	388	Iodine deficiency	225	Profound intellectual disability	1	Number	2006	0.0	0.0	0.0
5	Prevalence	125	Republic of Colombia	1	Male	7	10-14 years	388	Iodine deficiency	225	Profound intellectual disability	3	Rate	2006	0.0	0.0	0.0
5	Prevalence	125	Republic of Colombia	2	Female	7	10-14 years	388	Iodine deficiency	225	Profound intellectual disability	3	Rate	2006	0.0	0.0	0.0
5	Prevalence	125	Republic of Colombia	3	Both	7	10-14 years	388	Iodine deficiency	225	Profound intellectual disability	3	Rate	2006	0.0	0.0	0.0
5	Prevalence	125	Republic of Colombia	1	Male	7	10-14 years	388	Iodine deficiency	225	Profound intellectual disability	1	Number	2007	0.0	0.0	0.0
5	Prevalence	125	Republic of Colombia	2	Female	7	10-14 years	388	Iodine deficiency	225	Profound intellectual disability	1	Number	2007	0.0	0.0	0.0
5	Prevalence	125	Republic of Colombia	3	Both	7	10-14 years	388	Iodine deficiency	225	Profound intellectual disability	1	Number	2007	0.0	0.0	0.0
5	Prevalence	125	Republic of Colombia	1	Male	7	10-14 years	388	Iodine deficiency	225	Profound intellectual disability	3	Rate	2007	0.0	0.0	0.0
5	Prevalence	125	Republic of Colombia	2	Female	7	10-14 years	388	Iodine deficiency	225	Profound intellectual disability	3	Rate	2007	0.0	0.0	0.0
5	Prevalence	125	Republic of Colombia	3	Both	7	10-14 years	388	Iodine deficiency	225	Profound intellectual disability	3	Rate	2007	0.0	0.0	0.0
5	Prevalence	125	Republic of Colombia	1	Male	7	10-14 years	388	Iodine deficiency	225	Profound intellectual disability	1	Number	2008	0.0	0.0	0.0
5	Prevalence	125	Republic of Colombia	2	Female	7	10-14 years	388	Iodine deficiency	225	Profound intellectual disability	1	Number	2008	0.0	0.0	0.0
5	Prevalence	125	Republic of Colombia	3	Both	7	10-14 years	388	Iodine deficiency	225	Profound intellectual disability	1	Number	2008	0.0	0.0	0.0
5	Prevalence	125	Republic of Colombia	1	Male	7	10-14 years	388	Iodine deficiency	225	Profound intellectual disability	3	Rate	2008	0.0	0.0	0.0
5	Prevalence	125	Republic of Colombia	2	Female	7	10-14 years	388	Iodine deficiency	225	Profound intellectual disability	3	Rate	2008	0.0	0.0	0.0
5	Prevalence	125	Republic of Colombia	3	Both	7	10-14 years	388	Iodine deficiency	225	Profound intellectual disability	3	Rate	2008	0.0	0.0	0.0
5	Prevalence	125	Republic of Colombia	1	Male	7	10-14 years	388	Iodine deficiency	225	Profound intellectual disability	1	Number	2009	0.0	0.0	0.0
5	Prevalence	125	Republic of Colombia	2	Female	7	10-14 years	388	Iodine deficiency	225	Profound intellectual disability	1	Number	2009	0.0	0.0	0.0
5	Prevalence	125	Republic of Colombia	3	Both	7	10-14 years	388	Iodine deficiency	225	Profound intellectual disability	1	Number	2009	0.0	0.0	0.0
5	Prevalence	125	Republic of Colombia	1	Male	7	10-14 years	388	Iodine deficiency	225	Profound intellectual disability	3	Rate	2009	0.0	0.0	0.0
5	Prevalence	125	Republic of Colombia	2	Female	7	10-14 years	388	Iodine deficiency	225	Profound intellectual disability	3	Rate	2009	0.0	0.0	0.0
5	Prevalence	125	Republic of Colombia	3	Both	7	10-14 years	388	Iodine deficiency	225	Profound intellectual disability	3	Rate	2009	0.0	0.0	0.0
5	Prevalence	125	Republic of Colombia	1	Male	7	10-14 years	388	Iodine deficiency	225	Profound intellectual disability	1	Number	2010	0.0	0.0	0.0
5	Prevalence	125	Republic of Colombia	2	Female	7	10-14 years	388	Iodine deficiency	225	Profound intellectual disability	1	Number	2010	0.0	0.0	0.0
5	Prevalence	125	Republic of Colombia	3	Both	7	10-14 years	388	Iodine deficiency	225	Profound intellectual disability	1	Number	2010	0.0	0.0	0.0
5	Prevalence	125	Republic of Colombia	1	Male	7	10-14 years	388	Iodine deficiency	225	Profound intellectual disability	3	Rate	2010	0.0	0.0	0.0
5	Prevalence	125	Republic of Colombia	2	Female	7	10-14 years	388	Iodine deficiency	225	Profound intellectual disability	3	Rate	2010	0.0	0.0	0.0
5	Prevalence	125	Republic of Colombia	3	Both	7	10-14 years	388	Iodine deficiency	225	Profound intellectual disability	3	Rate	2010	0.0	0.0	0.0
5	Prevalence	125	Republic of Colombia	1	Male	7	10-14 years	388	Iodine deficiency	225	Profound intellectual disability	1	Number	2011	15.2140053084136	32.63387301452797	0.0
5	Prevalence	125	Republic of Colombia	2	Female	7	10-14 years	388	Iodine deficiency	225	Profound intellectual disability	1	Number	2011	19.523920472351357	39.97161846235228	0.8977591981275206
5	Prevalence	125	Republic of Colombia	3	Both	7	10-14 years	388	Iodine deficiency	225	Profound intellectual disability	1	Number	2011	34.73792578076497	73.35332984701047	1.0216052704242296
5	Prevalence	125	Republic of Colombia	1	Male	7	10-14 years	388	Iodine deficiency	225	Profound intellectual disability	3	Rate	2011	0.68795608853	1.47565819635	0.0
5	Prevalence	125	Republic of Colombia	2	Female	7	10-14 years	388	Iodine deficiency	225	Profound intellectual disability	3	Rate	2011	0.9257707628	1.8953445219399998	0.04256927899
5	Prevalence	125	Republic of Colombia	3	Both	7	10-14 years	388	Iodine deficiency	225	Profound intellectual disability	3	Rate	2011	0.8040412360599999	1.69783027264	0.02364599342
5	Prevalence	125	Republic of Colombia	1	Male	7	10-14 years	388	Iodine deficiency	225	Profound intellectual disability	1	Number	2012	50.85565005429722	104.10718297103296	0.0
5	Prevalence	125	Republic of Colombia	2	Female	7	10-14 years	388	Iodine deficiency	225	Profound intellectual disability	1	Number	2012	65.19523558747139	123.1098060149842	4.864978968081433
5	Prevalence	125	Republic of Colombia	3	Both	7	10-14 years	388	Iodine deficiency	225	Profound intellectual disability	1	Number	2012	116.0508856417686	228.59301562496665	4.864978968081433
5	Prevalence	125	Republic of Colombia	1	Male	7	10-14 years	388	Iodine deficiency	225	Profound intellectual disability	3	Rate	2012	2.33843716293	4.78704146593	0.0
5	Prevalence	125	Republic of Colombia	2	Female	7	10-14 years	388	Iodine deficiency	225	Profound intellectual disability	3	Rate	2012	3.14777382202	5.94402061924	0.23489221723999998
5	Prevalence	125	Republic of Colombia	3	Both	7	10-14 years	388	Iodine deficiency	225	Profound intellectual disability	3	Rate	2012	2.73323000782	5.38382181599	0.11457996576
5	Prevalence	125	Republic of Colombia	1	Male	7	10-14 years	388	Iodine deficiency	225	Profound intellectual disability	1	Number	2013	92.4762806160379	182.3950661923573	0.0
5	Prevalence	125	Republic of Colombia	2	Female	7	10-14 years	388	Iodine deficiency	225	Profound intellectual disability	1	Number	2013	118.476692044964	228.84028462867585	11.86901917548656
5	Prevalence	125	Republic of Colombia	3	Both	7	10-14 years	388	Iodine deficiency	225	Profound intellectual disability	1	Number	2013	210.95297266100167	402.5109243195472	12.667989567376909
5	Prevalence	125	Republic of Colombia	1	Male	7	10-14 years	388	Iodine deficiency	225	Profound intellectual disability	3	Rate	2013	4.33136243641	8.54293807049	0.0
5	Prevalence	125	Republic of Colombia	2	Female	7	10-14 years	388	Iodine deficiency	225	Profound intellectual disability	3	Rate	2013	5.8330453339299995	11.26665280258	0.58435567136
5	Prevalence	125	Republic of Colombia	3	Both	7	10-14 years	388	Iodine deficiency	225	Profound intellectual disability	3	Rate	2013	5.06347689871	9.66141761863	0.30406811394
5	Prevalence	125	Republic of Colombia	1	Male	7	10-14 years	388	Iodine deficiency	225	Profound intellectual disability	1	Number	2014	126.6161371585038	266.04524482590466	0.0
5	Prevalence	125	Republic of Colombia	2	Female	7	10-14 years	388	Iodine deficiency	225	Profound intellectual disability	1	Number	2014	162.24761650321696	325.3425130309365	11.543231346720898
5	Prevalence	125	Republic of Colombia	3	Both	7	10-14 years	388	Iodine deficiency	225	Profound intellectual disability	1	Number	2014	288.863753661721	570.3717467750121	13.689615976570492
5	Prevalence	125	Republic of Colombia	1	Male	7	10-14 years	388	Iodine deficiency	225	Profound intellectual disability	3	Rate	2014	6.0466511222	12.7051955168	0.0
5	Prevalence	125	Republic of Colombia	2	Female	7	10-14 years	388	Iodine deficiency	225	Profound intellectual disability	3	Rate	2014	8.14862145479	16.3397961645	0.57973993478
5	Prevalence	125	Republic of Colombia	3	Both	7	10-14 years	388	Iodine deficiency	225	Profound intellectual disability	3	Rate	2014	7.0711673166599995	13.96227115037	0.33511149752999997
5	Prevalence	125	Republic of Colombia	1	Male	7	10-14 years	388	Iodine deficiency	225	Profound intellectual disability	1	Number	2015	140.95422336429485	317.8905941380136	0.0
5	Prevalence	125	Republic of Colombia	2	Female	7	10-14 years	388	Iodine deficiency	225	Profound intellectual disability	1	Number	2015	180.8461493169011	388.19684968477134	0.0
5	Prevalence	125	Republic of Colombia	3	Both	7	10-14 years	388	Iodine deficiency	225	Profound intellectual disability	1	Number	2015	321.80037268119594	688.1423538725942	0.0
5	Prevalence	125	Republic of Colombia	1	Male	7	10-14 years	388	Iodine deficiency	225	Profound intellectual disability	3	Rate	2015	6.864222433499999	15.48071207517	0.0
5	Prevalence	125	Republic of Colombia	2	Female	7	10-14 years	388	Iodine deficiency	225	Profound intellectual disability	3	Rate	2015	9.26153834086	19.88043439539	0.0
5	Prevalence	125	Republic of Colombia	3	Both	7	10-14 years	388	Iodine deficiency	225	Profound intellectual disability	3	Rate	2015	8.03271898608	17.17727703365	0.0
5	Prevalence	125	Republic of Colombia	1	Male	7	10-14 years	388	Iodine deficiency	225	Profound intellectual disability	1	Number	2016	141.65573165055378	312.35285183594226	0.0
5	Prevalence	125	Republic of Colombia	2	Female	7	10-14 years	388	Iodine deficiency	225	Profound intellectual disability	1	Number	2016	181.70353420545584	391.0026023720278	0.0
5	Prevalence	125	Republic of Colombia	3	Both	7	10-14 years	388	Iodine deficiency	225	Profound intellectual disability	1	Number	2016	323.3592658560096	675.9242124522722	0.0
5	Prevalence	125	Republic of Colombia	1	Male	7	10-14 years	388	Iodine deficiency	225	Profound intellectual disability	3	Rate	2016	7.0344849072299995	15.51113672823	0.0
5	Prevalence	125	Republic of Colombia	2	Female	7	10-14 years	388	Iodine deficiency	225	Profound intellectual disability	3	Rate	2016	9.48453810109	20.40950439428	0.0
5	Prevalence	125	Republic of Colombia	3	Both	7	10-14 years	388	Iodine deficiency	225	Profound intellectual disability	3	Rate	2016	8.228976877020001	17.2011916843	0.0
5	Prevalence	125	Republic of Colombia	1	Male	7	10-14 years	388	Iodine deficiency	225	Profound intellectual disability	1	Number	2017	142.19891024050264	308.7150211527479	0.0
5	Prevalence	125	Republic of Colombia	2	Female	7	10-14 years	388	Iodine deficiency	225	Profound intellectual disability	1	Number	2017	181.9498233944729	390.61690346701926	0.0
5	Prevalence	125	Republic of Colombia	3	Both	7	10-14 years	388	Iodine deficiency	225	Profound intellectual disability	1	Number	2017	324.14873363497554	663.4849956310844	0.0
5	Prevalence	125	Republic of Colombia	1	Male	7	10-14 years	388	Iodine deficiency	225	Profound intellectual disability	3	Rate	2017	7.197960977399999	15.62683336768	0.0
5	Prevalence	125	Republic of Colombia	2	Female	7	10-14 years	388	Iodine deficiency	225	Profound intellectual disability	3	Rate	2017	9.67451699527	20.76962648673	0.0
5	Prevalence	125	Republic of Colombia	3	Both	7	10-14 years	388	Iodine deficiency	225	Profound intellectual disability	3	Rate	2017	8.40578755787	17.205416348740002	0.0
5	Prevalence	125	Republic of Colombia	1	Male	7	10-14 years	388	Iodine deficiency	225	Profound intellectual disability	1	Number	2018	142.56190633355192	303.08825714488563	0.0
5	Prevalence	125	Republic of Colombia	2	Female	7	10-14 years	388	Iodine deficiency	225	Profound intellectual disability	1	Number	2018	182.00776471078345	387.2906880377352	0.0
5	Prevalence	125	Republic of Colombia	3	Both	7	10-14 years	388	Iodine deficiency	225	Profound intellectual disability	1	Number	2018	324.56967104433545	653.4512331078579	0.0
5	Prevalence	125	Republic of Colombia	1	Male	7	10-14 years	388	Iodine deficiency	225	Profound intellectual disability	3	Rate	2018	7.31974070291	15.561853158769999	0.0
5	Prevalence	125	Republic of Colombia	2	Female	7	10-14 years	388	Iodine deficiency	225	Profound intellectual disability	3	Rate	2018	9.81474240583	20.884594376000003	0.0
5	Prevalence	125	Republic of Colombia	3	Both	7	10-14 years	388	Iodine deficiency	225	Profound intellectual disability	3	Rate	2018	8.53666041817	17.18672992126	0.0
5	Prevalence	125	Republic of Colombia	1	Male	7	10-14 years	388	Iodine deficiency	225	Profound intellectual disability	1	Number	2019	142.24011177059543	300.5790669152228	0.0
5	Prevalence	125	Republic of Colombia	2	Female	7	10-14 years	388	Iodine deficiency	225	Profound intellectual disability	1	Number	2019	181.7503373322864	386.6422920765351	0.0
5	Prevalence	125	Republic of Colombia	3	Both	7	10-14 years	388	Iodine deficiency	225	Profound intellectual disability	1	Number	2019	323.9904491028818	647.2301051662118	0.0
5	Prevalence	125	Republic of Colombia	1	Male	7	10-14 years	388	Iodine deficiency	225	Profound intellectual disability	3	Rate	2019	7.364914142669999	15.56339483538	0.0
5	Prevalence	125	Republic of Colombia	2	Female	7	10-14 years	388	Iodine deficiency	225	Profound intellectual disability	3	Rate	2019	9.88848171524	21.03602827733	0.0
5	Prevalence	125	Republic of Colombia	3	Both	7	10-14 years	388	Iodine deficiency	225	Profound intellectual disability	3	Rate	2019	8.595458882299999	17.17099924317	0.0
5	Prevalence	125	Republic of Colombia	1	Male	7	10-14 years	388	Iodine deficiency	225	Profound intellectual disability	1	Number	2020	137.6864150415454	289.6049491840513	0.0
5	Prevalence	125	Republic of Colombia	2	Female	7	10-14 years	388	Iodine deficiency	225	Profound intellectual disability	1	Number	2020	177.77915484943978	363.51118727788224	0.0
5	Prevalence	125	Republic of Colombia	3	Both	7	10-14 years	388	Iodine deficiency	225	Profound intellectual disability	1	Number	2020	315.4655698909851	622.332333741139	0.0
5	Prevalence	125	Republic of Colombia	1	Male	7	10-14 years	388	Iodine deficiency	225	Profound intellectual disability	3	Rate	2020	7.20873167461	15.16260242287	0.0
5	Prevalence	125	Republic of Colombia	2	Female	7	10-14 years	388	Iodine deficiency	225	Profound intellectual disability	3	Rate	2020	9.77943252205	19.9963439471	0.0
5	Prevalence	125	Republic of Colombia	3	Both	7	10-14 years	388	Iodine deficiency	225	Profound intellectual disability	3	Rate	2020	8.46232427513	16.69398665861	0.0
5	Prevalence	125	Republic of Colombia	1	Male	7	10-14 years	388	Iodine deficiency	225	Profound intellectual disability	1	Number	2021	138.88256018971634	294.26879152072706	0.0
5	Prevalence	125	Republic of Colombia	2	Female	7	10-14 years	388	Iodine deficiency	225	Profound intellectual disability	1	Number	2021	176.7976622262303	353.294305464079	0.0
5	Prevalence	125	Republic of Colombia	3	Both	7	10-14 years	388	Iodine deficiency	225	Profound intellectual disability	1	Number	2021	315.6802224159468	626.2549773195783	0.0
5	Prevalence	125	Republic of Colombia	1	Male	7	10-14 years	388	Iodine deficiency	225	Profound intellectual disability	3	Rate	2021	7.39156025508	15.66147326736	0.0
5	Prevalence	125	Republic of Colombia	2	Female	7	10-14 years	388	Iodine deficiency	225	Profound intellectual disability	3	Rate	2021	9.87769256681	19.73856719051	0.0
5	Prevalence	125	Republic of Colombia	3	Both	7	10-14 years	388	Iodine deficiency	225	Profound intellectual disability	3	Rate	2021	8.60444892183	17.0697388742	0.0
5	Prevalence	113	Republic of Guyana	1	Male	1	<5 years	381	Neonatal preterm birth	197	Developmental intellectual disability	1	Number	1990	343.5883280136816	449.401274219679	214.74516541168845
5	Prevalence	113	Republic of Guyana	2	Female	1	<5 years	381	Neonatal preterm birth	197	Developmental intellectual disability	1	Number	1990	328.3628731200626	405.2492725859881	223.26943834120743
5	Prevalence	113	Republic of Guyana	3	Both	1	<5 years	381	Neonatal preterm birth	197	Developmental intellectual disability	1	Number	1990	671.9512011337446	850.4532198187276	440.00593878724135
5	Prevalence	113	Republic of Guyana	1	Male	1	<5 years	381	Neonatal preterm birth	197	Developmental intellectual disability	3	Rate	1990	597.63884188393	781.6902821422901	373.52855581201004
5	Prevalence	113	Republic of Guyana	2	Female	1	<5 years	381	Neonatal preterm birth	197	Developmental intellectual disability	3	Rate	1990	593.67048863186	732.67885430477	403.66462656733
5	Prevalence	113	Republic of Guyana	3	Both	1	<5 years	381	Neonatal preterm birth	197	Developmental intellectual disability	3	Rate	1990	595.6930173002	753.93725575863	390.07068499012996
5	Prevalence	113	Republic of Guyana	1	Male	1	<5 years	381	Neonatal preterm birth	197	Developmental intellectual disability	1	Number	1991	342.5807990571857	439.0442844475922	232.9157644289429
5	Prevalence	113	Republic of Guyana	2	Female	1	<5 years	381	Neonatal preterm birth	197	Developmental intellectual disability	1	Number	1991	328.61367934749285	399.9446423554557	235.80848038348063
5	Prevalence	113	Republic of Guyana	3	Both	1	<5 years	381	Neonatal preterm birth	197	Developmental intellectual disability	1	Number	1991	671.1944784046777	837.5666939428518	464.2787973645751
5	Prevalence	113	Republic of Guyana	1	Male	1	<5 years	381	Neonatal preterm birth	197	Developmental intellectual disability	3	Rate	1991	591.46458253982	758.00846145479	402.12827383799
5	Prevalence	113	Republic of Guyana	2	Female	1	<5 years	381	Neonatal preterm birth	197	Developmental intellectual disability	3	Rate	1991	590.84796632134	719.10116172295	423.98405736656
5	Prevalence	113	Republic of Guyana	3	Both	1	<5 years	381	Neonatal preterm birth	197	Developmental intellectual disability	3	Rate	1991	591.1625293961399	737.69683938116	408.91907938127997
5	Prevalence	113	Republic of Guyana	1	Male	1	<5 years	381	Neonatal preterm birth	197	Developmental intellectual disability	1	Number	1992	340.8377223753492	433.0124860378266	237.36873282443597
5	Prevalence	113	Republic of Guyana	2	Female	1	<5 years	381	Neonatal preterm birth	197	Developmental intellectual disability	1	Number	1992	328.07200017284254	397.7741969776136	247.9875212710138
5	Prevalence	113	Republic of Guyana	3	Both	1	<5 years	381	Neonatal preterm birth	197	Developmental intellectual disability	1	Number	1992	668.9097225481911	832.4267273847781	484.30438704173
5	Prevalence	113	Republic of Guyana	1	Male	1	<5 years	381	Neonatal preterm birth	197	Developmental intellectual disability	3	Rate	1992	585.57020035081	743.92941730886	407.80713903478
5	Prevalence	113	Republic of Guyana	2	Female	1	<5 years	381	Neonatal preterm birth	197	Developmental intellectual disability	3	Rate	1992	587.96400455357	712.8828721738599	444.43822090578
5	Prevalence	113	Republic of Guyana	3	Both	1	<5 years	381	Neonatal preterm birth	197	Developmental intellectual disability	3	Rate	1992	586.74181984044	730.17263233811	424.8131367071
5	Prevalence	113	Republic of Guyana	1	Male	1	<5 years	381	Neonatal preterm birth	197	Developmental intellectual disability	1	Number	1993	338.5785162947835	432.9947193004471	235.6770834175079
5	Prevalence	113	Republic of Guyana	2	Female	1	<5 years	381	Neonatal preterm birth	197	Developmental intellectual disability	1	Number	1993	326.84498231167737	394.678390899959	243.9935742290639
5	Prevalence	113	Republic of Guyana	3	Both	1	<5 years	381	Neonatal preterm birth	197	Developmental intellectual disability	1	Number	1993	665.423498606462	825.582841649016	480.4556092531337
5	Prevalence	113	Republic of Guyana	1	Male	1	<5 years	381	Neonatal preterm birth	197	Developmental intellectual disability	3	Rate	1993	580.110544358	741.88050992234	403.80223367451003
5	Prevalence	113	Republic of Guyana	2	Female	1	<5 years	381	Neonatal preterm birth	197	Developmental intellectual disability	3	Rate	1993	585.11467402499	706.54937518949	436.79489781211
5	Prevalence	113	Republic of Guyana	3	Both	1	<5 years	381	Neonatal preterm birth	197	Developmental intellectual disability	3	Rate	1993	582.55774871243	722.7723135925801	420.62406673182
5	Prevalence	113	Republic of Guyana	1	Male	1	<5 years	381	Neonatal preterm birth	197	Developmental intellectual disability	1	Number	1994	335.7319385069982	426.3098683783036	225.25452077003533
5	Prevalence	113	Republic of Guyana	2	Female	1	<5 years	381	Neonatal preterm birth	197	Developmental intellectual disability	1	Number	1994	324.7723037140285	392.153054844625	235.843244397084
5	Prevalence	113	Republic of Guyana	3	Both	1	<5 years	381	Neonatal preterm birth	197	Developmental intellectual disability	1	Number	1994	660.504242221027	814.5623185666259	460.0332698896748
5	Prevalence	113	Republic of Guyana	1	Male	1	<5 years	381	Neonatal preterm birth	197	Developmental intellectual disability	3	Rate	1994	575.228215523	730.42042391801	385.94110705477004
5	Prevalence	113	Republic of Guyana	2	Female	1	<5 years	381	Neonatal preterm birth	197	Developmental intellectual disability	3	Rate	1994	582.38476606119	703.2125661397699	422.91633598242004
5	Prevalence	113	Republic of Guyana	3	Both	1	<5 years	381	Neonatal preterm birth	197	Developmental intellectual disability	3	Rate	1994	578.72500396071	713.7086348659201	403.07501287762
5	Prevalence	113	Republic of Guyana	1	Male	1	<5 years	381	Neonatal preterm birth	197	Developmental intellectual disability	1	Number	1995	332.18155172580464	433.639866386706	212.2220318429732
5	Prevalence	113	Republic of Guyana	2	Female	1	<5 years	381	Neonatal preterm birth	197	Developmental intellectual disability	1	Number	1995	321.69577640145224	393.2964407816952	223.7812735920735
5	Prevalence	113	Republic of Guyana	3	Both	1	<5 years	381	Neonatal preterm birth	197	Developmental intellectual disability	1	Number	1995	653.8773281272569	820.7443141606233	438.95006707592336
5	Prevalence	113	Republic of Guyana	1	Male	1	<5 years	381	Neonatal preterm birth	197	Developmental intellectual disability	3	Rate	1995	571.01551253307	745.42095812704	364.80674996561
5	Prevalence	113	Republic of Guyana	2	Female	1	<5 years	381	Neonatal preterm birth	197	Developmental intellectual disability	3	Rate	1995	579.79508229882	708.84157946261	403.32292637046
5	Prevalence	113	Republic of Guyana	3	Both	1	<5 years	381	Neonatal preterm birth	197	Developmental intellectual disability	3	Rate	1995	575.30142439578	722.1161411937701	386.20179652147
5	Prevalence	113	Republic of Guyana	1	Male	1	<5 years	381	Neonatal preterm birth	197	Developmental intellectual disability	1	Number	1996	327.4187916823777	417.4735564676934	227.15601615270447
5	Prevalence	113	Republic of Guyana	2	Female	1	<5 years	381	Neonatal preterm birth	197	Developmental intellectual disability	1	Number	1996	317.02855824023817	382.16413441831673	234.41081764308905
5	Prevalence	113	Republic of Guyana	3	Both	1	<5 years	381	Neonatal preterm birth	197	Developmental intellectual disability	1	Number	1996	644.4473499226164	793.2923508599679	464.15009520677006
5	Prevalence	113	Republic of Guyana	1	Male	1	<5 years	381	Neonatal preterm birth	197	Developmental intellectual disability	3	Rate	1996	567.0971802611	723.07418731196	393.43965438767003
5	Prevalence	113	Republic of Guyana	2	Female	1	<5 years	381	Neonatal preterm birth	197	Developmental intellectual disability	3	Rate	1996	576.70356843783	695.19106187584	426.41443965044
5	Prevalence	113	Republic of Guyana	3	Both	1	<5 years	381	Neonatal preterm birth	197	Developmental intellectual disability	3	Rate	1996	571.78260945121	703.84457393899	411.81479394122994
5	Prevalence	113	Republic of Guyana	1	Male	1	<5 years	381	Neonatal preterm birth	197	Developmental intellectual disability	1	Number	1997	320.8685266024339	401.0973944423795	232.86056571014333
5	Prevalence	113	Republic of Guyana	2	Female	1	<5 years	381	Neonatal preterm birth	197	Developmental intellectual disability	1	Number	1997	310.32418906775587	372.0579129267403	241.10894367231876
5	Prevalence	113	Republic of Guyana	3	Both	1	<5 years	381	Neonatal preterm birth	197	Developmental intellectual disability	1	Number	1997	631.1927156701892	773.4991964595745	474.556239496801
5	Prevalence	113	Republic of Guyana	1	Male	1	<5 years	381	Neonatal preterm birth	197	Developmental intellectual disability	3	Rate	1997	563.20552196278	704.02750243787	408.72926317833003
5	Prevalence	113	Republic of Guyana	2	Female	1	<5 years	381	Neonatal preterm birth	197	Developmental intellectual disability	3	Rate	1997	572.9388430473899	686.91528952108	445.14956971606
5	Prevalence	113	Republic of Guyana	3	Both	1	<5 years	381	Neonatal preterm birth	197	Developmental intellectual disability	3	Rate	1997	567.94920794847	695.99703081418	427.00720977592
5	Prevalence	113	Republic of Guyana	1	Male	1	<5 years	381	Neonatal preterm birth	197	Developmental intellectual disability	1	Number	1998	312.2741809682897	389.2207780285993	230.55027031263583
5	Prevalence	113	Republic of Guyana	2	Female	1	<5 years	381	Neonatal preterm birth	197	Developmental intellectual disability	1	Number	1998	301.63607179570124	360.5481184061607	235.37558664252808
5	Prevalence	113	Republic of Guyana	3	Both	1	<5 years	381	Neonatal preterm birth	197	Developmental intellectual disability	1	Number	1998	613.9102527639909	747.6581476655808	472.16492246198914
5	Prevalence	113	Republic of Guyana	1	Male	1	<5 years	381	Neonatal preterm birth	197	Developmental intellectual disability	3	Rate	1998	559.5645547323	697.44527285222	413.12336149878996
5	Prevalence	113	Republic of Guyana	2	Female	1	<5 years	381	Neonatal preterm birth	197	Developmental intellectual disability	3	Rate	1998	569.2040561067	680.3743670200801	444.16683265972995
5	Prevalence	113	Republic of Guyana	3	Both	1	<5 years	381	Neonatal preterm birth	197	Developmental intellectual disability	3	Rate	1998	564.25964519783	687.1905449235601	433.97811068271
5	Prevalence	113	Republic of Guyana	1	Male	1	<5 years	381	Neonatal preterm birth	197	Developmental intellectual disability	1	Number	1999	302.0588375949128	375.955451484564	224.5839141127718
5	Prevalence	113	Republic of Guyana	2	Female	1	<5 years	381	Neonatal preterm birth	197	Developmental intellectual disability	1	Number	1999	291.6481425575447	347.6093149979514	228.1264457035882
5	Prevalence	113	Republic of Guyana	3	Both	1	<5 years	381	Neonatal preterm birth	197	Developmental intellectual disability	1	Number	1999	593.7069801524575	723.5087528890457	453.8627899126998
5	Prevalence	113	Republic of Guyana	1	Male	1	<5 years	381	Neonatal preterm birth	197	Developmental intellectual disability	3	Rate	1999	556.39075254875	692.50791747013	413.68236062381
5	Prevalence	113	Republic of Guyana	2	Female	1	<5 years	381	Neonatal preterm birth	197	Developmental intellectual disability	3	Rate	1999	566.22840692681	674.87578332639	442.90243989170006
5	Prevalence	113	Republic of Guyana	3	Both	1	<5 years	381	Neonatal preterm birth	197	Developmental intellectual disability	3	Rate	1999	561.18024331187	683.87071662908	428.99753479066
5	Prevalence	113	Republic of Guyana	1	Male	1	<5 years	381	Neonatal preterm birth	197	Developmental intellectual disability	1	Number	2000	290.7637658566711	366.8421419682311	205.3467635500527
5	Prevalence	113	Republic of Guyana	2	Female	1	<5 years	381	Neonatal preterm birth	197	Developmental intellectual disability	1	Number	2000	281.1231094990476	335.681318346682	212.03277776531831
5	Prevalence	113	Republic of Guyana	3	Both	1	<5 years	381	Neonatal preterm birth	197	Developmental intellectual disability	1	Number	2000	571.8868753557183	703.1330684046843	420.7958909977336
5	Prevalence	113	Republic of Guyana	1	Male	1	<5 years	381	Neonatal preterm birth	197	Developmental intellectual disability	3	Rate	2000	553.8687413072399	698.7885675223799	391.15999589525
5	Prevalence	113	Republic of Guyana	2	Female	1	<5 years	381	Neonatal preterm birth	197	Developmental intellectual disability	3	Rate	2000	564.72165443852	674.3184855867801	425.93261460503004
5	Prevalence	113	Republic of Guyana	3	Both	1	<5 years	381	Neonatal preterm birth	197	Developmental intellectual disability	3	Rate	2000	559.15109507924	687.474467639	411.42486983964
5	Prevalence	113	Republic of Guyana	1	Male	1	<5 years	381	Neonatal preterm birth	197	Developmental intellectual disability	1	Number	2001	278.81804023993584	346.8662240659796	212.26938185930905
5	Prevalence	113	Republic of Guyana	2	Female	1	<5 years	381	Neonatal preterm birth	197	Developmental intellectual disability	1	Number	2001	270.5180310575938	319.0552610147972	212.27523153233383
5	Prevalence	113	Republic of Guyana	3	Both	1	<5 years	381	Neonatal preterm birth	197	Developmental intellectual disability	1	Number	2001	549.3360712975298	668.5578697288043	424.70954436732393
5	Prevalence	113	Republic of Guyana	1	Male	1	<5 years	381	Neonatal preterm birth	197	Developmental intellectual disability	3	Rate	2001	551.66811235334	686.30794085253	419.99523811286997
5	Prevalence	113	Republic of Guyana	2	Female	1	<5 years	381	Neonatal preterm birth	197	Developmental intellectual disability	3	Rate	2001	564.5363829243	665.82734726438	442.99114157076997
5	Prevalence	113	Republic of Guyana	3	Both	1	<5 years	381	Neonatal preterm birth	197	Developmental intellectual disability	3	Rate	2001	557.93088653229	679.01800818374	431.35447495354
5	Prevalence	113	Republic of Guyana	1	Male	1	<5 years	381	Neonatal preterm birth	197	Developmental intellectual disability	1	Number	2002	266.585587611977	329.7490824873827	208.85700219152656
5	Prevalence	113	Republic of Guyana	2	Female	1	<5 years	381	Neonatal preterm birth	197	Developmental intellectual disability	1	Number	2002	259.9826263870745	305.1976153487701	215.85722441467
5	Prevalence	113	Republic of Guyana	3	Both	1	<5 years	381	Neonatal preterm birth	197	Developmental intellectual disability	1	Number	2002	526.5682139990513	634.2689155756011	428.3716246643481
5	Prevalence	113	Republic of Guyana	1	Male	1	<5 years	381	Neonatal preterm birth	197	Developmental intellectual disability	3	Rate	2002	549.2752506243299	679.41786181641	430.33077388405
5	Prevalence	113	Republic of Guyana	2	Female	1	<5 years	381	Neonatal preterm birth	197	Developmental intellectual disability	3	Rate	2002	564.81786808738	663.0484076655	468.95447976448
5	Prevalence	113	Republic of Guyana	3	Both	1	<5 years	381	Neonatal preterm birth	197	Developmental intellectual disability	3	Rate	2002	556.84072930442	670.7331664438	452.99879778129997
5	Prevalence	113	Republic of Guyana	1	Male	1	<5 years	381	Neonatal preterm birth	197	Developmental intellectual disability	1	Number	2003	254.63555172334912	310.2761019285091	194.64286156445175
5	Prevalence	113	Republic of Guyana	2	Female	1	<5 years	381	Neonatal preterm birth	197	Developmental intellectual disability	1	Number	2003	249.93478862361908	293.22287907947447	201.8464261714277
5	Prevalence	113	Republic of Guyana	3	Both	1	<5 years	381	Neonatal preterm birth	197	Developmental intellectual disability	1	Number	2003	504.5703403469681	602.9250081730099	401.0133116150813
5	Prevalence	113	Republic of Guyana	1	Male	1	<5 years	381	Neonatal preterm birth	197	Developmental intellectual disability	3	Rate	2003	546.62407258694	666.06719020457	417.83825144703997
5	Prevalence	113	Republic of Guyana	2	Female	1	<5 years	381	Neonatal preterm birth	197	Developmental intellectual disability	3	Rate	2003	565.26199950513	663.16398706191	456.50353469778
5	Prevalence	113	Republic of Guyana	3	Both	1	<5 years	381	Neonatal preterm birth	197	Developmental intellectual disability	3	Rate	2003	555.7000465033	664.0213034506701	441.64925698903
5	Prevalence	113	Republic of Guyana	1	Male	1	<5 years	381	Neonatal preterm birth	197	Developmental intellectual disability	1	Number	2004	243.30431137419785	296.31967091366334	178.2087418102322
5	Prevalence	113	Republic of Guyana	2	Female	1	<5 years	381	Neonatal preterm birth	197	Developmental intellectual disability	1	Number	2004	240.54996114467104	284.1766206504171	187.6478362896864
5	Prevalence	113	Republic of Guyana	3	Both	1	<5 years	381	Neonatal preterm birth	197	Developmental intellectual disability	1	Number	2004	483.8542725188695	575.2418361137859	367.9743782091167
5	Prevalence	113	Republic of Guyana	1	Male	1	<5 years	381	Neonatal preterm birth	197	Developmental intellectual disability	3	Rate	2004	543.5879441091	662.03430511066	398.15210439862
5	Prevalence	113	Republic of Guyana	2	Female	1	<5 years	381	Neonatal preterm birth	197	Developmental intellectual disability	3	Rate	2004	565.49773614149	668.05762460922	441.13258679700004
5	Prevalence	113	Republic of Guyana	3	Both	1	<5 years	381	Neonatal preterm birth	197	Developmental intellectual disability	3	Rate	2004	554.26409846507	658.9502579634001	421.52151707696004
5	Prevalence	113	Republic of Guyana	1	Male	1	<5 years	381	Neonatal preterm birth	197	Developmental intellectual disability	1	Number	2005	232.78750536566685	286.5153202492686	157.59315797623452
5	Prevalence	113	Republic of Guyana	2	Female	1	<5 years	381	Neonatal preterm birth	197	Developmental intellectual disability	1	Number	2005	231.8755941954276	274.42571062559324	173.981663312403
5	Prevalence	113	Republic of Guyana	3	Both	1	<5 years	381	Neonatal preterm birth	197	Developmental intellectual disability	1	Number	2005	464.66309956109467	557.9683014672272	325.70575562201554
5	Prevalence	113	Republic of Guyana	1	Male	1	<5 years	381	Neonatal preterm birth	197	Developmental intellectual disability	3	Rate	2005	540.03799818276	664.67983216306	365.59648434352
5	Prevalence	113	Republic of Guyana	2	Female	1	<5 years	381	Neonatal preterm birth	197	Developmental intellectual disability	3	Rate	2005	565.13777813234	668.8428633615699	424.03604821502
5	Prevalence	113	Republic of Guyana	3	Both	1	<5 years	381	Neonatal preterm birth	197	Developmental intellectual disability	3	Rate	2005	552.27825047336	663.17673524105	387.11962506586
5	Prevalence	113	Republic of Guyana	1	Male	1	<5 years	381	Neonatal preterm birth	197	Developmental intellectual disability	1	Number	2006	222.7369740577428	274.3712879723777	159.2271464063728
5	Prevalence	113	Republic of Guyana	2	Female	1	<5 years	381	Neonatal preterm birth	197	Developmental intellectual disability	1	Number	2006	224.14797668464493	264.96781619193115	176.6104985393148
5	Prevalence	113	Republic of Guyana	3	Both	1	<5 years	381	Neonatal preterm birth	197	Developmental intellectual disability	1	Number	2006	446.8849507423876	534.2055662472515	336.0708688982272
5	Prevalence	113	Republic of Guyana	1	Male	1	<5 years	381	Neonatal preterm birth	197	Developmental intellectual disability	3	Rate	2006	534.61110103874	658.54327498543	382.17543546901
5	Prevalence	113	Republic of Guyana	2	Female	1	<5 years	381	Neonatal preterm birth	197	Developmental intellectual disability	3	Rate	2006	564.3427857864	667.11588364623	444.65652654551997
5	Prevalence	113	Republic of Guyana	3	Both	1	<5 years	381	Neonatal preterm birth	197	Developmental intellectual disability	3	Rate	2006	549.12166231266	656.41917022949	412.95593838566
5	Prevalence	113	Republic of Guyana	1	Male	1	<5 years	381	Neonatal preterm birth	197	Developmental intellectual disability	1	Number	2007	213.2524520280573	259.5689577666653	160.86922236900742
5	Prevalence	113	Republic of Guyana	2	Female	1	<5 years	381	Neonatal preterm birth	197	Developmental intellectual disability	1	Number	2007	217.6359680207632	256.45288317825936	178.00122123022314
5	Prevalence	113	Republic of Guyana	3	Both	1	<5 years	381	Neonatal preterm birth	197	Developmental intellectual disability	1	Number	2007	430.8884200488201	510.0978908687784	338.32004127828134
5	Prevalence	113	Republic of Guyana	1	Male	1	<5 years	381	Neonatal preterm birth	197	Developmental intellectual disability	3	Rate	2007	526.9619909084299	641.4133739702601	397.51930113474
5	Prevalence	113	Republic of Guyana	2	Female	1	<5 years	381	Neonatal preterm birth	197	Developmental intellectual disability	3	Rate	2007	563.42070151103	663.9107710865	460.81341171412004
5	Prevalence	113	Republic of Guyana	3	Both	1	<5 years	381	Neonatal preterm birth	197	Developmental intellectual disability	3	Rate	2007	544.7671248590999	644.91072044542	427.73402020991
5	Prevalence	113	Republic of Guyana	1	Male	1	<5 years	381	Neonatal preterm birth	197	Developmental intellectual disability	1	Number	2008	205.03544151062675	246.0742239766239	159.64196934715318
5	Prevalence	113	Republic of Guyana	2	Female	1	<5 years	381	Neonatal preterm birth	197	Developmental intellectual disability	1	Number	2008	212.36176489161485	250.4463702433621	173.84198085845998
5	Prevalence	113	Republic of Guyana	3	Both	1	<5 years	381	Neonatal preterm birth	197	Developmental intellectual disability	1	Number	2008	417.3972064022421	496.1832557616193	338.42601148374524
5	Prevalence	113	Republic of Guyana	1	Male	1	<5 years	381	Neonatal preterm birth	197	Developmental intellectual disability	3	Rate	2008	518.50651064216	622.28796296412	403.71264532793
5	Prevalence	113	Republic of Guyana	2	Female	1	<5 years	381	Neonatal preterm birth	197	Developmental intellectual disability	3	Rate	2008	562.2294174235	663.05870508103	460.24799083622
5	Prevalence	113	Republic of Guyana	3	Both	1	<5 years	381	Neonatal preterm birth	197	Developmental intellectual disability	3	Rate	2008	539.86688903378	641.76977365903	437.72453477268
5	Prevalence	113	Republic of Guyana	1	Male	1	<5 years	381	Neonatal preterm birth	197	Developmental intellectual disability	1	Number	2009	198.4626550661189	241.7790614817462	150.95794848622236
5	Prevalence	113	Republic of Guyana	2	Female	1	<5 years	381	Neonatal preterm birth	197	Developmental intellectual disability	1	Number	2009	208.17081163408548	245.54726062470772	171.18989191795183
5	Prevalence	113	Republic of Guyana	3	Both	1	<5 years	381	Neonatal preterm birth	197	Developmental intellectual disability	1	Number	2009	406.6334667002049	483.3842883984595	323.80892529794164
5	Prevalence	113	Republic of Guyana	1	Male	1	<5 years	381	Neonatal preterm birth	197	Developmental intellectual disability	3	Rate	2009	510.61314456984	622.0594339686199	388.3910186966
5	Prevalence	113	Republic of Guyana	2	Female	1	<5 years	381	Neonatal preterm birth	197	Developmental intellectual disability	3	Rate	2009	560.5980194800501	661.25172359381	461.00946434747
5	Prevalence	113	Republic of Guyana	3	Both	1	<5 years	381	Neonatal preterm birth	197	Developmental intellectual disability	3	Rate	2009	535.03543036467	636.02172952839	426.05752327424
5	Prevalence	113	Republic of Guyana	1	Male	1	<5 years	381	Neonatal preterm birth	197	Developmental intellectual disability	1	Number	2010	193.84782531718145	242.10207889590765	142.60845878550765
5	Prevalence	113	Republic of Guyana	2	Female	1	<5 years	381	Neonatal preterm birth	197	Developmental intellectual disability	1	Number	2010	204.8698992472113	242.38381867706408	166.10712803593398
5	Prevalence	113	Republic of Guyana	3	Both	1	<5 years	381	Neonatal preterm birth	197	Developmental intellectual disability	1	Number	2010	398.7177245643924	483.5758323500855	307.9643005411142
5	Prevalence	113	Republic of Guyana	1	Male	1	<5 years	381	Neonatal preterm birth	197	Developmental intellectual disability	3	Rate	2010	504.62215814798003	630.23700856415	371.2365002019
5	Prevalence	113	Republic of Guyana	2	Female	1	<5 years	381	Neonatal preterm birth	197	Developmental intellectual disability	3	Rate	2010	558.3282103003299	660.56421262953	452.68873492499
5	Prevalence	113	Republic of Guyana	3	Both	1	<5 years	381	Neonatal preterm birth	197	Developmental intellectual disability	3	Rate	2010	530.8598831765499	643.84147995636	410.02915731026997
5	Prevalence	113	Republic of Guyana	1	Male	1	<5 years	381	Neonatal preterm birth	197	Developmental intellectual disability	1	Number	2011	190.55878545073023	236.79187335342303	145.0513532832532
5	Prevalence	113	Republic of Guyana	2	Female	1	<5 years	381	Neonatal preterm birth	197	Developmental intellectual disability	1	Number	2011	201.85077289853956	238.04745067292373	166.5944916574673
5	Prevalence	113	Republic of Guyana	3	Both	1	<5 years	381	Neonatal preterm birth	197	Developmental intellectual disability	1	Number	2011	392.4095583492693	473.15636211051327	313.7961859574554
5	Prevalence	113	Republic of Guyana	1	Male	1	<5 years	381	Neonatal preterm birth	197	Developmental intellectual disability	3	Rate	2011	499.58554305715995	620.7942413202401	380.27928720151
5	Prevalence	113	Republic of Guyana	2	Female	1	<5 years	381	Neonatal preterm birth	197	Developmental intellectual disability	3	Rate	2011	554.26267908454	653.65525167218	457.45234432769996
5	Prevalence	113	Republic of Guyana	3	Both	1	<5 years	381	Neonatal preterm birth	197	Developmental intellectual disability	3	Rate	2011	526.29144638319	634.58736129692	420.85684475118006
5	Prevalence	113	Republic of Guyana	1	Male	1	<5 years	381	Neonatal preterm birth	197	Developmental intellectual disability	1	Number	2012	187.73022075093144	232.61427404562045	147.58711321400273
5	Prevalence	113	Republic of Guyana	2	Female	1	<5 years	381	Neonatal preterm birth	197	Developmental intellectual disability	1	Number	2012	198.76741695914276	233.72103526964435	167.0656885697133
5	Prevalence	113	Republic of Guyana	3	Both	1	<5 years	381	Neonatal preterm birth	197	Developmental intellectual disability	1	Number	2012	386.4976377100742	463.4963819079098	316.47261277680815
5	Prevalence	113	Republic of Guyana	1	Male	1	<5 years	381	Neonatal preterm birth	197	Developmental intellectual disability	3	Rate	2012	493.97636655035	612.0802151149301	388.34741494196
5	Prevalence	113	Republic of Guyana	2	Female	1	<5 years	381	Neonatal preterm birth	197	Developmental intellectual disability	3	Rate	2012	548.09005541941	644.4727065098	460.67430923891
5	Prevalence	113	Republic of Guyana	3	Both	1	<5 years	381	Neonatal preterm birth	197	Developmental intellectual disability	3	Rate	2012	520.3998923098101	624.07488092281	426.11467067127995
5	Prevalence	113	Republic of Guyana	1	Male	1	<5 years	381	Neonatal preterm birth	197	Developmental intellectual disability	1	Number	2013	185.2921903149335	229.148357696931	147.021905920623
5	Prevalence	113	Republic of Guyana	2	Female	1	<5 years	381	Neonatal preterm birth	197	Developmental intellectual disability	1	Number	2013	195.78571346468584	229.03926295021327	164.8064172655534
5	Prevalence	113	Republic of Guyana	3	Both	1	<5 years	381	Neonatal preterm birth	197	Developmental intellectual disability	1	Number	2013	381.0779037796193	456.7752811976143	315.77767810024363
5	Prevalence	113	Republic of Guyana	1	Male	1	<5 years	381	Neonatal preterm birth	197	Developmental intellectual disability	3	Rate	2013	488.2552059814	603.81864123605	387.41088243948
5	Prevalence	113	Republic of Guyana	2	Female	1	<5 years	381	Neonatal preterm birth	197	Developmental intellectual disability	3	Rate	2013	540.8731811466	632.73868438669	455.29047856637
5	Prevalence	113	Republic of Guyana	3	Both	1	<5 years	381	Neonatal preterm birth	197	Developmental intellectual disability	3	Rate	2013	513.9426301436	616.03227863625	425.87515259697
5	Prevalence	113	Republic of Guyana	1	Male	1	<5 years	381	Neonatal preterm birth	197	Developmental intellectual disability	1	Number	2014	183.21838415929344	226.1600878256044	143.22644539505794
5	Prevalence	113	Republic of Guyana	2	Female	1	<5 years	381	Neonatal preterm birth	197	Developmental intellectual disability	1	Number	2014	193.08230865913825	227.1563949538571	160.18667997519648
5	Prevalence	113	Republic of Guyana	3	Both	1	<5 years	381	Neonatal preterm birth	197	Developmental intellectual disability	1	Number	2014	376.3006928184318	452.0678298085488	303.5573857989241
5	Prevalence	113	Republic of Guyana	1	Male	1	<5 years	381	Neonatal preterm birth	197	Developmental intellectual disability	3	Rate	2014	482.9093749564	596.09098264393	377.50247356629995
5	Prevalence	113	Republic of Guyana	2	Female	1	<5 years	381	Neonatal preterm birth	197	Developmental intellectual disability	3	Rate	2014	533.70840913362	627.89428517439	442.77996636597
5	Prevalence	113	Republic of Guyana	3	Both	1	<5 years	381	Neonatal preterm birth	197	Developmental intellectual disability	3	Rate	2014	507.70471516883003	609.9297002375899	409.55948005337
5	Prevalence	113	Republic of Guyana	1	Male	1	<5 years	381	Neonatal preterm birth	197	Developmental intellectual disability	1	Number	2015	181.502834118978	227.09090794545207	136.28545066101157
5	Prevalence	113	Republic of Guyana	2	Female	1	<5 years	381	Neonatal preterm birth	197	Developmental intellectual disability	1	Number	2015	190.8419105288946	227.0479837018676	157.0489512476929
5	Prevalence	113	Republic of Guyana	3	Both	1	<5 years	381	Neonatal preterm birth	197	Developmental intellectual disability	1	Number	2015	372.3447446478723	450.3799671652233	299.4885820507484
5	Prevalence	113	Republic of Guyana	1	Male	1	<5 years	381	Neonatal preterm birth	197	Developmental intellectual disability	3	Rate	2015	478.40473198755996	598.5656669208801	359.22086183262996
5	Prevalence	113	Republic of Guyana	2	Female	1	<5 years	381	Neonatal preterm birth	197	Developmental intellectual disability	3	Rate	2015	527.67371564444	627.78271742047	434.23692108965
5	Prevalence	113	Republic of Guyana	3	Both	1	<5 years	381	Neonatal preterm birth	197	Developmental intellectual disability	3	Rate	2015	502.44999403168003	607.75239899831	404.13632373478004
5	Prevalence	113	Republic of Guyana	1	Male	1	<5 years	381	Neonatal preterm birth	197	Developmental intellectual disability	1	Number	2016	179.704515112219	222.058877297952	141.89678373900065
5	Prevalence	113	Republic of Guyana	2	Female	1	<5 years	381	Neonatal preterm birth	197	Developmental intellectual disability	1	Number	2016	188.47827401764948	220.8478552717324	158.502754222443
5	Prevalence	113	Republic of Guyana	3	Both	1	<5 years	381	Neonatal preterm birth	197	Developmental intellectual disability	1	Number	2016	368.18278912986887	440.3035254794254	302.52980409042027
5	Prevalence	113	Republic of Guyana	1	Male	1	<5 years	381	Neonatal preterm birth	197	Developmental intellectual disability	3	Rate	2016	474.09700005021995	585.83640759242	374.35252778944
5	Prevalence	113	Republic of Guyana	2	Female	1	<5 years	381	Neonatal preterm birth	197	Developmental intellectual disability	3	Rate	2016	521.7474020813299	611.35319359127	438.76887492375
5	Prevalence	113	Republic of Guyana	3	Both	1	<5 years	381	Neonatal preterm birth	197	Developmental intellectual disability	3	Rate	2016	497.34928208497	594.77153403668	408.66380861873006
5	Prevalence	113	Republic of Guyana	1	Male	1	<5 years	381	Neonatal preterm birth	197	Developmental intellectual disability	1	Number	2017	177.37843149334037	217.113841892358	143.27878604271189
5	Prevalence	113	Republic of Guyana	2	Female	1	<5 years	381	Neonatal preterm birth	197	Developmental intellectual disability	1	Number	2017	185.3877509153873	215.0191404487863	157.299472572272
5	Prevalence	113	Republic of Guyana	3	Both	1	<5 years	381	Neonatal preterm birth	197	Developmental intellectual disability	1	Number	2017	362.7661824087278	430.5556326231362	302.98516553338845
5	Prevalence	113	Republic of Guyana	1	Male	1	<5 years	381	Neonatal preterm birth	197	Developmental intellectual disability	3	Rate	2017	469.40343969651	574.55680113974	379.16422215355
5	Prevalence	113	Republic of Guyana	2	Female	1	<5 years	381	Neonatal preterm birth	197	Developmental intellectual disability	3	Rate	2017	514.89646476031	597.19477002238	436.88400089114
5	Prevalence	113	Republic of Guyana	3	Both	1	<5 years	381	Neonatal preterm birth	197	Developmental intellectual disability	3	Rate	2017	491.60028595893	583.4647284742799	410.58842097278995
5	Prevalence	113	Republic of Guyana	1	Male	1	<5 years	381	Neonatal preterm birth	197	Developmental intellectual disability	1	Number	2018	177.7001887079929	215.1146113692812	143.80527700075012
5	Prevalence	113	Republic of Guyana	2	Female	1	<5 years	381	Neonatal preterm birth	197	Developmental intellectual disability	1	Number	2018	184.93759309909225	213.8318290096347	156.920238893958
5	Prevalence	113	Republic of Guyana	3	Both	1	<5 years	381	Neonatal preterm birth	197	Developmental intellectual disability	1	Number	2018	362.637781807085	429.2341928218989	302.5774671242161
5	Prevalence	113	Republic of Guyana	1	Male	1	<5 years	381	Neonatal preterm birth	197	Developmental intellectual disability	3	Rate	2018	464.71837796192995	562.5639117115201	376.07700676093003
5	Prevalence	113	Republic of Guyana	2	Female	1	<5 years	381	Neonatal preterm birth	197	Developmental intellectual disability	3	Rate	2018	507.98450739626	587.35087066316	431.02675296709
5	Prevalence	113	Republic of Guyana	3	Both	1	<5 years	381	Neonatal preterm birth	197	Developmental intellectual disability	3	Rate	2018	485.82047133923	575.0386979329701	405.35855630486003
5	Prevalence	113	Republic of Guyana	1	Male	1	<5 years	381	Neonatal preterm birth	197	Developmental intellectual disability	1	Number	2019	179.90801408831058	219.78037186367152	141.91358145032677
5	Prevalence	113	Republic of Guyana	2	Female	1	<5 years	381	Neonatal preterm birth	197	Developmental intellectual disability	1	Number	2019	186.5106908953056	216.41967923733077	155.80126042256882
5	Prevalence	113	Republic of Guyana	3	Both	1	<5 years	381	Neonatal preterm birth	197	Developmental intellectual disability	1	Number	2019	366.4187049836159	433.5287529820967	298.7719434434844
5	Prevalence	113	Republic of Guyana	1	Male	1	<5 years	381	Neonatal preterm birth	197	Developmental intellectual disability	3	Rate	2019	460.76605461349993	562.8839567725099	363.45774451627
5	Prevalence	113	Republic of Guyana	2	Female	1	<5 years	381	Neonatal preterm birth	197	Developmental intellectual disability	3	Rate	2019	502.25148492566007	582.7928937601799	419.55457901579
5	Prevalence	113	Republic of Guyana	3	Both	1	<5 years	381	Neonatal preterm birth	197	Developmental intellectual disability	3	Rate	2019	480.98857227274004	569.08223597746	392.1903782681
5	Prevalence	113	Republic of Guyana	1	Male	1	<5 years	381	Neonatal preterm birth	197	Developmental intellectual disability	1	Number	2020	177.22490664145647	215.8797195866236	139.48134175632322
5	Prevalence	113	Republic of Guyana	2	Female	1	<5 years	381	Neonatal preterm birth	197	Developmental intellectual disability	1	Number	2020	182.7923259788348	210.74154790009413	151.5252054474015
5	Prevalence	113	Republic of Guyana	3	Both	1	<5 years	381	Neonatal preterm birth	197	Developmental intellectual disability	1	Number	2020	360.01723262029105	426.59884599851216	297.2786146528568
5	Prevalence	113	Republic of Guyana	1	Male	1	<5 years	381	Neonatal preterm birth	197	Developmental intellectual disability	3	Rate	2020	455.853366373	555.28028633309	358.77033533711
5	Prevalence	113	Republic of Guyana	2	Female	1	<5 years	381	Neonatal preterm birth	197	Developmental intellectual disability	3	Rate	2020	494.47179272003007	570.07727448482	409.89105849291997
5	Prevalence	113	Republic of Guyana	3	Both	1	<5 years	381	Neonatal preterm birth	197	Developmental intellectual disability	3	Rate	2020	474.67620785106	562.46286050919	391.95647511536
5	Prevalence	113	Republic of Guyana	1	Male	1	<5 years	381	Neonatal preterm birth	197	Developmental intellectual disability	1	Number	2021	173.14590351714642	208.8080550263938	134.31011361239865
5	Prevalence	113	Republic of Guyana	2	Female	1	<5 years	381	Neonatal preterm birth	197	Developmental intellectual disability	1	Number	2021	179.6364071340274	209.70654694644296	147.66310747918612
5	Prevalence	113	Republic of Guyana	3	Both	1	<5 years	381	Neonatal preterm birth	197	Developmental intellectual disability	1	Number	2021	352.7823106511735	413.3956786205142	285.47789746091735
5	Prevalence	113	Republic of Guyana	1	Male	1	<5 years	381	Neonatal preterm birth	197	Developmental intellectual disability	3	Rate	2021	453.37683502267	546.75700199705	351.68660063097997
5	Prevalence	113	Republic of Guyana	2	Female	1	<5 years	381	Neonatal preterm birth	197	Developmental intellectual disability	3	Rate	2021	494.56449259266003	577.35184998743	406.53746637567997
5	Prevalence	113	Republic of Guyana	3	Both	1	<5 years	381	Neonatal preterm birth	197	Developmental intellectual disability	3	Rate	2021	473.45434386579996	554.80100296684	383.12791358801996
5	Prevalence	113	Republic of Guyana	1	Male	6	5-9 years	381	Neonatal preterm birth	197	Developmental intellectual disability	1	Number	1990	299.0193480500459	388.2945372162821	196.9145777028613
5	Prevalence	113	Republic of Guyana	2	Female	6	5-9 years	381	Neonatal preterm birth	197	Developmental intellectual disability	1	Number	1990	312.0988447111274	384.0851338589192	214.7009873822392
5	Prevalence	113	Republic of Guyana	3	Both	6	5-9 years	381	Neonatal preterm birth	197	Developmental intellectual disability	1	Number	1990	611.1181927611741	766.665498368525	414.9535156039652
5	Prevalence	113	Republic of Guyana	1	Male	6	5-9 years	381	Neonatal preterm birth	197	Developmental intellectual disability	3	Rate	1990	673.52369017509	874.61086142482	443.53863349840003
5	Prevalence	113	Republic of Guyana	2	Female	6	5-9 years	381	Neonatal preterm birth	197	Developmental intellectual disability	3	Rate	1990	694.81897514941	855.08050926939	477.98421091424
5	Prevalence	113	Republic of Guyana	3	Both	6	5-9 years	381	Neonatal preterm birth	197	Developmental intellectual disability	3	Rate	1990	684.2335327820799	858.39081314315	464.59934147797003
5	Prevalence	113	Republic of Guyana	1	Male	6	5-9 years	381	Neonatal preterm birth	197	Developmental intellectual disability	1	Number	1991	292.2566374306838	370.2887169151708	205.86207409930185
5	Prevalence	113	Republic of Guyana	2	Female	6	5-9 years	381	Neonatal preterm birth	197	Developmental intellectual disability	1	Number	1991	306.2156372960408	369.8137187973622	220.1649991482828
5	Prevalence	113	Republic of Guyana	3	Both	6	5-9 years	381	Neonatal preterm birth	197	Developmental intellectual disability	1	Number	1991	598.4722747267238	741.0082239755743	423.6951564824906
5	Prevalence	113	Republic of Guyana	1	Male	6	5-9 years	381	Neonatal preterm birth	197	Developmental intellectual disability	3	Rate	1991	666.02283848177	843.8499274669499	469.13850830806996
5	Prevalence	113	Republic of Guyana	2	Female	6	5-9 years	381	Neonatal preterm birth	197	Developmental intellectual disability	3	Rate	1991	690.55876269061	833.98126344484	496.50263044089
5	Prevalence	113	Republic of Guyana	3	Both	6	5-9 years	381	Neonatal preterm birth	197	Developmental intellectual disability	3	Rate	1991	678.3550849186599	839.91643043098	480.24908753968
5	Prevalence	113	Republic of Guyana	1	Male	6	5-9 years	381	Neonatal preterm birth	197	Developmental intellectual disability	1	Number	1992	289.5667789232816	366.00771145635457	206.4380262679736
5	Prevalence	113	Republic of Guyana	2	Female	6	5-9 years	381	Neonatal preterm birth	197	Developmental intellectual disability	1	Number	1992	303.793095110164	363.0189394789293	226.89554036187008
5	Prevalence	113	Republic of Guyana	3	Both	6	5-9 years	381	Neonatal preterm birth	197	Developmental intellectual disability	1	Number	1992	593.359874033446	727.8424433964335	435.9940093259473
5	Prevalence	113	Republic of Guyana	1	Male	6	5-9 years	381	Neonatal preterm birth	197	Developmental intellectual disability	3	Rate	1992	659.0282120784	833.00096987955	469.83457101763
5	Prevalence	113	Republic of Guyana	2	Female	6	5-9 years	381	Neonatal preterm birth	197	Developmental intellectual disability	3	Rate	1992	686.3584329373	820.1671283442599	512.62411828933
5	Prevalence	113	Republic of Guyana	3	Both	6	5-9 years	381	Neonatal preterm birth	197	Developmental intellectual disability	3	Rate	1992	672.74338630845	825.21790147531	494.32410090406995
5	Prevalence	113	Republic of Guyana	1	Male	6	5-9 years	381	Neonatal preterm birth	197	Developmental intellectual disability	1	Number	1993	289.805497055409	364.9092201091888	207.2508556335696
5	Prevalence	113	Republic of Guyana	2	Female	6	5-9 years	381	Neonatal preterm birth	197	Developmental intellectual disability	1	Number	1993	303.78839401301246	362.0096030373337	229.2239131745121
5	Prevalence	113	Republic of Guyana	3	Both	6	5-9 years	381	Neonatal preterm birth	197	Developmental intellectual disability	1	Number	1993	593.5938910684214	726.9144208222833	436.7607797969223
5	Prevalence	113	Republic of Guyana	1	Male	6	5-9 years	381	Neonatal preterm birth	197	Developmental intellectual disability	3	Rate	1993	652.66413682818	821.80346329895	466.7447725228
5	Prevalence	113	Republic of Guyana	2	Female	6	5-9 years	381	Neonatal preterm birth	197	Developmental intellectual disability	3	Rate	1993	682.24458305521	812.9971241613999	514.78850460406
5	Prevalence	113	Republic of Guyana	3	Both	6	5-9 years	381	Neonatal preterm birth	197	Developmental intellectual disability	3	Rate	1993	667.4750353814	817.38918822814	491.12182812972003
5	Prevalence	113	Republic of Guyana	1	Male	6	5-9 years	381	Neonatal preterm birth	197	Developmental intellectual disability	1	Number	1994	292.0556931821721	373.5188694576428	206.4973988456872
5	Prevalence	113	Republic of Guyana	2	Female	6	5-9 years	381	Neonatal preterm birth	197	Developmental intellectual disability	1	Number	1994	305.42377146623863	365.9774307555916	231.03476119706164
5	Prevalence	113	Republic of Guyana	3	Both	6	5-9 years	381	Neonatal preterm birth	197	Developmental intellectual disability	1	Number	1994	597.4794646484111	736.3692608647841	441.8554247816096
5	Prevalence	113	Republic of Guyana	1	Male	6	5-9 years	381	Neonatal preterm birth	197	Developmental intellectual disability	3	Rate	1994	647.0549385943	827.5381537930599	457.49891150601
5	Prevalence	113	Republic of Guyana	2	Female	6	5-9 years	381	Neonatal preterm birth	197	Developmental intellectual disability	3	Rate	1994	678.24381021011	812.71318828573	513.05075558796
5	Prevalence	113	Republic of Guyana	3	Both	6	5-9 years	381	Neonatal preterm birth	197	Developmental intellectual disability	3	Rate	1994	662.631285575	816.66624353672	490.03730753093
5	Prevalence	113	Republic of Guyana	1	Male	6	5-9 years	381	Neonatal preterm birth	197	Developmental intellectual disability	1	Number	1995	295.5378736916245	386.6004666284023	197.56396282582156
5	Prevalence	113	Republic of Guyana	2	Female	6	5-9 years	381	Neonatal preterm birth	197	Developmental intellectual disability	1	Number	1995	307.97451953429663	371.3979489521028	226.0647133954783
5	Prevalence	113	Republic of Guyana	3	Both	6	5-9 years	381	Neonatal preterm birth	197	Developmental intellectual disability	1	Number	1995	603.5123932259215	756.0284428122231	422.9157598515517
5	Prevalence	113	Republic of Guyana	1	Male	6	5-9 years	381	Neonatal preterm birth	197	Developmental intellectual disability	3	Rate	1995	642.32494323997	840.24128509074	429.38747451628996
5	Prevalence	113	Republic of Guyana	2	Female	6	5-9 years	381	Neonatal preterm birth	197	Developmental intellectual disability	3	Rate	1995	674.38271156774	813.26324094524	495.02190843567
5	Prevalence	113	Republic of Guyana	3	Both	6	5-9 years	381	Neonatal preterm birth	197	Developmental intellectual disability	3	Rate	1995	658.29385241311	824.6539453688299	461.30427133528
5	Prevalence	113	Republic of Guyana	1	Male	6	5-9 years	381	Neonatal preterm birth	197	Developmental intellectual disability	1	Number	1996	299.55536959148174	375.97736238331913	213.1643636451697
5	Prevalence	113	Republic of Guyana	2	Female	6	5-9 years	381	Neonatal preterm birth	197	Developmental intellectual disability	1	Number	1996	310.7679226176067	371.7017744061055	238.2189971776884
5	Prevalence	113	Republic of Guyana	3	Both	6	5-9 years	381	Neonatal preterm birth	197	Developmental intellectual disability	1	Number	1996	610.3232922090881	746.5142406384389	452.780045609228
5	Prevalence	113	Republic of Guyana	1	Male	6	5-9 years	381	Neonatal preterm birth	197	Developmental intellectual disability	3	Rate	1996	638.19453536624	801.00950425851	454.14085615856004
5	Prevalence	113	Republic of Guyana	2	Female	6	5-9 years	381	Neonatal preterm birth	197	Developmental intellectual disability	3	Rate	1996	670.2588390751799	801.6799085862499	513.78658115381
5	Prevalence	113	Republic of Guyana	3	Both	6	5-9 years	381	Neonatal preterm birth	197	Developmental intellectual disability	3	Rate	1996	654.1283016783	800.09414459672	485.27763244323
5	Prevalence	113	Republic of Guyana	1	Male	6	5-9 years	381	Neonatal preterm birth	197	Developmental intellectual disability	1	Number	1997	303.70420571176766	372.9467115790387	226.4580853399761
5	Prevalence	113	Republic of Guyana	2	Female	6	5-9 years	381	Neonatal preterm birth	197	Developmental intellectual disability	1	Number	1997	313.5758237698868	370.5690821628292	248.6211879167908
5	Prevalence	113	Republic of Guyana	3	Both	6	5-9 years	381	Neonatal preterm birth	197	Developmental intellectual disability	1	Number	1997	617.2800294816554	739.3463079365586	473.2268063380788
5	Prevalence	113	Republic of Guyana	1	Male	6	5-9 years	381	Neonatal preterm birth	197	Developmental intellectual disability	3	Rate	1997	634.4111706347701	779.05262893131	473.0508709405
5	Prevalence	113	Republic of Guyana	2	Female	6	5-9 years	381	Neonatal preterm birth	197	Developmental intellectual disability	3	Rate	1997	665.8500146561399	786.87006486285	527.92469657898
5	Prevalence	113	Republic of Guyana	3	Both	6	5-9 years	381	Neonatal preterm birth	197	Developmental intellectual disability	3	Rate	1997	650.00185195753	778.53882588794	498.31241223533
5	Prevalence	113	Republic of Guyana	1	Male	6	5-9 years	381	Neonatal preterm birth	197	Developmental intellectual disability	1	Number	1998	308.390936893403	373.6244843348959	238.67486277407076
5	Prevalence	113	Republic of Guyana	2	Female	6	5-9 years	381	Neonatal preterm birth	197	Developmental intellectual disability	1	Number	1998	316.91030199313	375.6230215500625	258.58359019358977
5	Prevalence	113	Republic of Guyana	3	Both	6	5-9 years	381	Neonatal preterm birth	197	Developmental intellectual disability	1	Number	1998	625.3012388865336	743.2422792664622	496.42681345656126
5	Prevalence	113	Republic of Guyana	1	Male	6	5-9 years	381	Neonatal preterm birth	197	Developmental intellectual disability	3	Rate	1998	631.1397814997599	764.64398656305	488.46182789341003
5	Prevalence	113	Republic of Guyana	2	Female	6	5-9 years	381	Neonatal preterm birth	197	Developmental intellectual disability	3	Rate	1998	661.75324044126	784.3536487509999	539.9588705679
5	Prevalence	113	Republic of Guyana	3	Both	6	5-9 years	381	Neonatal preterm birth	197	Developmental intellectual disability	3	Rate	1998	646.2925698389	768.19288497717	513.0918364676301
5	Prevalence	113	Republic of Guyana	1	Male	6	5-9 years	381	Neonatal preterm birth	197	Developmental intellectual disability	1	Number	1999	313.0261613748504	378.3243569184325	240.1526841412633
5	Prevalence	113	Republic of Guyana	2	Female	6	5-9 years	381	Neonatal preterm birth	197	Developmental intellectual disability	1	Number	1999	320.2906119169991	377.4076139281806	260.1719470160612
5	Prevalence	113	Republic of Guyana	3	Both	6	5-9 years	381	Neonatal preterm birth	197	Developmental intellectual disability	1	Number	1999	633.3167732918502	747.9365392984091	499.74966527680806
5	Prevalence	113	Republic of Guyana	1	Male	6	5-9 years	381	Neonatal preterm birth	197	Developmental intellectual disability	3	Rate	1999	628.54530041537	759.66173411617	482.21797288810995
5	Prevalence	113	Republic of Guyana	2	Female	6	5-9 years	381	Neonatal preterm birth	197	Developmental intellectual disability	3	Rate	1999	658.56551856118	776.00663812139	534.952530067
5	Prevalence	113	Republic of Guyana	3	Both	6	5-9 years	381	Neonatal preterm birth	197	Developmental intellectual disability	3	Rate	1999	643.37744345829	759.81802285395	507.68853056534994
5	Prevalence	113	Republic of Guyana	1	Male	6	5-9 years	381	Neonatal preterm birth	197	Developmental intellectual disability	1	Number	2000	316.9660180664331	389.2819731280905	231.5816042864397
5	Prevalence	113	Republic of Guyana	2	Female	6	5-9 years	381	Neonatal preterm birth	197	Developmental intellectual disability	1	Number	2000	323.26785869510434	380.77748208198886	257.81895602181976
5	Prevalence	113	Republic of Guyana	3	Both	6	5-9 years	381	Neonatal preterm birth	197	Developmental intellectual disability	1	Number	2000	640.2338767615374	763.8238012529491	488.9278438658031
5	Prevalence	113	Republic of Guyana	1	Male	6	5-9 years	381	Neonatal preterm birth	197	Developmental intellectual disability	3	Rate	2000	626.79265983578	769.7957176972101	457.94703989155
5	Prevalence	113	Republic of Guyana	2	Female	6	5-9 years	381	Neonatal preterm birth	197	Developmental intellectual disability	3	Rate	2000	656.88385114655	773.74403960096	523.8909596946
5	Prevalence	113	Republic of Guyana	3	Both	6	5-9 years	381	Neonatal preterm birth	197	Developmental intellectual disability	3	Rate	2000	641.63361248535	765.4937401614001	489.99678100622003
5	Prevalence	113	Republic of Guyana	1	Male	6	5-9 years	381	Neonatal preterm birth	197	Developmental intellectual disability	1	Number	2001	319.3853084294686	384.6452270326198	241.6187120519951
5	Prevalence	113	Republic of Guyana	2	Female	6	5-9 years	381	Neonatal preterm birth	197	Developmental intellectual disability	1	Number	2001	325.12109178866245	381.31901915618687	262.9412029140208
5	Prevalence	113	Republic of Guyana	3	Both	6	5-9 years	381	Neonatal preterm birth	197	Developmental intellectual disability	1	Number	2001	644.5064002181304	754.7399441597936	509.9758074245449
5	Prevalence	113	Republic of Guyana	1	Male	6	5-9 years	381	Neonatal preterm birth	197	Developmental intellectual disability	3	Rate	2001	625.82310696961	753.69738278286	473.44248181587
5	Prevalence	113	Republic of Guyana	2	Female	6	5-9 years	381	Neonatal preterm birth	197	Developmental intellectual disability	3	Rate	2001	656.7125117976	770.22677762486	531.11527422218
5	Prevalence	113	Republic of Guyana	3	Both	6	5-9 years	381	Neonatal preterm birth	197	Developmental intellectual disability	3	Rate	2001	641.03322914886	750.67273716543	507.22760628987993
5	Prevalence	113	Republic of Guyana	1	Male	6	5-9 years	381	Neonatal preterm birth	197	Developmental intellectual disability	1	Number	2002	319.1276363596906	379.8945667211881	246.7304938399848
5	Prevalence	113	Republic of Guyana	2	Female	6	5-9 years	381	Neonatal preterm birth	197	Developmental intellectual disability	1	Number	2002	324.60544062128474	376.3518836969536	265.96761851647506
5	Prevalence	113	Republic of Guyana	3	Both	6	5-9 years	381	Neonatal preterm birth	197	Developmental intellectual disability	1	Number	2002	643.7330769809763	748.7708787321521	513.4825704871944
5	Prevalence	113	Republic of Guyana	1	Male	6	5-9 years	381	Neonatal preterm birth	197	Developmental intellectual disability	3	Rate	2002	625.23209697238	744.28613983087	483.39224333656006
5	Prevalence	113	Republic of Guyana	2	Female	6	5-9 years	381	Neonatal preterm birth	197	Developmental intellectual disability	3	Rate	2002	657.3244193573499	762.11071185885	538.5831182452899
5	Prevalence	113	Republic of Guyana	3	Both	6	5-9 years	381	Neonatal preterm birth	197	Developmental intellectual disability	3	Rate	2002	641.01323602513	745.60724185323	511.31305182291
5	Prevalence	113	Republic of Guyana	1	Male	6	5-9 years	381	Neonatal preterm birth	197	Developmental intellectual disability	1	Number	2003	315.05053557099296	372.6186122350885	241.23937627189108
5	Prevalence	113	Republic of Guyana	2	Female	6	5-9 years	381	Neonatal preterm birth	197	Developmental intellectual disability	1	Number	2003	320.56571536636835	368.9698985096008	262.6008900825766
5	Prevalence	113	Republic of Guyana	3	Both	6	5-9 years	381	Neonatal preterm birth	197	Developmental intellectual disability	1	Number	2003	635.6162509373619	736.8528322822575	508.6985066401677
5	Prevalence	113	Republic of Guyana	1	Male	6	5-9 years	381	Neonatal preterm birth	197	Developmental intellectual disability	3	Rate	2003	624.6658742185999	738.80887312284	478.31693287464003
5	Prevalence	113	Republic of Guyana	2	Female	6	5-9 years	381	Neonatal preterm birth	197	Developmental intellectual disability	3	Rate	2003	658.21954382057	757.60814909026	539.20001357438
5	Prevalence	113	Republic of Guyana	3	Both	6	5-9 years	381	Neonatal preterm birth	197	Developmental intellectual disability	3	Rate	2003	641.14941788912	743.26728397993	513.12682917157
5	Prevalence	113	Republic of Guyana	1	Male	6	5-9 years	381	Neonatal preterm birth	197	Developmental intellectual disability	1	Number	2004	307.6242187333306	363.3977449991268	230.00679295598115
5	Prevalence	113	Republic of Guyana	2	Female	6	5-9 years	381	Neonatal preterm birth	197	Developmental intellectual disability	1	Number	2004	313.38256802682366	361.9173560230495	252.4387716831477
5	Prevalence	113	Republic of Guyana	3	Both	6	5-9 years	381	Neonatal preterm birth	197	Developmental intellectual disability	1	Number	2004	621.0067867601547	719.9232658798041	483.4352429829695
5	Prevalence	113	Republic of Guyana	1	Male	6	5-9 years	381	Neonatal preterm birth	197	Developmental intellectual disability	3	Rate	2004	623.77068308276	736.8628535237	466.38556270564
5	Prevalence	113	Republic of Guyana	2	Female	6	5-9 years	381	Neonatal preterm birth	197	Developmental intellectual disability	3	Rate	2004	658.8978551820501	760.9439514719099	530.76138304087
5	Prevalence	113	Republic of Guyana	3	Both	6	5-9 years	381	Neonatal preterm birth	197	Developmental intellectual disability	3	Rate	2004	641.01605195716	743.11968797308	499.01185855087
5	Prevalence	113	Republic of Guyana	1	Male	6	5-9 years	381	Neonatal preterm birth	197	Developmental intellectual disability	1	Number	2005	297.429097891154	358.1227811673714	211.40191803796256
5	Prevalence	113	Republic of Guyana	2	Female	6	5-9 years	381	Neonatal preterm birth	197	Developmental intellectual disability	1	Number	2005	303.57069053219	353.2914435029046	238.0259926074513
5	Prevalence	113	Republic of Guyana	3	Both	6	5-9 years	381	Neonatal preterm birth	197	Developmental intellectual disability	1	Number	2005	600.999788423344	703.6868488671514	447.54628872858063
5	Prevalence	113	Republic of Guyana	1	Male	6	5-9 years	381	Neonatal preterm birth	197	Developmental intellectual disability	3	Rate	2005	622.1927679394	749.15805500048	442.23226800719
5	Prevalence	113	Republic of Guyana	2	Female	6	5-9 years	381	Neonatal preterm birth	197	Developmental intellectual disability	3	Rate	2005	658.85932343657	766.77152538733	516.60337885298
5	Prevalence	113	Republic of Guyana	3	Both	6	5-9 years	381	Neonatal preterm birth	197	Developmental intellectual disability	3	Rate	2005	640.18855488358	749.5714233921001	476.72897286086
5	Prevalence	113	Republic of Guyana	1	Male	6	5-9 years	381	Neonatal preterm birth	197	Developmental intellectual disability	1	Number	2006	284.89002603974416	337.0870140563325	213.3681457742298
5	Prevalence	113	Republic of Guyana	2	Female	6	5-9 years	381	Neonatal preterm birth	197	Developmental intellectual disability	1	Number	2006	292.09610556181343	338.7500582466842	235.5913712896925
5	Prevalence	113	Republic of Guyana	3	Both	6	5-9 years	381	Neonatal preterm birth	197	Developmental intellectual disability	1	Number	2006	576.9861316015583	674.6179102436977	446.2514401160669
5	Prevalence	113	Republic of Guyana	1	Male	6	5-9 years	381	Neonatal preterm birth	197	Developmental intellectual disability	3	Rate	2006	618.84206298079	732.22508377163	463.48124341457
5	Prevalence	113	Republic of Guyana	2	Female	6	5-9 years	381	Neonatal preterm birth	197	Developmental intellectual disability	3	Rate	2006	658.16013377328	763.28228759682	530.84188899273
5	Prevalence	113	Republic of Guyana	3	Both	6	5-9 years	381	Neonatal preterm birth	197	Developmental intellectual disability	3	Rate	2006	638.14119610258	746.12101847262	493.54986569211997
5	Prevalence	113	Republic of Guyana	1	Male	6	5-9 years	381	Neonatal preterm birth	197	Developmental intellectual disability	1	Number	2007	270.9052763363265	320.6167746552869	207.0197425074705
5	Prevalence	113	Republic of Guyana	2	Female	6	5-9 years	381	Neonatal preterm birth	197	Developmental intellectual disability	1	Number	2007	280.02665458550086	324.13601346663563	227.71034722166263
5	Prevalence	113	Republic of Guyana	3	Both	6	5-9 years	381	Neonatal preterm birth	197	Developmental intellectual disability	1	Number	2007	550.9319309218274	642.7361656137614	434.9653166002273
5	Prevalence	113	Republic of Guyana	1	Male	6	5-9 years	381	Neonatal preterm birth	197	Developmental intellectual disability	3	Rate	2007	613.5351992616401	726.11976918657	468.849852938
5	Prevalence	113	Republic of Guyana	2	Female	6	5-9 years	381	Neonatal preterm birth	197	Developmental intellectual disability	3	Rate	2007	657.1322185286899	760.64265364189	534.36272298151
5	Prevalence	113	Republic of Guyana	3	Both	6	5-9 years	381	Neonatal preterm birth	197	Developmental intellectual disability	3	Rate	2007	634.94647688297	740.75042853094	501.29549557872
5	Prevalence	113	Republic of Guyana	1	Male	6	5-9 years	381	Neonatal preterm birth	197	Developmental intellectual disability	1	Number	2008	256.67247788863267	305.6940256101374	199.888014367568
5	Prevalence	113	Republic of Guyana	2	Female	6	5-9 years	381	Neonatal preterm birth	197	Developmental intellectual disability	1	Number	2008	268.0798888521159	308.8742933838362	217.17531772358143
5	Prevalence	113	Republic of Guyana	3	Both	6	5-9 years	381	Neonatal preterm birth	197	Developmental intellectual disability	1	Number	2008	524.7523667407485	614.6300742893634	417.38574069017466
5	Prevalence	113	Republic of Guyana	1	Male	6	5-9 years	381	Neonatal preterm birth	197	Developmental intellectual disability	3	Rate	2008	607.2784664501501	723.2618027556699	472.92833195607
5	Prevalence	113	Republic of Guyana	2	Female	6	5-9 years	381	Neonatal preterm birth	197	Developmental intellectual disability	3	Rate	2008	655.68916841864	755.46707155815	531.18308907455
5	Prevalence	113	Republic of Guyana	3	Both	6	5-9 years	381	Neonatal preterm birth	197	Developmental intellectual disability	3	Rate	2008	631.08186109553	739.17130393705	501.95975611411006
5	Prevalence	113	Republic of Guyana	1	Male	6	5-9 years	381	Neonatal preterm birth	197	Developmental intellectual disability	1	Number	2009	243.23377040277396	293.84730014003503	186.07777290179587
5	Prevalence	113	Republic of Guyana	2	Female	6	5-9 years	381	Neonatal preterm birth	197	Developmental intellectual disability	1	Number	2009	256.744252685992	296.5157618917545	208.9075227174127
5	Prevalence	113	Republic of Guyana	3	Both	6	5-9 years	381	Neonatal preterm birth	197	Developmental intellectual disability	1	Number	2009	499.97802308876567	586.6758455715078	400.5457105074228
5	Prevalence	113	Republic of Guyana	1	Male	6	5-9 years	381	Neonatal preterm birth	197	Developmental intellectual disability	3	Rate	2009	601.07815421447	726.15407184867	459.83452088475
5	Prevalence	113	Republic of Guyana	2	Female	6	5-9 years	381	Neonatal preterm birth	197	Developmental intellectual disability	3	Rate	2009	653.7445741589501	755.01425430708	531.9385265637401
5	Prevalence	113	Republic of Guyana	3	Both	6	5-9 years	381	Neonatal preterm birth	197	Developmental intellectual disability	3	Rate	2009	627.01726071209	735.74410199804	502.32022727878
5	Prevalence	113	Republic of Guyana	1	Male	6	5-9 years	381	Neonatal preterm birth	197	Developmental intellectual disability	1	Number	2010	231.41345236650028	282.8053653601522	166.83215339503337
5	Prevalence	113	Republic of Guyana	2	Female	6	5-9 years	381	Neonatal preterm birth	197	Developmental intellectual disability	1	Number	2010	246.3362720315029	285.65863696288216	196.8073649797877
5	Prevalence	113	Republic of Guyana	3	Both	6	5-9 years	381	Neonatal preterm birth	197	Developmental intellectual disability	1	Number	2010	477.7497243980032	566.9275528937114	363.2496213771502
5	Prevalence	113	Republic of Guyana	1	Male	6	5-9 years	381	Neonatal preterm birth	197	Developmental intellectual disability	3	Rate	2010	595.94055222279	728.2860347175499	429.62949908934
5	Prevalence	113	Republic of Guyana	2	Female	6	5-9 years	381	Neonatal preterm birth	197	Developmental intellectual disability	3	Rate	2010	651.21202646547	755.16422457742	520.2779189393
5	Prevalence	113	Republic of Guyana	3	Both	6	5-9 years	381	Neonatal preterm birth	197	Developmental intellectual disability	3	Rate	2010	623.21424388969	739.54480384493	473.85132124364
5	Prevalence	113	Republic of Guyana	1	Male	6	5-9 years	381	Neonatal preterm birth	197	Developmental intellectual disability	1	Number	2011	221.16137915790156	267.8759651167071	169.87826873754216
5	Prevalence	113	Republic of Guyana	2	Female	6	5-9 years	381	Neonatal preterm birth	197	Developmental intellectual disability	1	Number	2011	236.82578745066905	274.59461301915564	193.08633025069616
5	Prevalence	113	Republic of Guyana	3	Both	6	5-9 years	381	Neonatal preterm birth	197	Developmental intellectual disability	1	Number	2011	457.9871666085712	539.9434725399725	366.667583333189
5	Prevalence	113	Republic of Guyana	1	Male	6	5-9 years	381	Neonatal preterm birth	197	Developmental intellectual disability	3	Rate	2011	590.95905296925	715.78377409905	453.92690710939
5	Prevalence	113	Republic of Guyana	2	Female	6	5-9 years	381	Neonatal preterm birth	197	Developmental intellectual disability	3	Rate	2011	647.34532348529	750.58354288901	527.7868354718801
5	Prevalence	113	Republic of Guyana	3	Both	6	5-9 years	381	Neonatal preterm birth	197	Developmental intellectual disability	3	Rate	2011	618.83219561287	729.571544751	495.44118743413
5	Prevalence	113	Republic of Guyana	1	Male	6	5-9 years	381	Neonatal preterm birth	197	Developmental intellectual disability	1	Number	2012	212.3750618886132	256.1167798717057	168.28249853077222
5	Prevalence	113	Republic of Guyana	2	Female	6	5-9 years	381	Neonatal preterm birth	197	Developmental intellectual disability	1	Number	2012	228.4041212048012	262.2079861282784	187.9439789932456
5	Prevalence	113	Republic of Guyana	3	Both	6	5-9 years	381	Neonatal preterm birth	197	Developmental intellectual disability	1	Number	2012	440.7791830934149	518.8402602453625	357.7800179155558
5	Prevalence	113	Republic of Guyana	1	Male	6	5-9 years	381	Neonatal preterm birth	197	Developmental intellectual disability	3	Rate	2012	585.02177735669	705.51548020268	463.56161365185
5	Prevalence	113	Republic of Guyana	2	Female	6	5-9 years	381	Neonatal preterm birth	197	Developmental intellectual disability	3	Rate	2012	641.95362029876	736.9629106445301	528.23616794499
5	Prevalence	113	Republic of Guyana	3	Both	6	5-9 years	381	Neonatal preterm birth	197	Developmental intellectual disability	3	Rate	2012	613.20156424396	721.79828671213	497.73509062145
5	Prevalence	113	Republic of Guyana	1	Male	6	5-9 years	381	Neonatal preterm birth	197	Developmental intellectual disability	1	Number	2013	205.57454069816308	247.9455824814143	160.29768467297447
5	Prevalence	113	Republic of Guyana	2	Female	6	5-9 years	381	Neonatal preterm birth	197	Developmental intellectual disability	1	Number	2013	221.5326038576684	253.8726485142668	182.3346780312285
5	Prevalence	113	Republic of Guyana	3	Both	6	5-9 years	381	Neonatal preterm birth	197	Developmental intellectual disability	1	Number	2013	427.1071445558314	500.4868244862157	345.8264040817304
5	Prevalence	113	Republic of Guyana	1	Male	6	5-9 years	381	Neonatal preterm birth	197	Developmental intellectual disability	3	Rate	2013	578.8271076663	698.12936893326	451.3430742433
5	Prevalence	113	Republic of Guyana	2	Female	6	5-9 years	381	Neonatal preterm birth	197	Developmental intellectual disability	3	Rate	2013	635.78354302156	728.59727705078	523.28815531311
5	Prevalence	113	Republic of Guyana	3	Both	6	5-9 years	381	Neonatal preterm birth	197	Developmental intellectual disability	3	Rate	2013	607.03346261616	711.32560982464	491.51179559907
5	Prevalence	113	Republic of Guyana	1	Male	6	5-9 years	381	Neonatal preterm birth	197	Developmental intellectual disability	1	Number	2014	200.6384370990352	241.29874296465735	152.37563926916778
5	Prevalence	113	Republic of Guyana	2	Female	6	5-9 years	381	Neonatal preterm birth	197	Developmental intellectual disability	1	Number	2014	216.2170962386716	248.0953641794668	177.92465787696722
5	Prevalence	113	Republic of Guyana	3	Both	6	5-9 years	381	Neonatal preterm birth	197	Developmental intellectual disability	1	Number	2014	416.8555333377067	485.3456851222956	329.2746166619625
5	Prevalence	113	Republic of Guyana	1	Male	6	5-9 years	381	Neonatal preterm birth	197	Developmental intellectual disability	3	Rate	2014	573.07342617928	689.20940255955	435.22283628603
5	Prevalence	113	Republic of Guyana	2	Female	6	5-9 years	381	Neonatal preterm birth	197	Developmental intellectual disability	3	Rate	2014	629.58171776936	722.40497290883	518.08165814999
5	Prevalence	113	Republic of Guyana	3	Both	6	5-9 years	381	Neonatal preterm birth	197	Developmental intellectual disability	3	Rate	2014	601.05544639344	699.80999194266	474.77431838107
5	Prevalence	113	Republic of Guyana	1	Male	6	5-9 years	381	Neonatal preterm birth	197	Developmental intellectual disability	1	Number	2015	197.4520515682927	239.9682202249104	145.5130979787544
5	Prevalence	113	Republic of Guyana	2	Female	6	5-9 years	381	Neonatal preterm birth	197	Developmental intellectual disability	1	Number	2015	212.43594965863372	243.87304444710483	170.86207557085447
5	Prevalence	113	Republic of Guyana	3	Both	6	5-9 years	381	Neonatal preterm birth	197	Developmental intellectual disability	1	Number	2015	409.88800122692606	481.3899218185869	318.4079929539041
5	Prevalence	113	Republic of Guyana	1	Male	6	5-9 years	381	Neonatal preterm birth	197	Developmental intellectual disability	3	Rate	2015	568.45911517681	690.86201463156	418.92827279653994
5	Prevalence	113	Republic of Guyana	2	Female	6	5-9 years	381	Neonatal preterm birth	197	Developmental intellectual disability	3	Rate	2015	624.09477065786	716.45073250748	501.95895769464
5	Prevalence	113	Republic of Guyana	3	Both	6	5-9 years	381	Neonatal preterm birth	197	Developmental intellectual disability	3	Rate	2015	595.99560178029	699.96261243665	462.9795524733
5	Prevalence	113	Republic of Guyana	1	Male	6	5-9 years	381	Neonatal preterm birth	197	Developmental intellectual disability	1	Number	2016	195.4711210642888	234.44494618080532	150.14870670296847
5	Prevalence	113	Republic of Guyana	2	Female	6	5-9 years	381	Neonatal preterm birth	197	Developmental intellectual disability	1	Number	2016	209.56468688224805	240.71239465333943	171.3380882744322
5	Prevalence	113	Republic of Guyana	3	Both	6	5-9 years	381	Neonatal preterm birth	197	Developmental intellectual disability	1	Number	2016	405.035807946537	473.1190056803053	322.4324069706995
5	Prevalence	113	Republic of Guyana	1	Male	6	5-9 years	381	Neonatal preterm birth	197	Developmental intellectual disability	3	Rate	2016	564.42816219152	676.9661389745601	433.55846182473
5	Prevalence	113	Republic of Guyana	2	Female	6	5-9 years	381	Neonatal preterm birth	197	Developmental intellectual disability	3	Rate	2016	618.3527152517	710.2587990517	505.5592795081
5	Prevalence	113	Republic of Guyana	3	Both	6	5-9 years	381	Neonatal preterm birth	197	Developmental intellectual disability	3	Rate	2016	591.09890556498	690.45778415851	470.54961349051
5	Prevalence	113	Republic of Guyana	1	Male	6	5-9 years	381	Neonatal preterm birth	197	Developmental intellectual disability	1	Number	2017	194.08868121654675	231.98426243402457	154.70899174699915
5	Prevalence	113	Republic of Guyana	2	Female	6	5-9 years	381	Neonatal preterm birth	197	Developmental intellectual disability	1	Number	2017	207.0350522237944	237.00795288109916	171.35830324079922
5	Prevalence	113	Republic of Guyana	3	Both	6	5-9 years	381	Neonatal preterm birth	197	Developmental intellectual disability	1	Number	2017	401.12373344034125	467.9547014526206	325.7594958913912
5	Prevalence	113	Republic of Guyana	1	Male	6	5-9 years	381	Neonatal preterm birth	197	Developmental intellectual disability	3	Rate	2017	560.21345499946	669.59445728145	446.54875412012996
5	Prevalence	113	Republic of Guyana	2	Female	6	5-9 years	381	Neonatal preterm birth	197	Developmental intellectual disability	3	Rate	2017	611.58322111549	700.1234124177599	506.19381566175
5	Prevalence	113	Republic of Guyana	3	Both	6	5-9 years	381	Neonatal preterm birth	197	Developmental intellectual disability	3	Rate	2017	585.60091758761	683.16751095668	475.57659595639
5	Prevalence	113	Republic of Guyana	1	Male	6	5-9 years	381	Neonatal preterm birth	197	Developmental intellectual disability	1	Number	2018	195.08708011259776	233.918065103748	153.50593727114747
5	Prevalence	113	Republic of Guyana	2	Female	6	5-9 years	381	Neonatal preterm birth	197	Developmental intellectual disability	1	Number	2018	206.87146098589463	238.30555014732755	170.11615729833846
5	Prevalence	113	Republic of Guyana	3	Both	6	5-9 years	381	Neonatal preterm birth	197	Developmental intellectual disability	1	Number	2018	401.9585410984928	470.01658929894336	323.682228681231
5	Prevalence	113	Republic of Guyana	1	Male	6	5-9 years	381	Neonatal preterm birth	197	Developmental intellectual disability	3	Rate	2018	556.19672624699	666.90455331866	437.64815035629005
5	Prevalence	113	Republic of Guyana	2	Female	6	5-9 years	381	Neonatal preterm birth	197	Developmental intellectual disability	3	Rate	2018	604.82939836485	696.73313967866	497.36803994394
5	Prevalence	113	Republic of Guyana	3	Both	6	5-9 years	381	Neonatal preterm birth	197	Developmental intellectual disability	3	Rate	2018	580.2070238103499	678.44540800991	467.21908694912
5	Prevalence	113	Republic of Guyana	1	Male	6	5-9 years	381	Neonatal preterm birth	197	Developmental intellectual disability	1	Number	2019	197.83355958767905	239.3422064025836	150.62381861747053
5	Prevalence	113	Republic of Guyana	2	Female	6	5-9 years	381	Neonatal preterm birth	197	Developmental intellectual disability	1	Number	2019	208.65140477541016	242.70482253374868	170.52866840614746
5	Prevalence	113	Republic of Guyana	3	Both	6	5-9 years	381	Neonatal preterm birth	197	Developmental intellectual disability	1	Number	2019	406.4849643630891	480.1043707987821	324.5869170910972
5	Prevalence	113	Republic of Guyana	1	Male	6	5-9 years	381	Neonatal preterm birth	197	Developmental intellectual disability	3	Rate	2019	552.75970858046	668.73754148604	420.85265137924995
5	Prevalence	113	Republic of Guyana	2	Female	6	5-9 years	381	Neonatal preterm birth	197	Developmental intellectual disability	3	Rate	2019	599.13435711541	696.9174157925601	489.66640902916
5	Prevalence	113	Republic of Guyana	3	Both	6	5-9 years	381	Neonatal preterm birth	197	Developmental intellectual disability	3	Rate	2019	575.63027172556	679.88396533327	459.65305402247
5	Prevalence	113	Republic of Guyana	1	Male	6	5-9 years	381	Neonatal preterm birth	197	Developmental intellectual disability	1	Number	2020	197.53326329902364	236.795647405734	154.60474765516005
5	Prevalence	113	Republic of Guyana	2	Female	6	5-9 years	381	Neonatal preterm birth	197	Developmental intellectual disability	1	Number	2020	207.07394312674	237.55430228768304	169.4810965430073
5	Prevalence	113	Republic of Guyana	3	Both	6	5-9 years	381	Neonatal preterm birth	197	Developmental intellectual disability	1	Number	2020	404.6072064257646	471.7303643100295	325.64189056366445
5	Prevalence	113	Republic of Guyana	1	Male	6	5-9 years	381	Neonatal preterm birth	197	Developmental intellectual disability	3	Rate	2020	547.2614054121	656.03694603354	428.32893089538
5	Prevalence	113	Republic of Guyana	2	Female	6	5-9 years	381	Neonatal preterm birth	197	Developmental intellectual disability	3	Rate	2020	590.36916118181	677.26886376463	483.19171061048
5	Prevalence	113	Republic of Guyana	3	Both	6	5-9 years	381	Neonatal preterm birth	197	Developmental intellectual disability	3	Rate	2020	568.50651807053	662.8200947064499	457.55373211876
5	Prevalence	113	Republic of Guyana	1	Male	6	5-9 years	381	Neonatal preterm birth	197	Developmental intellectual disability	1	Number	2021	196.75658222167928	235.69657926968213	157.72168576068634
5	Prevalence	113	Republic of Guyana	2	Female	6	5-9 years	381	Neonatal preterm birth	197	Developmental intellectual disability	1	Number	2021	206.3514391298168	239.7004293631497	170.37525125820298
5	Prevalence	113	Republic of Guyana	3	Both	6	5-9 years	381	Neonatal preterm birth	197	Developmental intellectual disability	1	Number	2021	403.10802135149646	473.971103608283	330.37508318470503
5	Prevalence	113	Republic of Guyana	1	Male	6	5-9 years	381	Neonatal preterm birth	197	Developmental intellectual disability	3	Rate	2021	543.38434516966	650.92526988952	435.58133592484
5	Prevalence	113	Republic of Guyana	2	Female	6	5-9 years	381	Neonatal preterm birth	197	Developmental intellectual disability	3	Rate	2021	587.08095188358	681.96062421881	484.72676084969004
5	Prevalence	113	Republic of Guyana	3	Both	6	5-9 years	381	Neonatal preterm birth	197	Developmental intellectual disability	3	Rate	2021	564.90787074935	664.21403880378	462.98132238797
5	Prevalence	113	Republic of Guyana	1	Male	7	10-14 years	381	Neonatal preterm birth	197	Developmental intellectual disability	1	Number	1990	309.70189867216294	392.7429500464601	210.96001666297693
5	Prevalence	113	Republic of Guyana	2	Female	7	10-14 years	381	Neonatal preterm birth	197	Developmental intellectual disability	1	Number	1990	329.5571089408203	397.6502386355681	236.28508819815443
5	Prevalence	113	Republic of Guyana	3	Both	7	10-14 years	381	Neonatal preterm birth	197	Developmental intellectual disability	1	Number	1990	639.2590076129843	785.3421649105517	451.1148434211634
5	Prevalence	113	Republic of Guyana	1	Male	7	10-14 years	381	Neonatal preterm birth	197	Developmental intellectual disability	3	Rate	1990	681.33139936156	864.0182862675899	464.10333284548
5	Prevalence	113	Republic of Guyana	2	Female	7	10-14 years	381	Neonatal preterm birth	197	Developmental intellectual disability	3	Rate	1990	710.82537897976	857.69620472753	509.64592420877995
5	Prevalence	113	Republic of Guyana	3	Both	7	10-14 years	381	Neonatal preterm birth	197	Developmental intellectual disability	3	Rate	1990	696.22409549025	855.32488694508	491.31419359408
5	Prevalence	113	Republic of Guyana	1	Male	7	10-14 years	381	Neonatal preterm birth	197	Developmental intellectual disability	1	Number	1991	299.31138430417434	372.1666705122284	212.69481086481267
5	Prevalence	113	Republic of Guyana	2	Female	7	10-14 years	381	Neonatal preterm birth	197	Developmental intellectual disability	1	Number	1991	319.52356452292634	383.9695591164692	240.44013068196043
5	Prevalence	113	Republic of Guyana	3	Both	7	10-14 years	381	Neonatal preterm birth	197	Developmental intellectual disability	1	Number	1991	618.8349488271002	749.63710199454	453.9971368218388
5	Prevalence	113	Republic of Guyana	1	Male	7	10-14 years	381	Neonatal preterm birth	197	Developmental intellectual disability	3	Rate	1991	671.31161682199	834.7153580196699	477.0433229703
5	Prevalence	113	Republic of Guyana	2	Female	7	10-14 years	381	Neonatal preterm birth	197	Developmental intellectual disability	3	Rate	1991	703.90172219104	845.8744954681499	529.68306836326
5	Prevalence	113	Republic of Guyana	3	Both	7	10-14 years	381	Neonatal preterm birth	197	Developmental intellectual disability	3	Rate	1991	687.75284250184	833.1220606055799	504.55751073644007
5	Prevalence	113	Republic of Guyana	1	Male	7	10-14 years	381	Neonatal preterm birth	197	Developmental intellectual disability	1	Number	1992	287.899266057677	354.24753174551154	211.68552383326244
5	Prevalence	113	Republic of Guyana	2	Female	7	10-14 years	381	Neonatal preterm birth	197	Developmental intellectual disability	1	Number	1992	307.95539838209794	366.4696721060572	240.40961040801815
5	Prevalence	113	Republic of Guyana	3	Both	7	10-14 years	381	Neonatal preterm birth	197	Developmental intellectual disability	1	Number	1992	595.8546644397752	715.027797868361	451.3500717559763
5	Prevalence	113	Republic of Guyana	1	Male	7	10-14 years	381	Neonatal preterm birth	197	Developmental intellectual disability	3	Rate	1992	662.0349564808499	814.6052349282701	486.77865170557004
5	Prevalence	113	Republic of Guyana	2	Female	7	10-14 years	381	Neonatal preterm birth	197	Developmental intellectual disability	3	Rate	1992	697.42904443371	829.94678636463	544.45756021951
5	Prevalence	113	Republic of Guyana	3	Both	7	10-14 years	381	Neonatal preterm birth	197	Developmental intellectual disability	3	Rate	1992	679.86704302747	815.84296243827	514.98806163325
5	Prevalence	113	Republic of Guyana	1	Male	7	10-14 years	381	Neonatal preterm birth	197	Developmental intellectual disability	1	Number	1993	276.35176032456656	340.5066753230763	204.60085670747293
5	Prevalence	113	Republic of Guyana	2	Female	7	10-14 years	381	Neonatal preterm birth	197	Developmental intellectual disability	1	Number	1993	295.9380144060132	349.2766475271726	231.91153839842312
5	Prevalence	113	Republic of Guyana	3	Both	7	10-14 years	381	Neonatal preterm birth	197	Developmental intellectual disability	1	Number	1993	572.2897747305792	686.4213209881085	437.4299277902532
5	Prevalence	113	Republic of Guyana	1	Male	7	10-14 years	381	Neonatal preterm birth	197	Developmental intellectual disability	3	Rate	1993	653.76679295927	805.5384081713199	484.02530806848
5	Prevalence	113	Republic of Guyana	2	Female	7	10-14 years	381	Neonatal preterm birth	197	Developmental intellectual disability	3	Rate	1993	691.4706570584101	816.09844360659	541.87031077318
5	Prevalence	113	Republic of Guyana	3	Both	7	10-14 years	381	Neonatal preterm birth	197	Developmental intellectual disability	3	Rate	1993	672.73565694582	806.8990897730899	514.2057797175801
5	Prevalence	113	Republic of Guyana	1	Male	7	10-14 years	381	Neonatal preterm birth	197	Developmental intellectual disability	1	Number	1994	265.916980606608	329.15365248189016	192.63960418525505
5	Prevalence	113	Republic of Guyana	2	Female	7	10-14 years	381	Neonatal preterm birth	197	Developmental intellectual disability	1	Number	1994	284.7922120367118	335.3738906573295	219.19692700419543
5	Prevalence	113	Republic of Guyana	3	Both	7	10-14 years	381	Neonatal preterm birth	197	Developmental intellectual disability	1	Number	1994	550.7091926433199	663.7116558487724	413.5561844550227
5	Prevalence	113	Republic of Guyana	1	Male	7	10-14 years	381	Neonatal preterm birth	197	Developmental intellectual disability	3	Rate	1994	646.77250087838	800.57892693926	468.54472506004004
5	Prevalence	113	Republic of Guyana	2	Female	7	10-14 years	381	Neonatal preterm birth	197	Developmental intellectual disability	3	Rate	1994	686.08987141575	807.94565227657	528.06497195805
5	Prevalence	113	Republic of Guyana	3	Both	7	10-14 years	381	Neonatal preterm birth	197	Developmental intellectual disability	3	Rate	1994	666.52517027131	803.2924279006501	500.52842760364996
5	Prevalence	113	Republic of Guyana	1	Male	7	10-14 years	381	Neonatal preterm birth	197	Developmental intellectual disability	1	Number	1995	257.7915005470504	326.4460860710959	180.13789335140063
5	Prevalence	113	Republic of Guyana	2	Female	7	10-14 years	381	Neonatal preterm birth	197	Developmental intellectual disability	1	Number	1995	275.6933013203704	326.02582456316986	204.5016385139267
5	Prevalence	113	Republic of Guyana	3	Both	7	10-14 years	381	Neonatal preterm birth	197	Developmental intellectual disability	1	Number	1995	533.4848018674209	651.8990388805357	386.55967740417736
5	Prevalence	113	Republic of Guyana	1	Male	7	10-14 years	381	Neonatal preterm birth	197	Developmental intellectual disability	3	Rate	1995	641.3174548593	812.1120076636801	448.13570285554005
5	Prevalence	113	Republic of Guyana	2	Female	7	10-14 years	381	Neonatal preterm birth	197	Developmental intellectual disability	3	Rate	1995	681.34999885638	805.7420841543501	505.40651695296003
5	Prevalence	113	Republic of Guyana	3	Both	7	10-14 years	381	Neonatal preterm birth	197	Developmental intellectual disability	3	Rate	1995	661.39964381775	808.20632679967	479.24595425113006
5	Prevalence	113	Republic of Guyana	1	Male	7	10-14 years	381	Neonatal preterm birth	197	Developmental intellectual disability	1	Number	1996	252.6767786660737	310.75284096736584	188.23078134123216
5	Prevalence	113	Republic of Guyana	2	Female	7	10-14 years	381	Neonatal preterm birth	197	Developmental intellectual disability	1	Number	1996	269.4152391215424	315.5914916516484	211.7025403773643
5	Prevalence	113	Republic of Guyana	3	Both	7	10-14 years	381	Neonatal preterm birth	197	Developmental intellectual disability	1	Number	1996	522.0920177876162	627.2011240713223	399.513378018716
5	Prevalence	113	Republic of Guyana	1	Male	7	10-14 years	381	Neonatal preterm birth	197	Developmental intellectual disability	3	Rate	1996	636.9963806405	783.4057249541099	474.52847496506
5	Prevalence	113	Republic of Guyana	2	Female	7	10-14 years	381	Neonatal preterm birth	197	Developmental intellectual disability	3	Rate	1996	677.10323890444	793.1549153075699	532.05778649048
5	Prevalence	113	Republic of Guyana	3	Both	7	10-14 years	381	Neonatal preterm birth	197	Developmental intellectual disability	3	Rate	1996	657.08072140402	789.3661519986	502.80894879699
5	Prevalence	113	Republic of Guyana	1	Male	7	10-14 years	381	Neonatal preterm birth	197	Developmental intellectual disability	1	Number	1997	250.91811754444905	302.60762476437856	194.7348144142903
5	Prevalence	113	Republic of Guyana	2	Female	7	10-14 years	381	Neonatal preterm birth	197	Developmental intellectual disability	1	Number	1997	266.3624502072108	309.9605346978377	215.60325307086617
5	Prevalence	113	Republic of Guyana	3	Both	7	10-14 years	381	Neonatal preterm birth	197	Developmental intellectual disability	1	Number	1997	517.2805677516601	613.8298886685932	410.39395358322815
5	Prevalence	113	Republic of Guyana	1	Male	7	10-14 years	381	Neonatal preterm birth	197	Developmental intellectual disability	3	Rate	1997	633.24025860278	763.68869827434	491.45085833359997
5	Prevalence	113	Republic of Guyana	2	Female	7	10-14 years	381	Neonatal preterm birth	197	Developmental intellectual disability	3	Rate	1997	673.2899512853301	783.4937437492899	544.98486421083
5	Prevalence	113	Republic of Guyana	3	Both	7	10-14 years	381	Neonatal preterm birth	197	Developmental intellectual disability	3	Rate	1997	653.2491366322199	775.1767025671801	518.26709250372
5	Prevalence	113	Republic of Guyana	1	Male	7	10-14 years	381	Neonatal preterm birth	197	Developmental intellectual disability	1	Number	1998	251.59282266288324	301.89293829919063	194.50036279534044
5	Prevalence	113	Republic of Guyana	2	Female	7	10-14 years	381	Neonatal preterm birth	197	Developmental intellectual disability	1	Number	1998	265.69610151424905	307.8372037614729	218.14877135678404
5	Prevalence	113	Republic of Guyana	3	Both	7	10-14 years	381	Neonatal preterm birth	197	Developmental intellectual disability	1	Number	1998	517.2889241771322	608.5171373689692	414.2697140107816
5	Prevalence	113	Republic of Guyana	1	Male	7	10-14 years	381	Neonatal preterm birth	197	Developmental intellectual disability	3	Rate	1998	630.06884533084	756.03641246388	487.09107718504004
5	Prevalence	113	Republic of Guyana	2	Female	7	10-14 years	381	Neonatal preterm birth	197	Developmental intellectual disability	3	Rate	1998	670.10568765153	776.38873862153	550.18772050946
5	Prevalence	113	Republic of Guyana	3	Both	7	10-14 years	381	Neonatal preterm birth	197	Developmental intellectual disability	3	Rate	1998	650.0165500262	764.6523862725401	520.56434556372
5	Prevalence	113	Republic of Guyana	1	Male	7	10-14 years	381	Neonatal preterm birth	197	Developmental intellectual disability	1	Number	1999	254.03769487371304	305.22266837615587	192.03775105916333
5	Prevalence	113	Republic of Guyana	2	Female	7	10-14 years	381	Neonatal preterm birth	197	Developmental intellectual disability	1	Number	1999	266.9877424796465	307.84987148886177	216.10253771312023
5	Prevalence	113	Republic of Guyana	3	Both	7	10-14 years	381	Neonatal preterm birth	197	Developmental intellectual disability	1	Number	1999	521.0254373533592	611.9011495005966	409.6816888639328
5	Prevalence	113	Republic of Guyana	1	Male	7	10-14 years	381	Neonatal preterm birth	197	Developmental intellectual disability	3	Rate	1999	627.50189740935	753.93458295076	474.35500949477
5	Prevalence	113	Republic of Guyana	2	Female	7	10-14 years	381	Neonatal preterm birth	197	Developmental intellectual disability	3	Rate	1999	667.74599965554	769.94366210213	540.48026225154
5	Prevalence	113	Republic of Guyana	3	Both	7	10-14 years	381	Neonatal preterm birth	197	Developmental intellectual disability	3	Rate	1999	647.4987801389	760.43359779097	509.12752961184
5	Prevalence	113	Republic of Guyana	1	Male	7	10-14 years	381	Neonatal preterm birth	197	Developmental intellectual disability	1	Number	2000	257.70122895494626	311.4299215328399	188.6271548171763
5	Prevalence	113	Republic of Guyana	2	Female	7	10-14 years	381	Neonatal preterm birth	197	Developmental intellectual disability	1	Number	2000	269.85141647574994	311.0340928546961	214.57311815347697
5	Prevalence	113	Republic of Guyana	3	Both	7	10-14 years	381	Neonatal preterm birth	197	Developmental intellectual disability	1	Number	2000	527.552645430696	616.4143909179695	403.0620544616824
5	Prevalence	113	Republic of Guyana	1	Male	7	10-14 years	381	Neonatal preterm birth	197	Developmental intellectual disability	3	Rate	2000	625.5591714230001	755.98337058949	457.8846874492
5	Prevalence	113	Republic of Guyana	2	Female	7	10-14 years	381	Neonatal preterm birth	197	Developmental intellectual disability	3	Rate	2000	666.40643894984	768.10833501746	529.89496749916
5	Prevalence	113	Republic of Guyana	3	Both	7	10-14 years	381	Neonatal preterm birth	197	Developmental intellectual disability	3	Rate	2000	645.80733763353	754.58807784525	493.41129183513004
5	Prevalence	113	Republic of Guyana	1	Male	7	10-14 years	381	Neonatal preterm birth	197	Developmental intellectual disability	1	Number	2001	262.2425782805817	310.77852777551414	204.2689550532242
5	Prevalence	113	Republic of Guyana	2	Female	7	10-14 years	381	Neonatal preterm birth	197	Developmental intellectual disability	1	Number	2001	274.0050642089514	312.6091019796657	225.46433066183997
5	Prevalence	113	Republic of Guyana	3	Both	7	10-14 years	381	Neonatal preterm birth	197	Developmental intellectual disability	1	Number	2001	536.2476424895331	619.6937101637011	431.0432374795413
5	Prevalence	113	Republic of Guyana	1	Male	7	10-14 years	381	Neonatal preterm birth	197	Developmental intellectual disability	3	Rate	2001	624.07355228922	739.57730691836	486.11042965752995
5	Prevalence	113	Republic of Guyana	2	Female	7	10-14 years	381	Neonatal preterm birth	197	Developmental intellectual disability	3	Rate	2001	665.94255742282	759.76590230914	547.96904357239
5	Prevalence	113	Republic of Guyana	3	Both	7	10-14 years	381	Neonatal preterm birth	197	Developmental intellectual disability	3	Rate	2001	644.7876379612101	745.12373011257	518.2891800946501
5	Prevalence	113	Republic of Guyana	1	Male	7	10-14 years	381	Neonatal preterm birth	197	Developmental intellectual disability	1	Number	2002	267.54403977755214	313.3347195212689	214.85608583118992
5	Prevalence	113	Republic of Guyana	2	Female	7	10-14 years	381	Neonatal preterm birth	197	Developmental intellectual disability	1	Number	2002	279.3154400911366	317.63123780841806	237.36368079192823
5	Prevalence	113	Republic of Guyana	3	Both	7	10-14 years	381	Neonatal preterm birth	197	Developmental intellectual disability	1	Number	2002	546.8594798686886	623.322384846698	453.8291545370114
5	Prevalence	113	Republic of Guyana	1	Male	7	10-14 years	381	Neonatal preterm birth	197	Developmental intellectual disability	3	Rate	2002	622.75871269869	729.34507057273	500.11766114828
5	Prevalence	113	Republic of Guyana	2	Female	7	10-14 years	381	Neonatal preterm birth	197	Developmental intellectual disability	3	Rate	2002	665.92444904196	757.27430953001	565.9059817902
5	Prevalence	113	Republic of Guyana	3	Both	7	10-14 years	381	Neonatal preterm birth	197	Developmental intellectual disability	3	Rate	2002	644.08303572077	734.13991828609	534.51328963517
5	Prevalence	113	Republic of Guyana	1	Male	7	10-14 years	381	Neonatal preterm birth	197	Developmental intellectual disability	1	Number	2003	274.0762212136877	318.7315209542925	219.12139570586768
5	Prevalence	113	Republic of Guyana	2	Female	7	10-14 years	381	Neonatal preterm birth	197	Developmental intellectual disability	1	Number	2003	286.1270899854879	324.2969711867184	238.0561855862828
5	Prevalence	113	Republic of Guyana	3	Both	7	10-14 years	381	Neonatal preterm birth	197	Developmental intellectual disability	1	Number	2003	560.2033111991755	640.1426311522705	462.9284499643381
5	Prevalence	113	Republic of Guyana	1	Male	7	10-14 years	381	Neonatal preterm birth	197	Developmental intellectual disability	3	Rate	2003	621.45559089598	722.70948867684	496.84797843214
5	Prevalence	113	Republic of Guyana	2	Female	7	10-14 years	381	Neonatal preterm birth	197	Developmental intellectual disability	3	Rate	2003	666.1194785784099	754.9810448301499	554.2077900528101
5	Prevalence	113	Republic of Guyana	3	Both	7	10-14 years	381	Neonatal preterm birth	197	Developmental intellectual disability	3	Rate	2003	643.4930519487	735.31756626156	531.75558791997
5	Prevalence	113	Republic of Guyana	1	Male	7	10-14 years	381	Neonatal preterm birth	197	Developmental intellectual disability	1	Number	2004	280.7878877321998	327.8690326173584	215.1585074976537
5	Prevalence	113	Republic of Guyana	2	Female	7	10-14 years	381	Neonatal preterm birth	197	Developmental intellectual disability	1	Number	2004	293.2209123127097	332.1515014303973	236.8969402079105
5	Prevalence	113	Republic of Guyana	3	Both	7	10-14 years	381	Neonatal preterm birth	197	Developmental intellectual disability	1	Number	2004	574.0088000449098	653.650012525279	453.5888801717007
5	Prevalence	113	Republic of Guyana	1	Male	7	10-14 years	381	Neonatal preterm birth	197	Developmental intellectual disability	3	Rate	2004	620.00512512565	723.96456355207	475.08950062034006
5	Prevalence	113	Republic of Guyana	2	Female	7	10-14 years	381	Neonatal preterm birth	197	Developmental intellectual disability	3	Rate	2004	666.2950108033	754.7582008676101	538.30829489666
5	Prevalence	113	Republic of Guyana	3	Both	7	10-14 years	381	Neonatal preterm birth	197	Developmental intellectual disability	3	Rate	2004	642.8182150047099	732.00643310073	507.96293414865
5	Prevalence	113	Republic of Guyana	1	Male	7	10-14 years	381	Neonatal preterm birth	197	Developmental intellectual disability	1	Number	2005	286.5952914080066	341.07545801940785	213.0558044718552
5	Prevalence	113	Republic of Guyana	2	Female	7	10-14 years	381	Neonatal preterm birth	197	Developmental intellectual disability	1	Number	2005	299.4099326746476	341.34443448951106	238.37329260069973
5	Prevalence	113	Republic of Guyana	3	Both	7	10-14 years	381	Neonatal preterm birth	197	Developmental intellectual disability	1	Number	2005	586.0052240826539	682.0016563230911	454.6605986982173
5	Prevalence	113	Republic of Guyana	1	Male	7	10-14 years	381	Neonatal preterm birth	197	Developmental intellectual disability	3	Rate	2005	618.24825363225	735.77379879951	459.60761739597996
5	Prevalence	113	Republic of Guyana	2	Female	7	10-14 years	381	Neonatal preterm birth	197	Developmental intellectual disability	3	Rate	2005	666.2184104877899	759.52706225537	530.40550351997
5	Prevalence	113	Republic of Guyana	3	Both	7	10-14 years	381	Neonatal preterm birth	197	Developmental intellectual disability	3	Rate	2005	641.8617739400499	747.00834560452	497.99770791791
5	Prevalence	113	Republic of Guyana	1	Male	7	10-14 years	381	Neonatal preterm birth	197	Developmental intellectual disability	1	Number	2006	290.35470785091303	339.779098310839	225.12511438121
5	Prevalence	113	Republic of Guyana	2	Female	7	10-14 years	381	Neonatal preterm birth	197	Developmental intellectual disability	1	Number	2006	303.7295282707229	343.55227992900427	248.14569131094828
5	Prevalence	113	Republic of Guyana	3	Both	7	10-14 years	381	Neonatal preterm birth	197	Developmental intellectual disability	1	Number	2006	594.0842361216354	684.8440560951619	474.4710334138712
5	Prevalence	113	Republic of Guyana	1	Male	7	10-14 years	381	Neonatal preterm birth	197	Developmental intellectual disability	3	Rate	2006	615.96772233794	720.81819796781	477.58758579407
5	Prevalence	113	Republic of Guyana	2	Female	7	10-14 years	381	Neonatal preterm birth	197	Developmental intellectual disability	3	Rate	2006	666.09019807808	753.42297961929	544.1927678833
5	Prevalence	113	Republic of Guyana	3	Both	7	10-14 years	381	Neonatal preterm birth	197	Developmental intellectual disability	3	Rate	2006	640.61302895849	738.48117567206	511.63169696712004
5	Prevalence	113	Republic of Guyana	1	Male	7	10-14 years	381	Neonatal preterm birth	197	Developmental intellectual disability	1	Number	2007	291.06069250947047	339.18395030015574	228.6862699586527
5	Prevalence	113	Republic of Guyana	2	Female	7	10-14 years	381	Neonatal preterm birth	197	Developmental intellectual disability	1	Number	2007	305.1833636057005	343.6740911946296	255.3540286405944
5	Prevalence	113	Republic of Guyana	3	Both	7	10-14 years	381	Neonatal preterm birth	197	Developmental intellectual disability	1	Number	2007	596.2440561151718	680.8802042384599	487.0533596780285
5	Prevalence	113	Republic of Guyana	1	Male	7	10-14 years	381	Neonatal preterm birth	197	Developmental intellectual disability	3	Rate	2007	613.19115676931	714.57467186288	481.78404718336003
5	Prevalence	113	Republic of Guyana	2	Female	7	10-14 years	381	Neonatal preterm birth	197	Developmental intellectual disability	3	Rate	2007	666.0740254772401	750.0814679728	557.3196512711
5	Prevalence	113	Republic of Guyana	3	Both	7	10-14 years	381	Neonatal preterm birth	197	Developmental intellectual disability	3	Rate	2007	639.165378483	729.89415823978	522.11446267213
5	Prevalence	113	Republic of Guyana	1	Male	7	10-14 years	381	Neonatal preterm birth	197	Developmental intellectual disability	1	Number	2008	288.015723624822	335.5208409965662	231.6704617239242
5	Prevalence	113	Republic of Guyana	2	Female	7	10-14 years	381	Neonatal preterm birth	197	Developmental intellectual disability	1	Number	2008	302.7401313071415	341.54151621959693	256.8764647125969
5	Prevalence	113	Republic of Guyana	3	Both	7	10-14 years	381	Neonatal preterm birth	197	Developmental intellectual disability	1	Number	2008	590.7558549319633	676.237055551615	486.3473532038738
5	Prevalence	113	Republic of Guyana	1	Male	7	10-14 years	381	Neonatal preterm birth	197	Developmental intellectual disability	3	Rate	2008	610.1268145776501	710.76071599588	490.76612576706
5	Prevalence	113	Republic of Guyana	2	Female	7	10-14 years	381	Neonatal preterm birth	197	Developmental intellectual disability	3	Rate	2008	665.8819546416499	751.22624618552	565.0040570628
5	Prevalence	113	Republic of Guyana	3	Both	7	10-14 years	381	Neonatal preterm birth	197	Developmental intellectual disability	3	Rate	2008	637.48054490526	729.7227154994799	524.81405498612
5	Prevalence	113	Republic of Guyana	1	Male	7	10-14 years	381	Neonatal preterm birth	197	Developmental intellectual disability	1	Number	2009	281.83392494106624	330.1807302256949	221.52973679912864
5	Prevalence	113	Republic of Guyana	2	Female	7	10-14 years	381	Neonatal preterm birth	197	Developmental intellectual disability	1	Number	2009	296.86915533312424	335.2688049744088	247.57634990077293
5	Prevalence	113	Republic of Guyana	3	Both	7	10-14 years	381	Neonatal preterm birth	197	Developmental intellectual disability	1	Number	2009	578.7030802741901	664.7412215936338	466.3572014258796
5	Prevalence	113	Republic of Guyana	1	Male	7	10-14 years	381	Neonatal preterm birth	197	Developmental intellectual disability	3	Rate	2009	606.98295341423	711.10699265452	477.10641626813003
5	Prevalence	113	Republic of Guyana	2	Female	7	10-14 years	381	Neonatal preterm birth	197	Developmental intellectual disability	3	Rate	2009	665.22604752768	751.27219512646	554.77045609879
5	Prevalence	113	Republic of Guyana	3	Both	7	10-14 years	381	Neonatal preterm birth	197	Developmental intellectual disability	3	Rate	2009	635.52720229888	730.01361702098	512.1498357218001
5	Prevalence	113	Republic of Guyana	1	Male	7	10-14 years	381	Neonatal preterm birth	197	Developmental intellectual disability	1	Number	2010	273.23854468531204	324.5685794726096	206.7221366538275
5	Prevalence	113	Republic of Guyana	2	Female	7	10-14 years	381	Neonatal preterm birth	197	Developmental intellectual disability	1	Number	2010	288.20064537720003	325.48629019057114	233.2566231633486
5	Prevalence	113	Republic of Guyana	3	Both	7	10-14 years	381	Neonatal preterm birth	197	Developmental intellectual disability	1	Number	2010	561.439190062512	648.1632146349011	441.8698743644047
5	Prevalence	113	Republic of Guyana	1	Male	7	10-14 years	381	Neonatal preterm birth	197	Developmental intellectual disability	3	Rate	2010	603.96783093034	717.42799376267	456.93963354947
5	Prevalence	113	Republic of Guyana	2	Female	7	10-14 years	381	Neonatal preterm birth	197	Developmental intellectual disability	3	Rate	2010	663.81836609172	749.69914469405	537.26469024977
5	Prevalence	113	Republic of Guyana	3	Both	7	10-14 years	381	Neonatal preterm birth	197	Developmental intellectual disability	3	Rate	2010	633.27708546123	731.09771945466	498.40850290386
5	Prevalence	113	Republic of Guyana	1	Male	7	10-14 years	381	Neonatal preterm birth	197	Developmental intellectual disability	1	Number	2011	262.5732169883957	308.88564110073366	209.87687706692577
5	Prevalence	113	Republic of Guyana	2	Female	7	10-14 years	381	Neonatal preterm birth	197	Developmental intellectual disability	1	Number	2011	277.27285018000964	313.1161229371588	231.29332382579716
5	Prevalence	113	Republic of Guyana	3	Both	7	10-14 years	381	Neonatal preterm birth	197	Developmental intellectual disability	1	Number	2011	539.8460671684045	619.4770637219547	442.672182410551
5	Prevalence	113	Republic of Guyana	1	Male	7	10-14 years	381	Neonatal preterm birth	197	Developmental intellectual disability	3	Rate	2011	600.13599578515	705.9874344073601	479.69351198681005
5	Prevalence	113	Republic of Guyana	2	Female	7	10-14 years	381	Neonatal preterm birth	197	Developmental intellectual disability	3	Rate	2011	660.75063967165	746.1663786696599	551.17986333844
5	Prevalence	113	Republic of Guyana	3	Both	7	10-14 years	381	Neonatal preterm birth	197	Developmental intellectual disability	3	Rate	2011	629.81077217572	722.71217959279	516.4429751004001
5	Prevalence	113	Republic of Guyana	1	Male	7	10-14 years	381	Neonatal preterm birth	197	Developmental intellectual disability	1	Number	2012	250.41499168099884	293.83044820927705	206.27740625621243
5	Prevalence	113	Republic of Guyana	2	Female	7	10-14 years	381	Neonatal preterm birth	197	Developmental intellectual disability	1	Number	2012	264.99756209523974	298.5952577321598	226.61607108860267
5	Prevalence	113	Republic of Guyana	3	Both	7	10-14 years	381	Neonatal preterm birth	197	Developmental intellectual disability	1	Number	2012	515.412553776238	591.6833303424105	435.4284651419846
5	Prevalence	113	Republic of Guyana	1	Male	7	10-14 years	381	Neonatal preterm birth	197	Developmental intellectual disability	3	Rate	2012	595.01221955601	698.1718865492501	490.13669875292
5	Prevalence	113	Republic of Guyana	2	Female	7	10-14 years	381	Neonatal preterm birth	197	Developmental intellectual disability	3	Rate	2012	655.92571994238	739.08721216445	560.92330964872
5	Prevalence	113	Republic of Guyana	3	Both	7	10-14 years	381	Neonatal preterm birth	197	Developmental intellectual disability	3	Rate	2012	624.84675654541	717.31161214003	527.88016542887
5	Prevalence	113	Republic of Guyana	1	Male	7	10-14 years	381	Neonatal preterm birth	197	Developmental intellectual disability	1	Number	2013	237.83429286474737	278.588513093469	193.08505309304135
5	Prevalence	113	Republic of Guyana	2	Female	7	10-14 years	381	Neonatal preterm birth	197	Developmental intellectual disability	1	Number	2013	252.5475092449104	285.0057211690548	211.64423376996612
5	Prevalence	113	Republic of Guyana	3	Both	7	10-14 years	381	Neonatal preterm birth	197	Developmental intellectual disability	1	Number	2013	490.38180210965743	563.55722676759	407.34579033785946
5	Prevalence	113	Republic of Guyana	1	Male	7	10-14 years	381	Neonatal preterm birth	197	Developmental intellectual disability	3	Rate	2013	589.51009427144	690.52590624543	478.59199142495004
5	Prevalence	113	Republic of Guyana	2	Female	7	10-14 years	381	Neonatal preterm birth	197	Developmental intellectual disability	3	Rate	2013	650.27235236586	733.84743051496	544.95248901783
5	Prevalence	113	Republic of Guyana	3	Both	7	10-14 years	381	Neonatal preterm birth	197	Developmental intellectual disability	3	Rate	2013	619.31292410348	711.72762224778	514.44509451631
5	Prevalence	113	Republic of Guyana	1	Male	7	10-14 years	381	Neonatal preterm birth	197	Developmental intellectual disability	1	Number	2014	226.022755030541	264.91805302150624	179.6300563098012
5	Prevalence	113	Republic of Guyana	2	Female	7	10-14 years	381	Neonatal preterm birth	197	Developmental intellectual disability	1	Number	2014	240.90104100208305	271.9999442392637	203.1615800594419
5	Prevalence	113	Republic of Guyana	3	Both	7	10-14 years	381	Neonatal preterm birth	197	Developmental intellectual disability	1	Number	2014	466.9237960326244	537.0831781785956	383.0116681799393
5	Prevalence	113	Republic of Guyana	1	Male	7	10-14 years	381	Neonatal preterm birth	197	Developmental intellectual disability	3	Rate	2014	584.54321195997	685.13477591426	464.56176532177994
5	Prevalence	113	Republic of Guyana	2	Female	7	10-14 years	381	Neonatal preterm birth	197	Developmental intellectual disability	3	Rate	2014	644.71928240404	727.94873834672	543.7178169224301
5	Prevalence	113	Republic of Guyana	3	Both	7	10-14 years	381	Neonatal preterm birth	197	Developmental intellectual disability	3	Rate	2014	614.1162844517901	706.3926247219	503.75179967892
5	Prevalence	113	Republic of Guyana	1	Male	7	10-14 years	381	Neonatal preterm birth	197	Developmental intellectual disability	1	Number	2015	215.84293760337556	255.4652872046077	167.25555474971165
5	Prevalence	113	Republic of Guyana	2	Female	7	10-14 years	381	Neonatal preterm birth	197	Developmental intellectual disability	1	Number	2015	230.7847635425423	260.6708556706705	191.9109521674277
5	Prevalence	113	Republic of Guyana	3	Both	7	10-14 years	381	Neonatal preterm birth	197	Developmental intellectual disability	1	Number	2015	446.6277011459176	514.7411600425347	356.76132974036943
5	Prevalence	113	Republic of Guyana	1	Male	7	10-14 years	381	Neonatal preterm birth	197	Developmental intellectual disability	3	Rate	2015	581.02516465014	687.68411979828	450.23333779711
5	Prevalence	113	Republic of Guyana	2	Female	7	10-14 years	381	Neonatal preterm birth	197	Developmental intellectual disability	3	Rate	2015	640.19525551886	723.0990577141899	532.35958550203
5	Prevalence	113	Republic of Guyana	3	Both	7	10-14 years	381	Neonatal preterm birth	197	Developmental intellectual disability	3	Rate	2015	610.1658075844699	703.21982897274	487.3937830489
5	Prevalence	113	Republic of Guyana	1	Male	7	10-14 years	381	Neonatal preterm birth	197	Developmental intellectual disability	1	Number	2016	207.56368475167776	244.21560900974703	167.6397430220371
5	Prevalence	113	Republic of Guyana	2	Female	7	10-14 years	381	Neonatal preterm birth	197	Developmental intellectual disability	1	Number	2016	222.2083448223139	250.0284991132873	188.24954961275563
5	Prevalence	113	Republic of Guyana	3	Both	7	10-14 years	381	Neonatal preterm birth	197	Developmental intellectual disability	1	Number	2016	429.7720295739912	492.8320848290713	356.8302310298134
5	Prevalence	113	Republic of Guyana	1	Male	7	10-14 years	381	Neonatal preterm birth	197	Developmental intellectual disability	3	Rate	2016	578.83457145241	681.04609701965	467.49834358859
5	Prevalence	113	Republic of Guyana	2	Female	7	10-14 years	381	Neonatal preterm birth	197	Developmental intellectual disability	3	Rate	2016	636.14795951463	715.79273793074	538.92920610818
[truncated: 357,361 more rows]
