# Supplementary material for: Global burden of childhood developmental intellectual disability caused by iodine deficiency from 1990 to 2021 and projection to 2040
Source: Front Public Health. 2025 Jul 9;13:1598949. doi: 10.3389/fpubh.2025.1598949 (PMC12283712; doi:10.3389/fpubh.2025.1598949)
Supplement: Supplementary file 2 [file Data_Sheet_2.zip]

Archive with 2 entries (2 files):
- IHME-GBD_2021_DATA-936a6cd3-1.csv
- citation.txt
