# Supplementary material for: Global burden of childhood developmental intellectual disability caused by iodine deficiency from 1990 to 2021 and projection to 2040
Source: Front Public Health. 2025 Jul 9;13:1598949. doi: 10.3389/fpubh.2025.1598949 (PMC12283712; doi:10.3389/fpubh.2025.1598949)
Supplement: Supplementary file 2 [file Data_Sheet_2.zip › IHME-GBD_2021_DATA-936a6cd3-1.csv]

measure_id	measure_name	location_id	location_name	sex_id	sex_name	age_id	age_name	cause_id	cause_name	rei_id	rei_name	metric_id	metric_name	year	val	upper	lower
3	YLDs (Years Lived with Disability)	1	Global	1	Male	1	<5 years	388	Iodine deficiency	197	Developmental intellectual disability	1	Number	1990	4181.37817872084	6937.507220695035	2072.586317227628
3	YLDs (Years Lived with Disability)	1	Global	2	Female	1	<5 years	388	Iodine deficiency	197	Developmental intellectual disability	1	Number	1990	4436.558368638292	7306.664269743064	2497.4346338459554
3	YLDs (Years Lived with Disability)	1	Global	3	Both	1	<5 years	388	Iodine deficiency	197	Developmental intellectual disability	1	Number	1990	8617.93654735914	13713.875556970112	4692.136589382198
3	YLDs (Years Lived with Disability)	1	Global	1	Male	1	<5 years	388	Iodine deficiency	197	Developmental intellectual disability	3	Rate	1990	1.3085729582299999	2.17111056655	0.64862117044
3	YLDs (Years Lived with Disability)	1	Global	2	Female	1	<5 years	388	Iodine deficiency	197	Developmental intellectual disability	3	Rate	1990	1.47688035765	2.43230631568	0.83136788672
3	YLDs (Years Lived with Disability)	1	Global	3	Both	1	<5 years	388	Iodine deficiency	197	Developmental intellectual disability	3	Rate	1990	1.3901289534	2.2121369042700003	0.75687200647
3	YLDs (Years Lived with Disability)	1	Global	1	Male	1	<5 years	388	Iodine deficiency	197	Developmental intellectual disability	1	Number	1991	3534.2477786241184	5730.305611787342	1799.0881325131757
3	YLDs (Years Lived with Disability)	1	Global	2	Female	1	<5 years	388	Iodine deficiency	197	Developmental intellectual disability	1	Number	1991	3997.386257836778	6500.636615006546	2240.1575788547248
3	YLDs (Years Lived with Disability)	1	Global	3	Both	1	<5 years	388	Iodine deficiency	197	Developmental intellectual disability	1	Number	1991	7531.634036460894	11998.531646670122	4172.040358323182
3	YLDs (Years Lived with Disability)	1	Global	1	Male	1	<5 years	388	Iodine deficiency	197	Developmental intellectual disability	3	Rate	1991	1.10262966061	1.78776512789	0.56128717091
3	YLDs (Years Lived with Disability)	1	Global	2	Female	1	<5 years	388	Iodine deficiency	197	Developmental intellectual disability	3	Rate	1991	1.3286248590699998	2.16063868972	0.7445687895800001
3	YLDs (Years Lived with Disability)	1	Global	3	Both	1	<5 years	388	Iodine deficiency	197	Developmental intellectual disability	3	Rate	1991	1.21205172328	1.9309011681700001	0.67139862099
3	YLDs (Years Lived with Disability)	1	Global	1	Male	1	<5 years	388	Iodine deficiency	197	Developmental intellectual disability	1	Number	1992	2964.4742937388382	4896.210439420307	1508.2439500762016
3	YLDs (Years Lived with Disability)	1	Global	2	Female	1	<5 years	388	Iodine deficiency	197	Developmental intellectual disability	1	Number	1992	3614.750872379325	5843.763331884347	2016.4620805368684
3	YLDs (Years Lived with Disability)	1	Global	3	Both	1	<5 years	388	Iodine deficiency	197	Developmental intellectual disability	1	Number	1992	6579.225166118173	10763.124340945704	3684.2821516147537
3	YLDs (Years Lived with Disability)	1	Global	1	Male	1	<5 years	388	Iodine deficiency	197	Developmental intellectual disability	3	Rate	1992	0.9243505952300001	1.52668385204	0.4702844602
3	YLDs (Years Lived with Disability)	1	Global	2	Female	1	<5 years	388	Iodine deficiency	197	Developmental intellectual disability	3	Rate	1992	1.20241112174	1.9438700677099998	0.67075616489
3	YLDs (Years Lived with Disability)	1	Global	3	Both	1	<5 years	388	Iodine deficiency	197	Developmental intellectual disability	3	Rate	1992	1.05888692057	1.73226045641	0.59296316565
3	YLDs (Years Lived with Disability)	1	Global	1	Male	1	<5 years	388	Iodine deficiency	197	Developmental intellectual disability	1	Number	1993	2485.866685563254	4241.883706022207	1233.8003942266896
3	YLDs (Years Lived with Disability)	1	Global	2	Female	1	<5 years	388	Iodine deficiency	197	Developmental intellectual disability	1	Number	1993	3240.8811856742045	5194.737767400996	1778.6978636930794
3	YLDs (Years Lived with Disability)	1	Global	3	Both	1	<5 years	388	Iodine deficiency	197	Developmental intellectual disability	1	Number	1993	5726.74787123746	9368.542386572735	3071.969017539309
3	YLDs (Years Lived with Disability)	1	Global	1	Male	1	<5 years	388	Iodine deficiency	197	Developmental intellectual disability	3	Rate	1993	0.77635239737	1.32476797877	0.38532391922000003
3	YLDs (Years Lived with Disability)	1	Global	2	Female	1	<5 years	388	Iodine deficiency	197	Developmental intellectual disability	3	Rate	1993	1.0810220426	1.73274665449	0.59329900962
3	YLDs (Years Lived with Disability)	1	Global	3	Both	1	<5 years	388	Iodine deficiency	197	Developmental intellectual disability	3	Rate	1993	0.92367479438	1.5110646840300002	0.49548197588
3	YLDs (Years Lived with Disability)	1	Global	1	Male	1	<5 years	388	Iodine deficiency	197	Developmental intellectual disability	1	Number	1994	2119.5020178903437	3518.4898044253646	1028.6722477934984
3	YLDs (Years Lived with Disability)	1	Global	2	Female	1	<5 years	388	Iodine deficiency	197	Developmental intellectual disability	1	Number	1994	2961.9399943903886	4927.868324841877	1567.7961797857197
3	YLDs (Years Lived with Disability)	1	Global	3	Both	1	<5 years	388	Iodine deficiency	197	Developmental intellectual disability	1	Number	1994	5081.442012280735	8414.2390202866	2726.9389720023264
3	YLDs (Years Lived with Disability)	1	Global	1	Male	1	<5 years	388	Iodine deficiency	197	Developmental intellectual disability	3	Rate	1994	0.6643229551100001	1.1028126062999999	0.32242035239
3	YLDs (Years Lived with Disability)	1	Global	2	Female	1	<5 years	388	Iodine deficiency	197	Developmental intellectual disability	3	Rate	1994	0.99249668739	1.65124647952	0.52534234923
3	YLDs (Years Lived with Disability)	1	Global	3	Both	1	<5 years	388	Iodine deficiency	197	Developmental intellectual disability	3	Rate	1994	0.8229320148499999	1.36267355874	0.44162373145
3	YLDs (Years Lived with Disability)	1	Global	1	Male	1	<5 years	388	Iodine deficiency	197	Developmental intellectual disability	1	Number	1995	1896.6305234932731	3250.658131459015	965.8982591426188
3	YLDs (Years Lived with Disability)	1	Global	2	Female	1	<5 years	388	Iodine deficiency	197	Developmental intellectual disability	1	Number	1995	2769.7428439831606	4508.087820845783	1545.8160276363728
3	YLDs (Years Lived with Disability)	1	Global	3	Both	1	<5 years	388	Iodine deficiency	197	Developmental intellectual disability	1	Number	1995	4666.3733674764335	7735.108142677499	2537.916786143624
3	YLDs (Years Lived with Disability)	1	Global	1	Male	1	<5 years	388	Iodine deficiency	197	Developmental intellectual disability	3	Rate	1995	0.59722107366	1.02358446483	0.30414716426
3	YLDs (Years Lived with Disability)	1	Global	2	Female	1	<5 years	388	Iodine deficiency	197	Developmental intellectual disability	3	Rate	1995	0.9331015608900001	1.51873441659	0.5207715768200001
3	YLDs (Years Lived with Disability)	1	Global	3	Both	1	<5 years	388	Iodine deficiency	197	Developmental intellectual disability	3	Rate	1995	0.75949119748	1.25895338484	0.41306713099
3	YLDs (Years Lived with Disability)	1	Global	1	Male	1	<5 years	388	Iodine deficiency	197	Developmental intellectual disability	1	Number	1996	1732.8977554599237	2990.287813662213	850.623727245697
3	YLDs (Years Lived with Disability)	1	Global	2	Female	1	<5 years	388	Iodine deficiency	197	Developmental intellectual disability	1	Number	1996	2596.1480545364843	4293.783964581137	1370.4693497130147
3	YLDs (Years Lived with Disability)	1	Global	3	Both	1	<5 years	388	Iodine deficiency	197	Developmental intellectual disability	1	Number	1996	4329.045809996407	7214.106410961805	2317.7999501615145
3	YLDs (Years Lived with Disability)	1	Global	1	Male	1	<5 years	388	Iodine deficiency	197	Developmental intellectual disability	3	Rate	1996	0.54758506192	0.9449126080500001	0.26879188047
3	YLDs (Years Lived with Disability)	1	Global	2	Female	1	<5 years	388	Iodine deficiency	197	Developmental intellectual disability	3	Rate	1996	0.87826330198	1.45256464712	0.46362260975
3	YLDs (Years Lived with Disability)	1	Global	3	Both	1	<5 years	388	Iodine deficiency	197	Developmental intellectual disability	3	Rate	1996	0.70728873127	1.17865608142	0.37868709597
3	YLDs (Years Lived with Disability)	1	Global	1	Male	1	<5 years	388	Iodine deficiency	197	Developmental intellectual disability	1	Number	1997	1584.857082693802	2731.1772325545817	806.0134580957503
3	YLDs (Years Lived with Disability)	1	Global	2	Female	1	<5 years	388	Iodine deficiency	197	Developmental intellectual disability	1	Number	1997	2443.0216926273847	4018.397818039431	1306.5459848404744
3	YLDs (Years Lived with Disability)	1	Global	3	Both	1	<5 years	388	Iodine deficiency	197	Developmental intellectual disability	1	Number	1997	4027.878775321187	6771.918434173163	2130.921685717425
3	YLDs (Years Lived with Disability)	1	Global	1	Male	1	<5 years	388	Iodine deficiency	197	Developmental intellectual disability	3	Rate	1997	0.5019734852000001	0.86504869689	0.25528950787000004
3	YLDs (Years Lived with Disability)	1	Global	2	Female	1	<5 years	388	Iodine deficiency	197	Developmental intellectual disability	3	Rate	1997	0.82878578454	1.3632261221	0.44324073845
3	YLDs (Years Lived with Disability)	1	Global	3	Both	1	<5 years	388	Iodine deficiency	197	Developmental intellectual disability	3	Rate	1997	0.6597710450500001	1.10924780797	0.34904735369
3	YLDs (Years Lived with Disability)	1	Global	1	Male	1	<5 years	388	Iodine deficiency	197	Developmental intellectual disability	1	Number	1998	1467.0609045948447	2485.3033347215296	743.6242633040908
3	YLDs (Years Lived with Disability)	1	Global	2	Female	1	<5 years	388	Iodine deficiency	197	Developmental intellectual disability	1	Number	1998	2327.468159217092	3914.0370645692537	1267.4352781342295
3	YLDs (Years Lived with Disability)	1	Global	3	Both	1	<5 years	388	Iodine deficiency	197	Developmental intellectual disability	1	Number	1998	3794.5290638119386	6261.625818057632	2016.3679112704967
3	YLDs (Years Lived with Disability)	1	Global	1	Male	1	<5 years	388	Iodine deficiency	197	Developmental intellectual disability	3	Rate	1998	0.46542952528000003	0.7884700271399999	0.23591705481999997
3	YLDs (Years Lived with Disability)	1	Global	2	Female	1	<5 years	388	Iodine deficiency	197	Developmental intellectual disability	3	Rate	1998	0.79111432518	1.3303944798499998	0.43080555186
3	YLDs (Years Lived with Disability)	1	Global	3	Both	1	<5 years	388	Iodine deficiency	197	Developmental intellectual disability	3	Rate	1998	0.6226591997600001	1.02749481043	0.33087374188999996
3	YLDs (Years Lived with Disability)	1	Global	1	Male	1	<5 years	388	Iodine deficiency	197	Developmental intellectual disability	1	Number	1999	1383.248342909348	2354.247194085994	686.4153058624463
3	YLDs (Years Lived with Disability)	1	Global	2	Female	1	<5 years	388	Iodine deficiency	197	Developmental intellectual disability	1	Number	1999	2263.1506050034195	3638.193210480116	1200.7950350653527
3	YLDs (Years Lived with Disability)	1	Global	3	Both	1	<5 years	388	Iodine deficiency	197	Developmental intellectual disability	1	Number	1999	3646.398947912772	5942.199059879546	1935.4466336958149
3	YLDs (Years Lived with Disability)	1	Global	1	Male	1	<5 years	388	Iodine deficiency	197	Developmental intellectual disability	3	Rate	1999	0.43925909102	0.74760579892	0.21797543793000002
3	YLDs (Years Lived with Disability)	1	Global	2	Female	1	<5 years	388	Iodine deficiency	197	Developmental intellectual disability	3	Rate	1999	0.77008929056	1.23797931175	0.40859825882
3	YLDs (Years Lived with Disability)	1	Global	3	Both	1	<5 years	388	Iodine deficiency	197	Developmental intellectual disability	3	Rate	1999	0.5989618895300001	0.97607278516	0.31791879862
3	YLDs (Years Lived with Disability)	1	Global	1	Male	1	<5 years	388	Iodine deficiency	197	Developmental intellectual disability	1	Number	2000	1357.7043773788785	2294.7170318165745	663.6006402765454
3	YLDs (Years Lived with Disability)	1	Global	2	Female	1	<5 years	388	Iodine deficiency	197	Developmental intellectual disability	1	Number	2000	2241.4918005884906	3648.830030704068	1184.9199334292202
3	YLDs (Years Lived with Disability)	1	Global	3	Both	1	<5 years	388	Iodine deficiency	197	Developmental intellectual disability	1	Number	2000	3599.1961779673693	5930.897157301417	1911.7487574749275
3	YLDs (Years Lived with Disability)	1	Global	1	Male	1	<5 years	388	Iodine deficiency	197	Developmental intellectual disability	3	Rate	2000	0.43112084610000007	0.72865666842	0.21071749805999998
3	YLDs (Years Lived with Disability)	1	Global	2	Female	1	<5 years	388	Iodine deficiency	197	Developmental intellectual disability	3	Rate	2000	0.7627223557999999	1.24160357678	0.40319796076
3	YLDs (Years Lived with Disability)	1	Global	3	Both	1	<5 years	388	Iodine deficiency	197	Developmental intellectual disability	3	Rate	2000	0.59119055026	0.9741870630499999	0.31401672596
3	YLDs (Years Lived with Disability)	1	Global	1	Male	1	<5 years	388	Iodine deficiency	197	Developmental intellectual disability	1	Number	2001	1385.9385453349732	2331.043245251858	695.930548833041
3	YLDs (Years Lived with Disability)	1	Global	2	Female	1	<5 years	388	Iodine deficiency	197	Developmental intellectual disability	1	Number	2001	2285.6942925310573	3909.3094788857215	1242.1080705145268
3	YLDs (Years Lived with Disability)	1	Global	3	Both	1	<5 years	388	Iodine deficiency	197	Developmental intellectual disability	1	Number	2001	3671.6328378660273	6173.1162676951335	1957.49152062464
3	YLDs (Years Lived with Disability)	1	Global	1	Male	1	<5 years	388	Iodine deficiency	197	Developmental intellectual disability	3	Rate	2001	0.43953708063	0.73926794683	0.22070768056999998
3	YLDs (Years Lived with Disability)	1	Global	2	Female	1	<5 years	388	Iodine deficiency	197	Developmental intellectual disability	3	Rate	2001	0.77682876419	1.32863964409	0.42214975142
3	YLDs (Years Lived with Disability)	1	Global	3	Both	1	<5 years	388	Iodine deficiency	197	Developmental intellectual disability	3	Rate	2001	0.60234963241	1.01273043327	0.32113622194
3	YLDs (Years Lived with Disability)	1	Global	1	Male	1	<5 years	388	Iodine deficiency	197	Developmental intellectual disability	1	Number	2002	1454.192178809039	2461.918383855904	716.0620183437871
3	YLDs (Years Lived with Disability)	1	Global	2	Female	1	<5 years	388	Iodine deficiency	197	Developmental intellectual disability	1	Number	2002	2365.6731774316427	3848.265505431164	1283.343779627802
3	YLDs (Years Lived with Disability)	1	Global	3	Both	1	<5 years	388	Iodine deficiency	197	Developmental intellectual disability	1	Number	2002	3819.86535624068	6272.346489863928	2070.815999448475
3	YLDs (Years Lived with Disability)	1	Global	1	Male	1	<5 years	388	Iodine deficiency	197	Developmental intellectual disability	3	Rate	2002	0.4598661145	0.77854416899	0.22644370044
3	YLDs (Years Lived with Disability)	1	Global	2	Female	1	<5 years	388	Iodine deficiency	197	Developmental intellectual disability	3	Rate	2002	0.8017573816300001	1.3042271878	0.43494188389999994
3	YLDs (Years Lived with Disability)	1	Global	3	Both	1	<5 years	388	Iodine deficiency	197	Developmental intellectual disability	3	Rate	2002	0.62489438785	1.02609745492	0.33876620657
3	YLDs (Years Lived with Disability)	1	Global	1	Male	1	<5 years	388	Iodine deficiency	197	Developmental intellectual disability	1	Number	2003	1533.0670771854964	2629.198258618609	756.9128586680386
3	YLDs (Years Lived with Disability)	1	Global	2	Female	1	<5 years	388	Iodine deficiency	197	Developmental intellectual disability	1	Number	2003	2471.440018084163	4036.850666728484	1348.7884038418883
3	YLDs (Years Lived with Disability)	1	Global	3	Both	1	<5 years	388	Iodine deficiency	197	Developmental intellectual disability	1	Number	2003	4004.50709526966	6585.688006001082	2172.690182368832
3	YLDs (Years Lived with Disability)	1	Global	1	Male	1	<5 years	388	Iodine deficiency	197	Developmental intellectual disability	3	Rate	2003	0.48259388493	0.82764480482	0.23826845051
3	YLDs (Years Lived with Disability)	1	Global	2	Female	1	<5 years	388	Iodine deficiency	197	Developmental intellectual disability	3	Rate	2003	0.83375736372	1.36185946047	0.45502308596
3	YLDs (Years Lived with Disability)	1	Global	3	Both	1	<5 years	388	Iodine deficiency	197	Developmental intellectual disability	3	Rate	2003	0.65209973474	1.07242297232	0.3538040158
3	YLDs (Years Lived with Disability)	1	Global	1	Male	1	<5 years	388	Iodine deficiency	197	Developmental intellectual disability	1	Number	2004	1614.3251388423007	2723.901542927625	805.5206284697027
3	YLDs (Years Lived with Disability)	1	Global	2	Female	1	<5 years	388	Iodine deficiency	197	Developmental intellectual disability	1	Number	2004	2579.1581740842616	4253.418239764063	1356.2514844589832
3	YLDs (Years Lived with Disability)	1	Global	3	Both	1	<5 years	388	Iodine deficiency	197	Developmental intellectual disability	1	Number	2004	4193.483312926559	7000.042128183108	2153.4686045360468
3	YLDs (Years Lived with Disability)	1	Global	1	Male	1	<5 years	388	Iodine deficiency	197	Developmental intellectual disability	3	Rate	2004	0.50517193796	0.85239248783	0.25207215521
3	YLDs (Years Lived with Disability)	1	Global	2	Female	1	<5 years	388	Iodine deficiency	197	Developmental intellectual disability	3	Rate	2004	0.86485139145	1.42626951695	0.45478249271
3	YLDs (Years Lived with Disability)	1	Global	3	Both	1	<5 years	388	Iodine deficiency	197	Developmental intellectual disability	3	Rate	2004	0.6787995246199999	1.1330974548700001	0.34858215853999996
3	YLDs (Years Lived with Disability)	1	Global	1	Male	1	<5 years	388	Iodine deficiency	197	Developmental intellectual disability	1	Number	2005	1652.5452517988842	2818.603139986707	833.9292742270898
3	YLDs (Years Lived with Disability)	1	Global	2	Female	1	<5 years	388	Iodine deficiency	197	Developmental intellectual disability	1	Number	2005	2641.3778897123216	4235.854166217903	1368.2795627885655
3	YLDs (Years Lived with Disability)	1	Global	3	Both	1	<5 years	388	Iodine deficiency	197	Developmental intellectual disability	1	Number	2005	4293.923141511205	7009.337991053689	2233.7379329808573
3	YLDs (Years Lived with Disability)	1	Global	1	Male	1	<5 years	388	Iodine deficiency	197	Developmental intellectual disability	3	Rate	2005	0.51346199895	0.87576760813	0.25910999512
3	YLDs (Years Lived with Disability)	1	Global	2	Female	1	<5 years	388	Iodine deficiency	197	Developmental intellectual disability	3	Rate	2005	0.8792393781100001	1.40999506256	0.45546124867
3	YLDs (Years Lived with Disability)	1	Global	3	Both	1	<5 years	388	Iodine deficiency	197	Developmental intellectual disability	3	Rate	2005	0.69005292613	1.1264324096	0.35897181809
3	YLDs (Years Lived with Disability)	1	Global	1	Male	1	<5 years	388	Iodine deficiency	197	Developmental intellectual disability	1	Number	2006	1660.1321628281864	2789.7083647470145	843.3616587347615
3	YLDs (Years Lived with Disability)	1	Global	2	Female	1	<5 years	388	Iodine deficiency	197	Developmental intellectual disability	1	Number	2006	2621.5318338545903	4193.914334205267	1403.4691080517473
3	YLDs (Years Lived with Disability)	1	Global	3	Both	1	<5 years	388	Iodine deficiency	197	Developmental intellectual disability	1	Number	2006	4281.663996682779	6972.220356279873	2284.908121328909
3	YLDs (Years Lived with Disability)	1	Global	1	Male	1	<5 years	388	Iodine deficiency	197	Developmental intellectual disability	3	Rate	2006	0.5113276760000001	0.85924188857	0.25975893163
3	YLDs (Years Lived with Disability)	1	Global	2	Female	1	<5 years	388	Iodine deficiency	197	Developmental intellectual disability	3	Rate	2006	0.8647721166800001	1.38345837695	0.46296632206
3	YLDs (Years Lived with Disability)	1	Global	3	Both	1	<5 years	388	Iodine deficiency	197	Developmental intellectual disability	3	Rate	2006	0.681991248	1.11054797056	0.36394433156
3	YLDs (Years Lived with Disability)	1	Global	1	Male	1	<5 years	388	Iodine deficiency	197	Developmental intellectual disability	1	Number	2007	1619.9529539483774	2762.1902437073613	844.8132525800459
3	YLDs (Years Lived with Disability)	1	Global	2	Female	1	<5 years	388	Iodine deficiency	197	Developmental intellectual disability	1	Number	2007	2509.370350393857	4224.397932814716	1322.2249000573383
3	YLDs (Years Lived with Disability)	1	Global	3	Both	1	<5 years	388	Iodine deficiency	197	Developmental intellectual disability	1	Number	2007	4129.323304342235	6956.823484325225	2228.3740722079046
3	YLDs (Years Lived with Disability)	1	Global	1	Male	1	<5 years	388	Iodine deficiency	197	Developmental intellectual disability	3	Rate	2007	0.49385309119	0.84207148546	0.257546761
3	YLDs (Years Lived with Disability)	1	Global	2	Female	1	<5 years	388	Iodine deficiency	197	Developmental intellectual disability	3	Rate	2007	0.81905619544	1.37883963534	0.43157300236
3	YLDs (Years Lived with Disability)	1	Global	3	Both	1	<5 years	388	Iodine deficiency	197	Developmental intellectual disability	3	Rate	2007	0.65090559403	1.09660469498	0.35125880012
3	YLDs (Years Lived with Disability)	1	Global	1	Male	1	<5 years	388	Iodine deficiency	197	Developmental intellectual disability	1	Number	2008	1566.5807287965183	2882.659518423172	791.6495939134306
3	YLDs (Years Lived with Disability)	1	Global	2	Female	1	<5 years	388	Iodine deficiency	197	Developmental intellectual disability	1	Number	2008	2393.206651725895	4008.066447616052	1233.2351860524482
3	YLDs (Years Lived with Disability)	1	Global	3	Both	1	<5 years	388	Iodine deficiency	197	Developmental intellectual disability	1	Number	2008	3959.7873805224153	6721.463813410406	2146.093903252544
3	YLDs (Years Lived with Disability)	1	Global	1	Male	1	<5 years	388	Iodine deficiency	197	Developmental intellectual disability	3	Rate	2008	0.47218257251	0.8688614394699999	0.23861083882
3	YLDs (Years Lived with Disability)	1	Global	2	Female	1	<5 years	388	Iodine deficiency	197	Developmental intellectual disability	3	Rate	2008	0.77206287189	1.29302636278	0.39784909455
3	YLDs (Years Lived with Disability)	1	Global	3	Both	1	<5 years	388	Iodine deficiency	197	Developmental intellectual disability	3	Rate	2008	0.61702960568	1.0473648627599998	0.33441277211
3	YLDs (Years Lived with Disability)	1	Global	1	Male	1	<5 years	388	Iodine deficiency	197	Developmental intellectual disability	1	Number	2009	1513.307699007204	2664.5286461113938	750.3246101463442
3	YLDs (Years Lived with Disability)	1	Global	2	Female	1	<5 years	388	Iodine deficiency	197	Developmental intellectual disability	1	Number	2009	2269.983224033461	3862.9284944577457	1173.7216802274684
3	YLDs (Years Lived with Disability)	1	Global	3	Both	1	<5 years	388	Iodine deficiency	197	Developmental intellectual disability	1	Number	2009	3783.29092304066	6488.999555995677	2005.3357602074543
3	YLDs (Years Lived with Disability)	1	Global	1	Male	1	<5 years	388	Iodine deficiency	197	Developmental intellectual disability	3	Rate	2009	0.45091872704	0.7939468398	0.22357344663
3	YLDs (Years Lived with Disability)	1	Global	2	Female	1	<5 years	388	Iodine deficiency	197	Developmental intellectual disability	3	Rate	2009	0.72368633395	1.23152829098	0.37419058028
3	YLDs (Years Lived with Disability)	1	Global	3	Both	1	<5 years	388	Iodine deficiency	197	Developmental intellectual disability	3	Rate	2009	0.58269476571	0.9994225009100001	0.3088577312
3	YLDs (Years Lived with Disability)	1	Global	1	Male	1	<5 years	388	Iodine deficiency	197	Developmental intellectual disability	1	Number	2010	1496.1943306392563	2599.5434130031063	705.2505503233989
3	YLDs (Years Lived with Disability)	1	Global	2	Female	1	<5 years	388	Iodine deficiency	197	Developmental intellectual disability	1	Number	2010	2225.1967780772025	3808.80462698633	1134.5667789093031
3	YLDs (Years Lived with Disability)	1	Global	3	Both	1	<5 years	388	Iodine deficiency	197	Developmental intellectual disability	1	Number	2010	3721.391108716456	6297.831952896444	1995.2917093000317
3	YLDs (Years Lived with Disability)	1	Global	1	Male	1	<5 years	388	Iodine deficiency	197	Developmental intellectual disability	3	Rate	2010	0.44167179493	0.76737692539	0.20818771336
3	YLDs (Years Lived with Disability)	1	Global	2	Female	1	<5 years	388	Iodine deficiency	197	Developmental intellectual disability	3	Rate	2010	0.70246551233	1.20238979313	0.35816788945
3	YLDs (Years Lived with Disability)	1	Global	3	Both	1	<5 years	388	Iodine deficiency	197	Developmental intellectual disability	3	Rate	2010	0.56769491532	0.9607286825699999	0.3043799818
3	YLDs (Years Lived with Disability)	1	Global	1	Male	1	<5 years	388	Iodine deficiency	197	Developmental intellectual disability	1	Number	2011	1436.9062701391072	2469.5641401377216	721.295054742231
3	YLDs (Years Lived with Disability)	1	Global	2	Female	1	<5 years	388	Iodine deficiency	197	Developmental intellectual disability	1	Number	2011	2149.8116897620757	3585.123238411603	1132.920027422646
3	YLDs (Years Lived with Disability)	1	Global	3	Both	1	<5 years	388	Iodine deficiency	197	Developmental intellectual disability	1	Number	2011	3586.717959901184	6061.384384245601	1942.881818879066
3	YLDs (Years Lived with Disability)	1	Global	1	Male	1	<5 years	388	Iodine deficiency	197	Developmental intellectual disability	3	Rate	2011	0.42146890293	0.72436491544	0.21156803456
3	YLDs (Years Lived with Disability)	1	Global	2	Female	1	<5 years	388	Iodine deficiency	197	Developmental intellectual disability	3	Rate	2011	0.67395343967	1.12391524787	0.35516382806999997
3	YLDs (Years Lived with Disability)	1	Global	3	Both	1	<5 years	388	Iodine deficiency	197	Developmental intellectual disability	3	Rate	2011	0.54351344979	0.9185121255700001	0.29441467428
3	YLDs (Years Lived with Disability)	1	Global	1	Male	1	<5 years	388	Iodine deficiency	197	Developmental intellectual disability	1	Number	2012	1297.20926016795	2128.470094644033	656.6808767016623
3	YLDs (Years Lived with Disability)	1	Global	2	Female	1	<5 years	388	Iodine deficiency	197	Developmental intellectual disability	1	Number	2012	1986.1256808748808	3252.648488274257	1031.7889195470111
3	YLDs (Years Lived with Disability)	1	Global	3	Both	1	<5 years	388	Iodine deficiency	197	Developmental intellectual disability	1	Number	2012	3283.334941042829	5372.308091025347	1779.7279153838415
3	YLDs (Years Lived with Disability)	1	Global	1	Male	1	<5 years	388	Iodine deficiency	197	Developmental intellectual disability	3	Rate	2012	0.37840376544	0.6208875646900001	0.19155777256999998
3	YLDs (Years Lived with Disability)	1	Global	2	Female	1	<5 years	388	Iodine deficiency	197	Developmental intellectual disability	3	Rate	2012	0.61892993129	1.01361234324	0.32153304860000004
3	YLDs (Years Lived with Disability)	1	Global	3	Both	1	<5 years	388	Iodine deficiency	197	Developmental intellectual disability	3	Rate	2012	0.49469602258	0.8094390284299999	0.26814940809
3	YLDs (Years Lived with Disability)	1	Global	1	Male	1	<5 years	388	Iodine deficiency	197	Developmental intellectual disability	1	Number	2013	1132.4445109100795	1894.7768797346444	566.9366344696848
3	YLDs (Years Lived with Disability)	1	Global	2	Female	1	<5 years	388	Iodine deficiency	197	Developmental intellectual disability	1	Number	2013	1780.413703680471	2991.091722906432	940.0579317397226
3	YLDs (Years Lived with Disability)	1	Global	3	Both	1	<5 years	388	Iodine deficiency	197	Developmental intellectual disability	1	Number	2013	2912.8582145905507	4779.893805497379	1529.8881753941173
3	YLDs (Years Lived with Disability)	1	Global	1	Male	1	<5 years	388	Iodine deficiency	197	Developmental intellectual disability	3	Rate	2013	0.328563932	0.5497446769900001	0.16448923371000002
3	YLDs (Years Lived with Disability)	1	Global	2	Female	1	<5 years	388	Iodine deficiency	197	Developmental intellectual disability	3	Rate	2013	0.55169732342	0.9268504809900001	0.29129603065
3	YLDs (Years Lived with Disability)	1	Global	3	Both	1	<5 years	388	Iodine deficiency	197	Developmental intellectual disability	3	Rate	2013	0.43646135387	0.71621712009	0.22923775038
3	YLDs (Years Lived with Disability)	1	Global	1	Male	1	<5 years	388	Iodine deficiency	197	Developmental intellectual disability	1	Number	2014	990.6784509218382	1711.8697181619443	481.4767947695278
3	YLDs (Years Lived with Disability)	1	Global	2	Female	1	<5 years	388	Iodine deficiency	197	Developmental intellectual disability	1	Number	2014	1587.3208390432762	2718.2562910476827	824.1600238015716
3	YLDs (Years Lived with Disability)	1	Global	3	Both	1	<5 years	388	Iodine deficiency	197	Developmental intellectual disability	1	Number	2014	2577.9992899651133	4408.595258960269	1307.142246951305
3	YLDs (Years Lived with Disability)	1	Global	1	Male	1	<5 years	388	Iodine deficiency	197	Developmental intellectual disability	3	Rate	2014	0.28599349388	0.49419022015	0.13899487834
3	YLDs (Years Lived with Disability)	1	Global	2	Female	1	<5 years	388	Iodine deficiency	197	Developmental intellectual disability	3	Rate	2014	0.48935946784	0.83801864079	0.25408254004999997
3	YLDs (Years Lived with Disability)	1	Global	3	Both	1	<5 years	388	Iodine deficiency	197	Developmental intellectual disability	3	Rate	2014	0.38433661308	0.65724788088	0.19487306531
3	YLDs (Years Lived with Disability)	1	Global	1	Male	1	<5 years	388	Iodine deficiency	197	Developmental intellectual disability	1	Number	2015	912.4429696868712	1579.4181914212722	425.1673183975736
3	YLDs (Years Lived with Disability)	1	Global	2	Female	1	<5 years	388	Iodine deficiency	197	Developmental intellectual disability	1	Number	2015	1477.6196452186325	2563.581299809475	733.167433670648
3	YLDs (Years Lived with Disability)	1	Global	3	Both	1	<5 years	388	Iodine deficiency	197	Developmental intellectual disability	1	Number	2015	2390.062614905504	4078.55080620051	1175.6586632790322
3	YLDs (Years Lived with Disability)	1	Global	1	Male	1	<5 years	388	Iodine deficiency	197	Developmental intellectual disability	3	Rate	2015	0.26172479032	0.45303970628	0.12195483001000001
3	YLDs (Years Lived with Disability)	1	Global	2	Female	1	<5 years	388	Iodine deficiency	197	Developmental intellectual disability	3	Rate	2015	0.45272479563999996	0.7854503179000001	0.22463363805999997
3	YLDs (Years Lived with Disability)	1	Global	3	Both	1	<5 years	388	Iodine deficiency	197	Developmental intellectual disability	3	Rate	2015	0.35407783474	0.60422033687	0.17416894072
3	YLDs (Years Lived with Disability)	1	Global	1	Male	1	<5 years	388	Iodine deficiency	197	Developmental intellectual disability	1	Number	2016	869.5652797700814	1491.4991531088383	392.6020977186104
3	YLDs (Years Lived with Disability)	1	Global	2	Female	1	<5 years	388	Iodine deficiency	197	Developmental intellectual disability	1	Number	2016	1441.024692533426	2512.123180027047	664.9433283154776
3	YLDs (Years Lived with Disability)	1	Global	3	Both	1	<5 years	388	Iodine deficiency	197	Developmental intellectual disability	1	Number	2016	2310.5899723035054	3900.094576914749	1085.541226877107
3	YLDs (Years Lived with Disability)	1	Global	1	Male	1	<5 years	388	Iodine deficiency	197	Developmental intellectual disability	3	Rate	2016	0.24752282387000002	0.42455706405	0.11175466885
3	YLDs (Years Lived with Disability)	1	Global	2	Female	1	<5 years	388	Iodine deficiency	197	Developmental intellectual disability	3	Rate	2016	0.43836408191	0.7641954903099999	0.20227777715999998
3	YLDs (Years Lived with Disability)	1	Global	3	Both	1	<5 years	388	Iodine deficiency	197	Developmental intellectual disability	3	Rate	2016	0.33977518913	0.5735138594	0.1596302157
3	YLDs (Years Lived with Disability)	1	Global	1	Male	1	<5 years	388	Iodine deficiency	197	Developmental intellectual disability	1	Number	2017	832.393187500714	1430.6071027784342	380.7071648380037
3	YLDs (Years Lived with Disability)	1	Global	2	Female	1	<5 years	388	Iodine deficiency	197	Developmental intellectual disability	1	Number	2017	1378.8300302804696	2444.9887528123268	659.3397333334256
3	YLDs (Years Lived with Disability)	1	Global	3	Both	1	<5 years	388	Iodine deficiency	197	Developmental intellectual disability	1	Number	2017	2211.223217781185	3739.988297322207	1045.5944968353356
3	YLDs (Years Lived with Disability)	1	Global	1	Male	1	<5 years	388	Iodine deficiency	197	Developmental intellectual disability	3	Rate	2017	0.23584214168	0.40533421956	0.10786584328000001
3	YLDs (Years Lived with Disability)	1	Global	2	Female	1	<5 years	388	Iodine deficiency	197	Developmental intellectual disability	3	Rate	2017	0.41768604129000003	0.74065522996	0.19973237965
3	YLDs (Years Lived with Disability)	1	Global	3	Both	1	<5 years	388	Iodine deficiency	197	Developmental intellectual disability	3	Rate	2017	0.32372471895	0.5475370603499999	0.15307580976
3	YLDs (Years Lived with Disability)	1	Global	1	Male	1	<5 years	388	Iodine deficiency	197	Developmental intellectual disability	1	Number	2018	795.742796562691	1397.9038750029897	359.543377412056
3	YLDs (Years Lived with Disability)	1	Global	2	Female	1	<5 years	388	Iodine deficiency	197	Developmental intellectual disability	1	Number	2018	1324.668366271276	2286.8666805523444	614.9104428680755
3	YLDs (Years Lived with Disability)	1	Global	3	Both	1	<5 years	388	Iodine deficiency	197	Developmental intellectual disability	1	Number	2018	2120.4111628339656	3715.1507268038313	1006.7932090980188
3	YLDs (Years Lived with Disability)	1	Global	1	Male	1	<5 years	388	Iodine deficiency	197	Developmental intellectual disability	3	Rate	2018	0.2256502725	0.39640621528000003	0.10195638772
3	YLDs (Years Lived with Disability)	1	Global	2	Female	1	<5 years	388	Iodine deficiency	197	Developmental intellectual disability	3	Rate	2018	0.40171118040000003	0.69350181302	0.18647414412
3	YLDs (Years Lived with Disability)	1	Global	3	Both	1	<5 years	388	Iodine deficiency	197	Developmental intellectual disability	3	Rate	2018	0.31072816456	0.54442364133	0.14753695482999998
3	YLDs (Years Lived with Disability)	1	Global	1	Male	1	<5 years	388	Iodine deficiency	197	Developmental intellectual disability	1	Number	2019	779.7207853834707	1343.1407373849631	333.7296191483565
3	YLDs (Years Lived with Disability)	1	Global	2	Female	1	<5 years	388	Iodine deficiency	197	Developmental intellectual disability	1	Number	2019	1300.6666271415509	2313.631478371984	593.1388792061773
3	YLDs (Years Lived with Disability)	1	Global	3	Both	1	<5 years	388	Iodine deficiency	197	Developmental intellectual disability	1	Number	2019	2080.38741252502	3644.0871974847823	918.4352460937644
3	YLDs (Years Lived with Disability)	1	Global	1	Male	1	<5 years	388	Iodine deficiency	197	Developmental intellectual disability	3	Rate	2019	0.22250201468	0.38328017627	0.09523346563
3	YLDs (Years Lived with Disability)	1	Global	2	Female	1	<5 years	388	Iodine deficiency	197	Developmental intellectual disability	3	Rate	2019	0.396920004	0.70604303707	0.18100617129000002
3	YLDs (Years Lived with Disability)	1	Global	3	Both	1	<5 years	388	Iodine deficiency	197	Developmental intellectual disability	3	Rate	2019	0.30678614516999997	0.53737849846	0.13543785501
3	YLDs (Years Lived with Disability)	1	Global	1	Male	1	<5 years	388	Iodine deficiency	197	Developmental intellectual disability	1	Number	2020	743.2807375281936	1320.7393072010414	328.40611184802657
3	YLDs (Years Lived with Disability)	1	Global	2	Female	1	<5 years	388	Iodine deficiency	197	Developmental intellectual disability	1	Number	2020	1252.0671723222315	2237.6936089978126	546.5629191403073
3	YLDs (Years Lived with Disability)	1	Global	3	Both	1	<5 years	388	Iodine deficiency	197	Developmental intellectual disability	1	Number	2020	1995.3479098504229	3519.197549474666	877.5031567655941
3	YLDs (Years Lived with Disability)	1	Global	1	Male	1	<5 years	388	Iodine deficiency	197	Developmental intellectual disability	3	Rate	2020	0.21477166125	0.38162885268999996	0.09489325183
3	YLDs (Years Lived with Disability)	1	Global	2	Female	1	<5 years	388	Iodine deficiency	197	Developmental intellectual disability	3	Rate	2020	0.38678256743999995	0.69125754462	0.16884158758
3	YLDs (Years Lived with Disability)	1	Global	3	Both	1	<5 years	388	Iodine deficiency	197	Developmental intellectual disability	3	Rate	2020	0.29790517530000005	0.5254157221	0.13101110359999998
3	YLDs (Years Lived with Disability)	1	Global	1	Male	1	<5 years	388	Iodine deficiency	197	Developmental intellectual disability	1	Number	2021	742.3040525387264	1294.486285047752	338.2971377042975
3	YLDs (Years Lived with Disability)	1	Global	2	Female	1	<5 years	388	Iodine deficiency	197	Developmental intellectual disability	1	Number	2021	1250.265237613591	2249.422890295379	557.7758863554004
3	YLDs (Years Lived with Disability)	1	Global	3	Both	1	<5 years	388	Iodine deficiency	197	Developmental intellectual disability	1	Number	2021	1992.5692901523196	3464.3391635358043	908.9160419603462
3	YLDs (Years Lived with Disability)	1	Global	1	Male	1	<5 years	388	Iodine deficiency	197	Developmental intellectual disability	3	Rate	2021	0.21833805589000002	0.38075451413	0.09950523523
3	YLDs (Years Lived with Disability)	1	Global	2	Female	1	<5 years	388	Iodine deficiency	197	Developmental intellectual disability	3	Rate	2021	0.39292736882999996	0.70693784894	0.17529513325
3	YLDs (Years Lived with Disability)	1	Global	3	Both	1	<5 years	388	Iodine deficiency	197	Developmental intellectual disability	3	Rate	2021	0.30274308705	0.52635797317	0.13809710396000002
3	YLDs (Years Lived with Disability)	1	Global	1	Male	6	5-9 years	388	Iodine deficiency	197	Developmental intellectual disability	1	Number	1990	24376.529101786025	39344.632714211126	12699.502732842371
3	YLDs (Years Lived with Disability)	1	Global	2	Female	6	5-9 years	388	Iodine deficiency	197	Developmental intellectual disability	1	Number	1990	25420.370600024744	40297.54523420783	14679.957339120425
3	YLDs (Years Lived with Disability)	1	Global	3	Both	6	5-9 years	388	Iodine deficiency	197	Developmental intellectual disability	1	Number	1990	49796.899701810784	78756.40528537452	28290.574149029955
3	YLDs (Years Lived with Disability)	1	Global	1	Male	6	5-9 years	388	Iodine deficiency	197	Developmental intellectual disability	3	Rate	1990	8.13358268433	13.127907670089998	4.2373733806
3	YLDs (Years Lived with Disability)	1	Global	2	Female	6	5-9 years	388	Iodine deficiency	197	Developmental intellectual disability	3	Rate	1990	8.95624377842	14.19785118275	5.17212273002
3	YLDs (Years Lived with Disability)	1	Global	3	Both	6	5-9 years	388	Iodine deficiency	197	Developmental intellectual disability	3	Rate	1990	8.53372382844	13.4965312389	4.84817223927
3	YLDs (Years Lived with Disability)	1	Global	1	Male	6	5-9 years	388	Iodine deficiency	197	Developmental intellectual disability	1	Number	1991	21191.17733261506	34151.46667906533	11252.744220093398
3	YLDs (Years Lived with Disability)	1	Global	2	Female	6	5-9 years	388	Iodine deficiency	197	Developmental intellectual disability	1	Number	1991	23282.701338216688	36199.06528483961	13636.956192875485
3	YLDs (Years Lived with Disability)	1	Global	3	Both	6	5-9 years	388	Iodine deficiency	197	Developmental intellectual disability	1	Number	1991	44473.87867083179	69470.09953431902	25117.32042121745
3	YLDs (Years Lived with Disability)	1	Global	1	Male	6	5-9 years	388	Iodine deficiency	197	Developmental intellectual disability	3	Rate	1991	6.95231891045	11.20428015328	3.6917564894
3	YLDs (Years Lived with Disability)	1	Global	2	Female	6	5-9 years	388	Iodine deficiency	197	Developmental intellectual disability	3	Rate	1991	8.08177692471	12.56524173312	4.73359324942
3	YLDs (Years Lived with Disability)	1	Global	3	Both	6	5-9 years	388	Iodine deficiency	197	Developmental intellectual disability	3	Rate	1991	7.50112373736	11.71707591574	4.236377263720001
3	YLDs (Years Lived with Disability)	1	Global	1	Male	6	5-9 years	388	Iodine deficiency	197	Developmental intellectual disability	1	Number	1992	18207.682238667367	29914.38448413628	9678.542353985147
3	YLDs (Years Lived with Disability)	1	Global	2	Female	6	5-9 years	388	Iodine deficiency	197	Developmental intellectual disability	1	Number	1992	21123.919100135077	33549.996297833684	12274.506636221193
3	YLDs (Years Lived with Disability)	1	Global	3	Both	6	5-9 years	388	Iodine deficiency	197	Developmental intellectual disability	1	Number	1992	39331.60133880243	61281.46282310182	22549.285817830954
3	YLDs (Years Lived with Disability)	1	Global	1	Male	6	5-9 years	388	Iodine deficiency	197	Developmental intellectual disability	3	Rate	1992	5.88149246551	9.66302161075	3.1263877074499997
3	YLDs (Years Lived with Disability)	1	Global	2	Female	6	5-9 years	388	Iodine deficiency	197	Developmental intellectual disability	3	Rate	1992	7.23433737061	11.48991296788	4.20366702047
3	YLDs (Years Lived with Disability)	1	Global	3	Both	6	5-9 years	388	Iodine deficiency	197	Developmental intellectual disability	3	Rate	1992	6.53814675217	10.18690273181	3.74839911967
3	YLDs (Years Lived with Disability)	1	Global	1	Male	6	5-9 years	388	Iodine deficiency	197	Developmental intellectual disability	1	Number	1993	15460.249228087072	24601.91786479373	8117.829327019452
3	YLDs (Years Lived with Disability)	1	Global	2	Female	6	5-9 years	388	Iodine deficiency	197	Developmental intellectual disability	1	Number	1993	19107.769710374538	30262.60845282456	10811.478164794284
3	YLDs (Years Lived with Disability)	1	Global	3	Both	6	5-9 years	388	Iodine deficiency	197	Developmental intellectual disability	1	Number	1993	34568.01893846162	53916.04618820142	19411.49710111584
3	YLDs (Years Lived with Disability)	1	Global	1	Male	6	5-9 years	388	Iodine deficiency	197	Developmental intellectual disability	3	Rate	1993	4.93116516648	7.846970550980001	2.58924397752
3	YLDs (Years Lived with Disability)	1	Global	2	Female	6	5-9 years	388	Iodine deficiency	197	Developmental intellectual disability	3	Rate	1993	6.47521977619	10.25535913939	3.66378171203
3	YLDs (Years Lived with Disability)	1	Global	3	Both	6	5-9 years	388	Iodine deficiency	197	Developmental intellectual disability	3	Rate	1993	5.6798132289900005	8.85885514411	3.18947053997
3	YLDs (Years Lived with Disability)	1	Global	1	Male	6	5-9 years	388	Iodine deficiency	197	Developmental intellectual disability	1	Number	1994	13252.051187937945	22077.13186613017	7052.567838371459
3	YLDs (Years Lived with Disability)	1	Global	2	Female	6	5-9 years	388	Iodine deficiency	197	Developmental intellectual disability	1	Number	1994	17369.192087202908	27888.956872308416	9863.762214722685
3	YLDs (Years Lived with Disability)	1	Global	3	Both	6	5-9 years	388	Iodine deficiency	197	Developmental intellectual disability	1	Number	1994	30621.24327514088	48980.81531704861	17135.5182778865
3	YLDs (Years Lived with Disability)	1	Global	1	Male	6	5-9 years	388	Iodine deficiency	197	Developmental intellectual disability	3	Rate	1994	4.18987338506	6.98008073712	2.22979566433
3	YLDs (Years Lived with Disability)	1	Global	2	Female	6	5-9 years	388	Iodine deficiency	197	Developmental intellectual disability	3	Rate	1994	5.847279744310001	9.38872296366	3.32060217374
3	YLDs (Years Lived with Disability)	1	Global	3	Both	6	5-9 years	388	Iodine deficiency	197	Developmental intellectual disability	3	Rate	1994	4.9925802600199995	7.98598049969	2.7938268061400002
3	YLDs (Years Lived with Disability)	1	Global	1	Male	6	5-9 years	388	Iodine deficiency	197	Developmental intellectual disability	1	Number	1995	11744.29436216128	19574.3273797786	6218.500533726605
3	YLDs (Years Lived with Disability)	1	Global	2	Female	6	5-9 years	388	Iodine deficiency	197	Developmental intellectual disability	1	Number	1995	15969.687236717764	25419.05133158932	8901.169230229028
3	YLDs (Years Lived with Disability)	1	Global	3	Both	6	5-9 years	388	Iodine deficiency	197	Developmental intellectual disability	1	Number	1995	27713.981598879007	44473.2802188867	15412.744370314816
3	YLDs (Years Lived with Disability)	1	Global	1	Male	6	5-9 years	388	Iodine deficiency	197	Developmental intellectual disability	3	Rate	1995	3.69530121367	6.15899376265	1.9566294798900001
3	YLDs (Years Lived with Disability)	1	Global	2	Female	6	5-9 years	388	Iodine deficiency	197	Developmental intellectual disability	3	Rate	1995	5.36189083315	8.53455526724	2.98860566224
3	YLDs (Years Lived with Disability)	1	Global	3	Both	6	5-9 years	388	Iodine deficiency	197	Developmental intellectual disability	3	Rate	1995	4.50155270403	7.2237478441	2.50347575822
3	YLDs (Years Lived with Disability)	1	Global	1	Male	6	5-9 years	388	Iodine deficiency	197	Developmental intellectual disability	1	Number	1996	10663.01439184458	18041.9124675289	5590.2705859816615
3	YLDs (Years Lived with Disability)	1	Global	2	Female	6	5-9 years	388	Iodine deficiency	197	Developmental intellectual disability	1	Number	1996	14760.703693743531	23347.76804403765	8204.039422794569
3	YLDs (Years Lived with Disability)	1	Global	3	Both	6	5-9 years	388	Iodine deficiency	197	Developmental intellectual disability	1	Number	1996	25423.71808558811	40788.7177428031	14139.910751277226
3	YLDs (Years Lived with Disability)	1	Global	1	Male	6	5-9 years	388	Iodine deficiency	197	Developmental intellectual disability	3	Rate	1996	3.35279548257	5.672958920919999	1.7577612932200002
3	YLDs (Years Lived with Disability)	1	Global	2	Female	6	5-9 years	388	Iodine deficiency	197	Developmental intellectual disability	3	Rate	1996	4.96203522737	7.84870761712	2.75791273013
3	YLDs (Years Lived with Disability)	1	Global	3	Both	6	5-9 years	388	Iodine deficiency	197	Developmental intellectual disability	3	Rate	1996	4.13053730632	6.62685606198	2.29728117144
3	YLDs (Years Lived with Disability)	1	Global	1	Male	6	5-9 years	388	Iodine deficiency	197	Developmental intellectual disability	1	Number	1997	9644.507510669537	16292.51773412996	4855.868796057902
3	YLDs (Years Lived with Disability)	1	Global	2	Female	6	5-9 years	388	Iodine deficiency	197	Developmental intellectual disability	1	Number	1997	13551.319665789011	22044.46755921753	7683.27198353449
3	YLDs (Years Lived with Disability)	1	Global	3	Both	6	5-9 years	388	Iodine deficiency	197	Developmental intellectual disability	1	Number	1997	23195.827176458573	37938.48272602704	12969.624530361078
3	YLDs (Years Lived with Disability)	1	Global	1	Male	6	5-9 years	388	Iodine deficiency	197	Developmental intellectual disability	3	Rate	1997	3.04047495478	5.13629048099	1.5308347722
3	YLDs (Years Lived with Disability)	1	Global	2	Female	6	5-9 years	388	Iodine deficiency	197	Developmental intellectual disability	3	Rate	1997	4.57452037919	7.44155319076	2.59364291702
3	YLDs (Years Lived with Disability)	1	Global	3	Both	6	5-9 years	388	Iodine deficiency	197	Developmental intellectual disability	3	Rate	1997	3.7812784830499995	6.18455928819	2.1142493344499997
3	YLDs (Years Lived with Disability)	1	Global	1	Male	6	5-9 years	388	Iodine deficiency	197	Developmental intellectual disability	1	Number	1998	8805.717414225048	14580.294499845188	4669.104037170872
3	YLDs (Years Lived with Disability)	1	Global	2	Female	6	5-9 years	388	Iodine deficiency	197	Developmental intellectual disability	1	Number	1998	12580.036548740103	20500.893285500864	7051.410695862907
3	YLDs (Years Lived with Disability)	1	Global	3	Both	6	5-9 years	388	Iodine deficiency	197	Developmental intellectual disability	1	Number	1998	21385.753962965144	34863.46600278549	11732.032414484776
3	YLDs (Years Lived with Disability)	1	Global	1	Male	6	5-9 years	388	Iodine deficiency	197	Developmental intellectual disability	3	Rate	1998	2.78995951775	4.61954767544	1.47933559926
3	YLDs (Years Lived with Disability)	1	Global	2	Female	6	5-9 years	388	Iodine deficiency	197	Developmental intellectual disability	3	Rate	1998	4.27315431073	6.963690461250001	2.39520496582
3	YLDs (Years Lived with Disability)	1	Global	3	Both	6	5-9 years	388	Iodine deficiency	197	Developmental intellectual disability	3	Rate	1998	3.5057540925199997	5.71514751503	1.92322518635
3	YLDs (Years Lived with Disability)	1	Global	1	Male	6	5-9 years	388	Iodine deficiency	197	Developmental intellectual disability	1	Number	1999	8230.168274563282	13699.76114073732	4255.934329133293
3	YLDs (Years Lived with Disability)	1	Global	2	Female	6	5-9 years	388	Iodine deficiency	197	Developmental intellectual disability	1	Number	1999	11907.890108049984	19502.596324093152	6639.195814229206
3	YLDs (Years Lived with Disability)	1	Global	3	Both	6	5-9 years	388	Iodine deficiency	197	Developmental intellectual disability	1	Number	1999	20138.058382613275	32665.88122968067	11083.981516973005
3	YLDs (Years Lived with Disability)	1	Global	1	Male	6	5-9 years	388	Iodine deficiency	197	Developmental intellectual disability	3	Rate	1999	2.62442337482	4.36855871809	1.3571257795
3	YLDs (Years Lived with Disability)	1	Global	2	Female	6	5-9 years	388	Iodine deficiency	197	Developmental intellectual disability	3	Rate	1999	4.07447444671	6.67312426014	2.27170669584
3	YLDs (Years Lived with Disability)	1	Global	3	Both	6	5-9 years	388	Iodine deficiency	197	Developmental intellectual disability	3	Rate	1999	3.3239074787300003	5.3916998777	1.82947771619
3	YLDs (Years Lived with Disability)	1	Global	1	Male	6	5-9 years	388	Iodine deficiency	197	Developmental intellectual disability	1	Number	2000	8060.3272510342385	13372.184185511163	4179.272666283288
3	YLDs (Years Lived with Disability)	1	Global	2	Female	6	5-9 years	388	Iodine deficiency	197	Developmental intellectual disability	1	Number	2000	11725.987238146632	19299.10004413598	6325.663587990411
3	YLDs (Years Lived with Disability)	1	Global	3	Both	6	5-9 years	388	Iodine deficiency	197	Developmental intellectual disability	1	Number	2000	19786.31448918087	32447.770865156293	10520.560569969002
3	YLDs (Years Lived with Disability)	1	Global	1	Male	6	5-9 years	388	Iodine deficiency	197	Developmental intellectual disability	3	Rate	2000	2.58735601337	4.292456135679999	1.34154184165
3	YLDs (Years Lived with Disability)	1	Global	2	Female	6	5-9 years	388	Iodine deficiency	197	Developmental intellectual disability	3	Rate	2000	4.04107293934	6.6509599028299995	2.17998428871
3	YLDs (Years Lived with Disability)	1	Global	3	Both	6	5-9 years	388	Iodine deficiency	197	Developmental intellectual disability	3	Rate	2000	3.28841444023	5.3927030384800005	1.74847940057
3	YLDs (Years Lived with Disability)	1	Global	1	Male	6	5-9 years	388	Iodine deficiency	197	Developmental intellectual disability	1	Number	2001	8256.190183987612	13698.278063942937	4236.411240351079
3	YLDs (Years Lived with Disability)	1	Global	2	Female	6	5-9 years	388	Iodine deficiency	197	Developmental intellectual disability	1	Number	2001	11962.463073071967	19485.09972838496	6718.574816168093
3	YLDs (Years Lived with Disability)	1	Global	3	Both	6	5-9 years	388	Iodine deficiency	197	Developmental intellectual disability	1	Number	2001	20218.65325705957	32942.8432409954	11012.841779308625
3	YLDs (Years Lived with Disability)	1	Global	1	Male	6	5-9 years	388	Iodine deficiency	197	Developmental intellectual disability	3	Rate	2001	2.6619453488900002	4.41657311272	1.36589576378
3	YLDs (Years Lived with Disability)	1	Global	2	Female	6	5-9 years	388	Iodine deficiency	197	Developmental intellectual disability	3	Rate	2001	4.14211209151	6.746893737200001	2.3263678904400003
3	YLDs (Years Lived with Disability)	1	Global	3	Both	6	5-9 years	388	Iodine deficiency	197	Developmental intellectual disability	3	Rate	2001	3.3756417985	5.50003193545	1.8386689042900002
3	YLDs (Years Lived with Disability)	1	Global	1	Male	6	5-9 years	388	Iodine deficiency	197	Developmental intellectual disability	1	Number	2002	8680.259636195307	14735.657789135312	4356.533619868249
3	YLDs (Years Lived with Disability)	1	Global	2	Female	6	5-9 years	388	Iodine deficiency	197	Developmental intellectual disability	1	Number	2002	12572.712059907391	20614.079454428585	7112.006089532784
3	YLDs (Years Lived with Disability)	1	Global	3	Both	6	5-9 years	388	Iodine deficiency	197	Developmental intellectual disability	1	Number	2002	21252.97169610271	34430.10447363048	11618.211453758377
3	YLDs (Years Lived with Disability)	1	Global	1	Male	6	5-9 years	388	Iodine deficiency	197	Developmental intellectual disability	3	Rate	2002	2.80507589723	4.76191268771	1.40783893164
3	YLDs (Years Lived with Disability)	1	Global	2	Female	6	5-9 years	388	Iodine deficiency	197	Developmental intellectual disability	3	Rate	2002	4.36378589006	7.15481501774	2.4684627847700003
3	YLDs (Years Lived with Disability)	1	Global	3	Both	6	5-9 years	388	Iodine deficiency	197	Developmental intellectual disability	3	Rate	2002	3.5566072447300003	5.7617523214499995	1.9442652829
3	YLDs (Years Lived with Disability)	1	Global	1	Male	6	5-9 years	388	Iodine deficiency	197	Developmental intellectual disability	1	Number	2003	9179.650316889569	15346.176695996168	4542.058665360074
3	YLDs (Years Lived with Disability)	1	Global	2	Female	6	5-9 years	388	Iodine deficiency	197	Developmental intellectual disability	1	Number	2003	13273.581377279284	21703.98148572928	7439.541896970866
3	YLDs (Years Lived with Disability)	1	Global	3	Both	6	5-9 years	388	Iodine deficiency	197	Developmental intellectual disability	1	Number	2003	22453.23169416886	36569.45928475688	12318.917894870812
3	YLDs (Years Lived with Disability)	1	Global	1	Male	6	5-9 years	388	Iodine deficiency	197	Developmental intellectual disability	3	Rate	2003	2.96950916138	4.96430808558	1.46930268068
3	YLDs (Years Lived with Disability)	1	Global	2	Female	6	5-9 years	388	Iodine deficiency	197	Developmental intellectual disability	3	Rate	2003	4.61134773865	7.54013578546	2.58455602359
3	YLDs (Years Lived with Disability)	1	Global	3	Both	6	5-9 years	388	Iodine deficiency	197	Developmental intellectual disability	3	Rate	2003	3.7611599398099997	6.12578123077	2.0635524150399998
3	YLDs (Years Lived with Disability)	1	Global	1	Male	6	5-9 years	388	Iodine deficiency	197	Developmental intellectual disability	1	Number	2004	9637.945242201002	16354.32742295742	4821.014724413532
3	YLDs (Years Lived with Disability)	1	Global	2	Female	6	5-9 years	388	Iodine deficiency	197	Developmental intellectual disability	1	Number	2004	13924.179873979776	22990.0370875522	7829.523474837068
3	YLDs (Years Lived with Disability)	1	Global	3	Both	6	5-9 years	388	Iodine deficiency	197	Developmental intellectual disability	1	Number	2004	23562.125116180767	38834.45340611195	12943.439567405208
3	YLDs (Years Lived with Disability)	1	Global	1	Male	6	5-9 years	388	Iodine deficiency	197	Developmental intellectual disability	3	Rate	2004	3.1181567159	5.291102471159999	1.559739038
3	YLDs (Years Lived with Disability)	1	Global	2	Female	6	5-9 years	388	Iodine deficiency	197	Developmental intellectual disability	3	Rate	2004	4.83693042145	7.98619457558	2.71979108455
3	YLDs (Years Lived with Disability)	1	Global	3	Both	6	5-9 years	388	Iodine deficiency	197	Developmental intellectual disability	3	Rate	2004	3.94699693573	6.5053329374599995	2.16821343824
3	YLDs (Years Lived with Disability)	1	Global	1	Male	6	5-9 years	388	Iodine deficiency	197	Developmental intellectual disability	1	Number	2005	9985.727303101326	16844.3680515944	5019.120175573456
3	YLDs (Years Lived with Disability)	1	Global	2	Female	6	5-9 years	388	Iodine deficiency	197	Developmental intellectual disability	1	Number	2005	14280.087077376662	23341.453034946044	8040.279238218276
3	YLDs (Years Lived with Disability)	1	Global	3	Both	6	5-9 years	388	Iodine deficiency	197	Developmental intellectual disability	1	Number	2005	24265.81438047801	40050.88478937575	13225.209681188688
3	YLDs (Years Lived with Disability)	1	Global	1	Male	6	5-9 years	388	Iodine deficiency	197	Developmental intellectual disability	3	Rate	2005	3.22732770463	5.44399962364	1.6221498048
3	YLDs (Years Lived with Disability)	1	Global	2	Female	6	5-9 years	388	Iodine deficiency	197	Developmental intellectual disability	3	Rate	2005	4.95410353531	8.09770797427	2.78936504961
3	YLDs (Years Lived with Disability)	1	Global	3	Both	6	5-9 years	388	Iodine deficiency	197	Developmental intellectual disability	3	Rate	2005	4.06014180419	6.70129051011	2.21283431307
3	YLDs (Years Lived with Disability)	1	Global	1	Male	6	5-9 years	388	Iodine deficiency	197	Developmental intellectual disability	1	Number	2006	9935.443768242056	16784.427268704258	5030.962506441745
3	YLDs (Years Lived with Disability)	1	Global	2	Female	6	5-9 years	388	Iodine deficiency	197	Developmental intellectual disability	1	Number	2006	14106.19353958918	23284.81485211422	7942.312219455497
3	YLDs (Years Lived with Disability)	1	Global	3	Both	6	5-9 years	388	Iodine deficiency	197	Developmental intellectual disability	1	Number	2006	24041.63730783124	39486.3222217419	13224.294719584628
3	YLDs (Years Lived with Disability)	1	Global	1	Male	6	5-9 years	388	Iodine deficiency	197	Developmental intellectual disability	3	Rate	2006	3.20399692014	5.41266746908	1.6223923915199998
3	YLDs (Years Lived with Disability)	1	Global	2	Female	6	5-9 years	388	Iodine deficiency	197	Developmental intellectual disability	3	Rate	2006	4.88174807136	8.05820504852	2.74860594041
3	YLDs (Years Lived with Disability)	1	Global	3	Both	6	5-9 years	388	Iodine deficiency	197	Developmental intellectual disability	3	Rate	2006	4.01327294992	6.591455766319999	2.20753285645
3	YLDs (Years Lived with Disability)	1	Global	1	Male	6	5-9 years	388	Iodine deficiency	197	Developmental intellectual disability	1	Number	2007	9589.937946608065	15936.891838091173	5110.976309714273
3	YLDs (Years Lived with Disability)	1	Global	2	Female	6	5-9 years	388	Iodine deficiency	197	Developmental intellectual disability	1	Number	2007	13576.969094219588	21859.786970738845	7562.436009869181
3	YLDs (Years Lived with Disability)	1	Global	3	Both	6	5-9 years	388	Iodine deficiency	197	Developmental intellectual disability	1	Number	2007	23166.907040827668	38632.74559545437	12700.112944396846
3	YLDs (Years Lived with Disability)	1	Global	1	Male	6	5-9 years	388	Iodine deficiency	197	Developmental intellectual disability	3	Rate	2007	3.08173671311	5.12133706638	1.6424176487
3	YLDs (Years Lived with Disability)	1	Global	2	Female	6	5-9 years	388	Iodine deficiency	197	Developmental intellectual disability	3	Rate	2007	4.6807951996699995	7.53637908493	2.60722506821
3	YLDs (Years Lived with Disability)	1	Global	3	Both	6	5-9 years	388	Iodine deficiency	197	Developmental intellectual disability	3	Rate	2007	3.8531683967	6.42547898793	2.11230932751
3	YLDs (Years Lived with Disability)	1	Global	1	Male	6	5-9 years	388	Iodine deficiency	197	Developmental intellectual disability	1	Number	2008	9195.219925348438	15777.741056953955	4858.018209430064
3	YLDs (Years Lived with Disability)	1	Global	2	Female	6	5-9 years	388	Iodine deficiency	197	Developmental intellectual disability	1	Number	2008	12812.165728242227	21203.39022079441	7107.010184719662
3	YLDs (Years Lived with Disability)	1	Global	3	Both	6	5-9 years	388	Iodine deficiency	197	Developmental intellectual disability	1	Number	2008	22007.38565359068	36773.360909754265	12155.42868124541
3	YLDs (Years Lived with Disability)	1	Global	1	Male	6	5-9 years	388	Iodine deficiency	197	Developmental intellectual disability	3	Rate	2008	2.9396608633000003	5.0440563981	1.55308150533
3	YLDs (Years Lived with Disability)	1	Global	2	Female	6	5-9 years	388	Iodine deficiency	197	Developmental intellectual disability	3	Rate	2008	4.3926420247	7.26956745061	2.4366334520999997
3	YLDs (Years Lived with Disability)	1	Global	3	Both	6	5-9 years	388	Iodine deficiency	197	Developmental intellectual disability	3	Rate	2008	3.6407617669	6.08355070193	2.01091673039
3	YLDs (Years Lived with Disability)	1	Global	1	Male	6	5-9 years	388	Iodine deficiency	197	Developmental intellectual disability	1	Number	2009	8810.989512818604	14902.156234519734	4426.593340284229
3	YLDs (Years Lived with Disability)	1	Global	2	Female	6	5-9 years	388	Iodine deficiency	197	Developmental intellectual disability	1	Number	2009	12146.53452670054	19645.84842574762	6993.017322829781
3	YLDs (Years Lived with Disability)	1	Global	3	Both	6	5-9 years	388	Iodine deficiency	197	Developmental intellectual disability	1	Number	2009	20957.52403951914	34749.449742096534	11840.709146153637
3	YLDs (Years Lived with Disability)	1	Global	1	Male	6	5-9 years	388	Iodine deficiency	197	Developmental intellectual disability	3	Rate	2009	2.79726953111	4.73106312544	1.40533303999
3	YLDs (Years Lived with Disability)	1	Global	2	Female	6	5-9 years	388	Iodine deficiency	197	Developmental intellectual disability	3	Rate	2009	4.13342847974	6.68542202001	2.37970236679
3	YLDs (Years Lived with Disability)	1	Global	3	Both	6	5-9 years	388	Iodine deficiency	197	Developmental intellectual disability	3	Rate	2009	3.44216951697	5.70742499963	1.9447778280099999
3	YLDs (Years Lived with Disability)	1	Global	1	Male	6	5-9 years	388	Iodine deficiency	197	Developmental intellectual disability	1	Number	2010	8693.139288882854	15169.189480945575	4372.069853931071
3	YLDs (Years Lived with Disability)	1	Global	2	Female	6	5-9 years	388	Iodine deficiency	197	Developmental intellectual disability	1	Number	2010	11937.2681546575	19370.303719916665	6692.12210720807
3	YLDs (Years Lived with Disability)	1	Global	3	Both	6	5-9 years	388	Iodine deficiency	197	Developmental intellectual disability	1	Number	2010	20630.407443540334	34217.44553100816	11517.365809603069
3	YLDs (Years Lived with Disability)	1	Global	1	Male	6	5-9 years	388	Iodine deficiency	197	Developmental intellectual disability	3	Rate	2010	2.73679774856	4.77560547914	1.37642691957
3	YLDs (Years Lived with Disability)	1	Global	2	Female	6	5-9 years	388	Iodine deficiency	197	Developmental intellectual disability	3	Rate	2010	4.02586791135	6.5326742407700005	2.25693176204
3	YLDs (Years Lived with Disability)	1	Global	3	Both	6	5-9 years	388	Iodine deficiency	197	Developmental intellectual disability	3	Rate	2010	3.3591628603299997	5.57148338042	1.87532444923
3	YLDs (Years Lived with Disability)	1	Global	1	Male	6	5-9 years	388	Iodine deficiency	197	Developmental intellectual disability	1	Number	2011	8290.42995513554	13900.865408872716	4178.710304447469
3	YLDs (Years Lived with Disability)	1	Global	2	Female	6	5-9 years	388	Iodine deficiency	197	Developmental intellectual disability	1	Number	2011	11496.009516833332	18533.599196440508	6609.966585190821
3	YLDs (Years Lived with Disability)	1	Global	3	Both	6	5-9 years	388	Iodine deficiency	197	Developmental intellectual disability	1	Number	2011	19786.439471968904	32804.42024387358	10835.123179783037
3	YLDs (Years Lived with Disability)	1	Global	1	Male	6	5-9 years	388	Iodine deficiency	197	Developmental intellectual disability	3	Rate	2011	2.58324441614	4.33141985897	1.30205913554
3	YLDs (Years Lived with Disability)	1	Global	2	Female	6	5-9 years	388	Iodine deficiency	197	Developmental intellectual disability	3	Rate	2011	3.83460077539	6.18205419414	2.20481576288
3	YLDs (Years Lived with Disability)	1	Global	3	Both	6	5-9 years	388	Iodine deficiency	197	Developmental intellectual disability	3	Rate	2011	3.18761990572	5.28483273169	1.74555176426
3	YLDs (Years Lived with Disability)	1	Global	1	Male	6	5-9 years	388	Iodine deficiency	197	Developmental intellectual disability	1	Number	2012	7542.043614480645	12251.395881706954	3888.6419568249535
3	YLDs (Years Lived with Disability)	1	Global	2	Female	6	5-9 years	388	Iodine deficiency	197	Developmental intellectual disability	1	Number	2012	10470.991803327102	17568.946337744645	6108.607630403798
3	YLDs (Years Lived with Disability)	1	Global	3	Both	6	5-9 years	388	Iodine deficiency	197	Developmental intellectual disability	1	Number	2012	18013.035417807747	29232.210702548997	10176.036861697878
3	YLDs (Years Lived with Disability)	1	Global	1	Male	6	5-9 years	388	Iodine deficiency	197	Developmental intellectual disability	3	Rate	2012	2.32091767921	3.77012952329	1.19665415994
3	YLDs (Years Lived with Disability)	1	Global	2	Female	6	5-9 years	388	Iodine deficiency	197	Developmental intellectual disability	3	Rate	2012	3.4470197655	5.78364556316	2.01093570095
3	YLDs (Years Lived with Disability)	1	Global	3	Both	6	5-9 years	388	Iodine deficiency	197	Developmental intellectual disability	3	Rate	2012	2.8649921409	4.64941371519	1.6185093160600001
3	YLDs (Years Lived with Disability)	1	Global	1	Male	6	5-9 years	388	Iodine deficiency	197	Developmental intellectual disability	1	Number	2013	6559.836206153322	11038.42952554498	3260.619998203365
3	YLDs (Years Lived with Disability)	1	Global	2	Female	6	5-9 years	388	Iodine deficiency	197	Developmental intellectual disability	1	Number	2013	9190.309561418162	14639.392282436482	5100.278533835252
3	YLDs (Years Lived with Disability)	1	Global	3	Both	6	5-9 years	388	Iodine deficiency	197	Developmental intellectual disability	1	Number	2013	15750.1457675715	26552.65685645394	8474.79883305895
3	YLDs (Years Lived with Disability)	1	Global	1	Male	6	5-9 years	388	Iodine deficiency	197	Developmental intellectual disability	3	Rate	2013	1.9910686637800001	3.3504298636299996	0.98967689114
3	YLDs (Years Lived with Disability)	1	Global	2	Female	6	5-9 years	388	Iodine deficiency	197	Developmental intellectual disability	3	Rate	2013	2.9820527763099998	4.7501599491999995	1.6549279064199998
3	YLDs (Years Lived with Disability)	1	Global	3	Both	6	5-9 years	388	Iodine deficiency	197	Developmental intellectual disability	3	Rate	2013	2.47002822217	4.1641399881	1.32906657524
3	YLDs (Years Lived with Disability)	1	Global	1	Male	6	5-9 years	388	Iodine deficiency	197	Developmental intellectual disability	1	Number	2014	5746.659004079498	9361.65865833094	2906.3203556343296
3	YLDs (Years Lived with Disability)	1	Global	2	Female	6	5-9 years	388	Iodine deficiency	197	Developmental intellectual disability	1	Number	2014	8082.132800269393	12941.064890289432	4210.326360488745
3	YLDs (Years Lived with Disability)	1	Global	3	Both	6	5-9 years	388	Iodine deficiency	197	Developmental intellectual disability	1	Number	2014	13828.7918043489	22678.422557540893	7076.709758997815
3	YLDs (Years Lived with Disability)	1	Global	1	Male	6	5-9 years	388	Iodine deficiency	197	Developmental intellectual disability	3	Rate	2014	1.72060481894	2.80297038494	0.8701801874299999
3	YLDs (Years Lived with Disability)	1	Global	2	Female	6	5-9 years	388	Iodine deficiency	197	Developmental intellectual disability	3	Rate	2014	2.58519050393	4.13939227328	1.34673557025
3	YLDs (Years Lived with Disability)	1	Global	3	Both	6	5-9 years	388	Iodine deficiency	197	Developmental intellectual disability	3	Rate	2014	2.13861856699	3.50721134844	1.0944110735
3	YLDs (Years Lived with Disability)	1	Global	1	Male	6	5-9 years	388	Iodine deficiency	197	Developmental intellectual disability	1	Number	2015	5307.655133000908	8921.297114793964	2511.741534902486
3	YLDs (Years Lived with Disability)	1	Global	2	Female	6	5-9 years	388	Iodine deficiency	197	Developmental intellectual disability	1	Number	2015	7519.302826427396	12778.24998462558	3927.834159529035
3	YLDs (Years Lived with Disability)	1	Global	3	Both	6	5-9 years	388	Iodine deficiency	197	Developmental intellectual disability	1	Number	2015	12826.957959428297	21644.72851704046	6656.505850993333
3	YLDs (Years Lived with Disability)	1	Global	1	Male	6	5-9 years	388	Iodine deficiency	197	Developmental intellectual disability	3	Rate	2015	1.57092214474	2.64046228443	0.74340745587
3	YLDs (Years Lived with Disability)	1	Global	2	Female	6	5-9 years	388	Iodine deficiency	197	Developmental intellectual disability	3	Rate	2015	2.37581015963	4.03743496392	1.24104435171
3	YLDs (Years Lived with Disability)	1	Global	3	Both	6	5-9 years	388	Iodine deficiency	197	Developmental intellectual disability	3	Rate	2015	1.96022048612	3.30775546234	1.01724969992
3	YLDs (Years Lived with Disability)	1	Global	1	Male	6	5-9 years	388	Iodine deficiency	197	Developmental intellectual disability	1	Number	2016	5138.868906076758	8819.825877351297	2435.2931728090634
3	YLDs (Years Lived with Disability)	1	Global	2	Female	6	5-9 years	388	Iodine deficiency	197	Developmental intellectual disability	1	Number	2016	7244.781914156251	12276.831522662584	3786.785707956111
3	YLDs (Years Lived with Disability)	1	Global	3	Both	6	5-9 years	388	Iodine deficiency	197	Developmental intellectual disability	1	Number	2016	12383.65082023302	20938.57856828467	6634.37960814126
3	YLDs (Years Lived with Disability)	1	Global	1	Male	6	5-9 years	388	Iodine deficiency	197	Developmental intellectual disability	3	Rate	2016	1.50792930764	2.58805472018	0.71460276864
3	YLDs (Years Lived with Disability)	1	Global	2	Female	6	5-9 years	388	Iodine deficiency	197	Developmental intellectual disability	3	Rate	2016	2.26767307951	3.8427437396300004	1.18529337523
3	YLDs (Years Lived with Disability)	1	Global	3	Both	6	5-9 years	388	Iodine deficiency	197	Developmental intellectual disability	3	Rate	2016	1.87554159931	3.1712114388	1.00479697961
3	YLDs (Years Lived with Disability)	1	Global	1	Male	6	5-9 years	388	Iodine deficiency	197	Developmental intellectual disability	1	Number	2017	4921.412813767667	8294.051359763911	2386.6312705240366
3	YLDs (Years Lived with Disability)	1	Global	2	Female	6	5-9 years	388	Iodine deficiency	197	Developmental intellectual disability	1	Number	2017	6847.3302662046935	11356.400461407124	3540.085170644218
3	YLDs (Years Lived with Disability)	1	Global	3	Both	6	5-9 years	388	Iodine deficiency	197	Developmental intellectual disability	1	Number	2017	11768.743079972355	19614.05681303382	6108.353238501295
3	YLDs (Years Lived with Disability)	1	Global	1	Male	6	5-9 years	388	Iodine deficiency	197	Developmental intellectual disability	3	Rate	2017	1.43324047777	2.41543853023	0.69504767673
3	YLDs (Years Lived with Disability)	1	Global	2	Female	6	5-9 years	388	Iodine deficiency	197	Developmental intellectual disability	3	Rate	2017	2.12572548489	3.52554775934	1.0990048637
3	YLDs (Years Lived with Disability)	1	Global	3	Both	6	5-9 years	388	Iodine deficiency	197	Developmental intellectual disability	3	Rate	2017	1.7684222185599998	2.9472929801	0.9178675677
3	YLDs (Years Lived with Disability)	1	Global	1	Male	6	5-9 years	388	Iodine deficiency	197	Developmental intellectual disability	1	Number	2018	4725.48570923791	8058.757411453193	2256.158842275336
3	YLDs (Years Lived with Disability)	1	Global	2	Female	6	5-9 years	388	Iodine deficiency	197	Developmental intellectual disability	1	Number	2018	6537.137649635794	11016.93787185829	3343.673275154881
3	YLDs (Years Lived with Disability)	1	Global	3	Both	6	5-9 years	388	Iodine deficiency	197	Developmental intellectual disability	1	Number	2018	11262.623358873703	18528.48968640454	5917.268832620719
3	YLDs (Years Lived with Disability)	1	Global	1	Male	6	5-9 years	388	Iodine deficiency	197	Developmental intellectual disability	3	Rate	2018	1.36602843994	2.32960006484	0.65220325131
3	YLDs (Years Lived with Disability)	1	Global	2	Female	6	5-9 years	388	Iodine deficiency	197	Developmental intellectual disability	3	Rate	2018	2.01358087941	3.3934569894899997	1.0299242473799999
3	YLDs (Years Lived with Disability)	1	Global	3	Both	6	5-9 years	388	Iodine deficiency	197	Developmental intellectual disability	3	Rate	2018	1.67953176935	2.76304960886	0.88240906896
3	YLDs (Years Lived with Disability)	1	Global	1	Male	6	5-9 years	388	Iodine deficiency	197	Developmental intellectual disability	1	Number	2019	4620.961689520946	8056.827443796546	2169.394507639712
3	YLDs (Years Lived with Disability)	1	Global	2	Female	6	5-9 years	388	Iodine deficiency	197	Developmental intellectual disability	1	Number	2019	6375.528547135955	10740.809703815488	3303.999056684767
3	YLDs (Years Lived with Disability)	1	Global	3	Both	6	5-9 years	388	Iodine deficiency	197	Developmental intellectual disability	1	Number	2019	10996.49023665691	18410.73793484732	5504.724545760853
3	YLDs (Years Lived with Disability)	1	Global	1	Male	6	5-9 years	388	Iodine deficiency	197	Developmental intellectual disability	3	Rate	2019	1.32653729114	2.3128696515100002	0.62276705737
3	YLDs (Years Lived with Disability)	1	Global	2	Female	6	5-9 years	388	Iodine deficiency	197	Developmental intellectual disability	3	Rate	2019	1.94970909286	3.28466168559	1.01040046421
3	YLDs (Years Lived with Disability)	1	Global	3	Both	6	5-9 years	388	Iodine deficiency	197	Developmental intellectual disability	3	Rate	2019	1.6282735030000002	2.7261167977	0.81509617398
3	YLDs (Years Lived with Disability)	1	Global	1	Male	6	5-9 years	388	Iodine deficiency	197	Developmental intellectual disability	1	Number	2020	4439.916810280652	7438.159277475294	2033.988324621644
3	YLDs (Years Lived with Disability)	1	Global	2	Female	6	5-9 years	388	Iodine deficiency	197	Developmental intellectual disability	1	Number	2020	6100.494943855101	10280.295719020914	2945.534857099249
3	YLDs (Years Lived with Disability)	1	Global	3	Both	6	5-9 years	388	Iodine deficiency	197	Developmental intellectual disability	1	Number	2020	10540.411754135755	17544.755817812293	5041.386694274734
3	YLDs (Years Lived with Disability)	1	Global	1	Male	6	5-9 years	388	Iodine deficiency	197	Developmental intellectual disability	3	Rate	2020	1.26409053257	2.11772137276	0.57909764853
3	YLDs (Years Lived with Disability)	1	Global	2	Female	6	5-9 years	388	Iodine deficiency	197	Developmental intellectual disability	3	Rate	2020	1.85043433187	3.11827356884	0.8934551828099999
3	YLDs (Years Lived with Disability)	1	Global	3	Both	6	5-9 years	388	Iodine deficiency	197	Developmental intellectual disability	3	Rate	2020	1.54798177656	2.5766509804	0.7403861360799999
3	YLDs (Years Lived with Disability)	1	Global	1	Male	6	5-9 years	388	Iodine deficiency	197	Developmental intellectual disability	1	Number	2021	4455.921399526323	7587.894563088837	2156.7876982721536
3	YLDs (Years Lived with Disability)	1	Global	2	Female	6	5-9 years	388	Iodine deficiency	197	Developmental intellectual disability	1	Number	2021	6135.214446936939	10185.049321281864	3000.2303765975093
3	YLDs (Years Lived with Disability)	1	Global	3	Both	6	5-9 years	388	Iodine deficiency	197	Developmental intellectual disability	1	Number	2021	10591.135846463265	17940.319680860586	5142.545829876
3	YLDs (Years Lived with Disability)	1	Global	1	Male	6	5-9 years	388	Iodine deficiency	197	Developmental intellectual disability	3	Rate	2021	1.25704302659	2.14059205534	0.6084431687299999
3	YLDs (Years Lived with Disability)	1	Global	2	Female	6	5-9 years	388	Iodine deficiency	197	Developmental intellectual disability	3	Rate	2021	1.84474936573	3.06246235366	0.9021156688399999
3	YLDs (Years Lived with Disability)	1	Global	3	Both	6	5-9 years	388	Iodine deficiency	197	Developmental intellectual disability	3	Rate	2021	1.5415298477200001	2.61119663335	0.74849270229
3	YLDs (Years Lived with Disability)	1	Global	1	Male	7	10-14 years	388	Iodine deficiency	197	Developmental intellectual disability	1	Number	1990	34401.76832447355	56116.99458238384	17573.335304808843
3	YLDs (Years Lived with Disability)	1	Global	2	Female	7	10-14 years	388	Iodine deficiency	197	Developmental intellectual disability	1	Number	1990	40014.88108328949	61915.82482281648	21557.262290245075
3	YLDs (Years Lived with Disability)	1	Global	3	Both	7	10-14 years	388	Iodine deficiency	197	Developmental intellectual disability	1	Number	1990	74416.64940776299	118310.72334241983	39678.46782680495
3	YLDs (Years Lived with Disability)	1	Global	1	Male	7	10-14 years	388	Iodine deficiency	197	Developmental intellectual disability	3	Rate	1990	12.54384252308	20.46181859812	6.40772731767
3	YLDs (Years Lived with Disability)	1	Global	2	Female	7	10-14 years	388	Iodine deficiency	197	Developmental intellectual disability	3	Rate	1990	15.306131740489999	23.68348339176	8.24588972018
3	YLDs (Years Lived with Disability)	1	Global	3	Both	7	10-14 years	388	Iodine deficiency	197	Developmental intellectual disability	3	Rate	1990	13.89192873349	22.085973369679998	7.40708499631
3	YLDs (Years Lived with Disability)	1	Global	1	Male	7	10-14 years	388	Iodine deficiency	197	Developmental intellectual disability	1	Number	1991	31804.30123625749	51424.94435232798	16668.94432580825
3	YLDs (Years Lived with Disability)	1	Global	2	Female	7	10-14 years	388	Iodine deficiency	197	Developmental intellectual disability	1	Number	1991	38161.62032304576	59350.31271968197	21197.47088134848
3	YLDs (Years Lived with Disability)	1	Global	3	Both	7	10-14 years	388	Iodine deficiency	197	Developmental intellectual disability	1	Number	1991	69965.92155930324	110469.93934867631	38046.48058760671
3	YLDs (Years Lived with Disability)	1	Global	1	Male	7	10-14 years	388	Iodine deficiency	197	Developmental intellectual disability	3	Rate	1991	11.45271286999	18.51809658221	6.00247846325
3	YLDs (Years Lived with Disability)	1	Global	2	Female	7	10-14 years	388	Iodine deficiency	197	Developmental intellectual disability	3	Rate	1991	14.43677454993	22.45258657647	8.01913298105
3	YLDs (Years Lived with Disability)	1	Global	3	Both	7	10-14 years	388	Iodine deficiency	197	Developmental intellectual disability	3	Rate	1991	12.90795519699	20.38050805232	7.019163842669999
3	YLDs (Years Lived with Disability)	1	Global	1	Male	7	10-14 years	388	Iodine deficiency	197	Developmental intellectual disability	1	Number	1992	29388.543203469337	46803.71246786717	15381.67943607281
3	YLDs (Years Lived with Disability)	1	Global	2	Female	7	10-14 years	388	Iodine deficiency	197	Developmental intellectual disability	1	Number	1992	36511.90989642687	57013.80266909645	20644.97775650885
3	YLDs (Years Lived with Disability)	1	Global	3	Both	7	10-14 years	388	Iodine deficiency	197	Developmental intellectual disability	1	Number	1992	65900.45309989617	103555.65081417866	36337.21618679608
3	YLDs (Years Lived with Disability)	1	Global	1	Male	7	10-14 years	388	Iodine deficiency	197	Developmental intellectual disability	3	Rate	1992	10.42704454124	16.60594032236	5.4574143226
3	YLDs (Years Lived with Disability)	1	Global	2	Female	7	10-14 years	388	Iodine deficiency	197	Developmental intellectual disability	3	Rate	1992	13.63365466107	21.28912178821	7.708895481400001
3	YLDs (Years Lived with Disability)	1	Global	3	Both	7	10-14 years	388	Iodine deficiency	197	Developmental intellectual disability	3	Rate	1992	11.98939015781	18.84006925985	6.610896308289999
3	YLDs (Years Lived with Disability)	1	Global	1	Male	7	10-14 years	388	Iodine deficiency	197	Developmental intellectual disability	1	Number	1993	27218.054586071543	43215.21942407694	14196.442239340198
3	YLDs (Years Lived with Disability)	1	Global	2	Female	7	10-14 years	388	Iodine deficiency	197	Developmental intellectual disability	1	Number	1993	34895.70657467739	54591.3289403508	19681.55730428495
3	YLDs (Years Lived with Disability)	1	Global	3	Both	7	10-14 years	388	Iodine deficiency	197	Developmental intellectual disability	1	Number	1993	62113.76116074894	98253.92872259433	34168.964991729954
3	YLDs (Years Lived with Disability)	1	Global	1	Male	7	10-14 years	388	Iodine deficiency	197	Developmental intellectual disability	3	Rate	1993	9.49403619878	15.07406990654	4.95191660697
3	YLDs (Years Lived with Disability)	1	Global	2	Female	7	10-14 years	388	Iodine deficiency	197	Developmental intellectual disability	3	Rate	1993	12.83645106262	20.081522662010002	7.2398977402
3	YLDs (Years Lived with Disability)	1	Global	3	Both	7	10-14 years	388	Iodine deficiency	197	Developmental intellectual disability	3	Rate	1993	11.12084863095	17.591384715729998	6.11761195021
3	YLDs (Years Lived with Disability)	1	Global	1	Male	7	10-14 years	388	Iodine deficiency	197	Developmental intellectual disability	1	Number	1994	25398.168904754668	41426.07575791949	13254.881117909812
3	YLDs (Years Lived with Disability)	1	Global	2	Female	7	10-14 years	388	Iodine deficiency	197	Developmental intellectual disability	1	Number	1994	33298.01608642096	51507.92392423333	18595.78921488649
3	YLDs (Years Lived with Disability)	1	Global	3	Both	7	10-14 years	388	Iodine deficiency	197	Developmental intellectual disability	1	Number	1994	58696.18499117557	92602.82484274164	31854.711572875152
3	YLDs (Years Lived with Disability)	1	Global	1	Male	7	10-14 years	388	Iodine deficiency	197	Developmental intellectual disability	3	Rate	1994	8.69716124034	14.18563919991	4.53890352239
3	YLDs (Years Lived with Disability)	1	Global	2	Female	7	10-14 years	388	Iodine deficiency	197	Developmental intellectual disability	3	Rate	1994	12.051477724749999	18.64214961666	6.73033308999
3	YLDs (Years Lived with Disability)	1	Global	3	Both	7	10-14 years	388	Iodine deficiency	197	Developmental intellectual disability	3	Rate	1994	10.32789932484	16.293949126599998	5.60500233867
3	YLDs (Years Lived with Disability)	1	Global	1	Male	7	10-14 years	388	Iodine deficiency	197	Developmental intellectual disability	1	Number	1995	23795.95892980531	38758.67958099019	12433.526744247529
3	YLDs (Years Lived with Disability)	1	Global	2	Female	7	10-14 years	388	Iodine deficiency	197	Developmental intellectual disability	1	Number	1995	31901.043060288524	48955.09464205007	18091.93667348828
3	YLDs (Years Lived with Disability)	1	Global	3	Both	7	10-14 years	388	Iodine deficiency	197	Developmental intellectual disability	1	Number	1995	55697.00199009384	86709.26932056641	30556.16483556637
3	YLDs (Years Lived with Disability)	1	Global	1	Male	7	10-14 years	388	Iodine deficiency	197	Developmental intellectual disability	3	Rate	1995	7.99093296808	13.015571735370001	4.17530888598
3	YLDs (Years Lived with Disability)	1	Global	2	Female	7	10-14 years	388	Iodine deficiency	197	Developmental intellectual disability	3	Rate	1995	11.34787133414	17.414355828389997	6.43568202984
3	YLDs (Years Lived with Disability)	1	Global	3	Both	7	10-14 years	388	Iodine deficiency	197	Developmental intellectual disability	3	Rate	1995	9.621075829759999	14.97812136143	5.27825858566
3	YLDs (Years Lived with Disability)	1	Global	1	Male	7	10-14 years	388	Iodine deficiency	197	Developmental intellectual disability	1	Number	1996	22363.7572306912	36301.99378553919	11253.84579742177
3	YLDs (Years Lived with Disability)	1	Global	2	Female	7	10-14 years	388	Iodine deficiency	197	Developmental intellectual disability	1	Number	1996	30209.746051215723	46784.83387791508	17003.391662902286
3	YLDs (Years Lived with Disability)	1	Global	3	Both	7	10-14 years	388	Iodine deficiency	197	Developmental intellectual disability	1	Number	1996	52573.503281906815	82466.35569532332	29071.59215917025
3	YLDs (Years Lived with Disability)	1	Global	1	Male	7	10-14 years	388	Iodine deficiency	197	Developmental intellectual disability	3	Rate	1996	7.35627101407	11.94107510123	3.70180818824
3	YLDs (Years Lived with Disability)	1	Global	2	Female	7	10-14 years	388	Iodine deficiency	197	Developmental intellectual disability	3	Rate	1996	10.547505727959999	16.33457303721	5.93660637383
3	YLDs (Years Lived with Disability)	1	Global	3	Both	7	10-14 years	388	Iodine deficiency	197	Developmental intellectual disability	3	Rate	1996	8.90434241237	13.96727672253	4.92383795826
3	YLDs (Years Lived with Disability)	1	Global	1	Male	7	10-14 years	388	Iodine deficiency	197	Developmental intellectual disability	1	Number	1997	20711.3634359573	33808.469403312134	10496.862295510173
3	YLDs (Years Lived with Disability)	1	Global	2	Female	7	10-14 years	388	Iodine deficiency	197	Developmental intellectual disability	1	Number	1997	28147.89822096266	43783.497854813926	15960.723591762631
3	YLDs (Years Lived with Disability)	1	Global	3	Both	7	10-14 years	388	Iodine deficiency	197	Developmental intellectual disability	1	Number	1997	48859.26165691995	76983.53846309775	27327.596346801714
3	YLDs (Years Lived with Disability)	1	Global	1	Male	7	10-14 years	388	Iodine deficiency	197	Developmental intellectual disability	3	Rate	1997	6.67826679448	10.901357570510001	3.3846563086500003
3	YLDs (Years Lived with Disability)	1	Global	2	Female	7	10-14 years	388	Iodine deficiency	197	Developmental intellectual disability	3	Rate	1997	9.65082568913	15.01166810182	5.4723148438
3	YLDs (Years Lived with Disability)	1	Global	3	Both	7	10-14 years	388	Iodine deficiency	197	Developmental intellectual disability	3	Rate	1997	8.11893565071	12.792342203899999	4.54102228941
3	YLDs (Years Lived with Disability)	1	Global	1	Male	7	10-14 years	388	Iodine deficiency	197	Developmental intellectual disability	1	Number	1998	19139.184266349384	30623.817505421976	9860.8214876724
3	YLDs (Years Lived with Disability)	1	Global	2	Female	7	10-14 years	388	Iodine deficiency	197	Developmental intellectual disability	1	Number	1998	26090.9245691742	40433.72549022367	14517.450314333644
3	YLDs (Years Lived with Disability)	1	Global	3	Both	7	10-14 years	388	Iodine deficiency	197	Developmental intellectual disability	1	Number	1998	45230.10883552361	71024.44225723931	24697.736523690844
3	YLDs (Years Lived with Disability)	1	Global	1	Male	7	10-14 years	388	Iodine deficiency	197	Developmental intellectual disability	3	Rate	1998	6.06668149161	9.7070462501	3.12565375717
3	YLDs (Years Lived with Disability)	1	Global	2	Female	7	10-14 years	388	Iodine deficiency	197	Developmental intellectual disability	3	Rate	1998	8.80883177493	13.651255820109998	4.90138926586
3	YLDs (Years Lived with Disability)	1	Global	3	Both	7	10-14 years	388	Iodine deficiency	197	Developmental intellectual disability	3	Rate	1998	7.39451814171	11.61154682792	4.03774975311
3	YLDs (Years Lived with Disability)	1	Global	1	Male	7	10-14 years	388	Iodine deficiency	197	Developmental intellectual disability	1	Number	1999	17940.31494018282	29404.316218613392	8832.405845753974
3	YLDs (Years Lived with Disability)	1	Global	2	Female	7	10-14 years	388	Iodine deficiency	197	Developmental intellectual disability	1	Number	1999	24620.49903109637	38623.57683581572	13700.326530616374
3	YLDs (Years Lived with Disability)	1	Global	3	Both	7	10-14 years	388	Iodine deficiency	197	Developmental intellectual disability	1	Number	1999	42560.81397127913	67501.92485137458	23294.82102065859
3	YLDs (Years Lived with Disability)	1	Global	1	Male	7	10-14 years	388	Iodine deficiency	197	Developmental intellectual disability	3	Rate	1999	5.61347799447	9.20053424848	2.76363687141
3	YLDs (Years Lived with Disability)	1	Global	2	Female	7	10-14 years	388	Iodine deficiency	197	Developmental intellectual disability	3	Rate	1999	8.21924982247	12.89400457114	4.5736849713
3	YLDs (Years Lived with Disability)	1	Global	3	Both	7	10-14 years	388	Iodine deficiency	197	Developmental intellectual disability	3	Rate	1999	6.874178527880001	10.90252368569	3.76244586345
3	YLDs (Years Lived with Disability)	1	Global	1	Male	7	10-14 years	388	Iodine deficiency	197	Developmental intellectual disability	1	Number	2000	17493.922081664186	28619.93643041011	8763.488604816259
3	YLDs (Years Lived with Disability)	1	Global	2	Female	7	10-14 years	388	Iodine deficiency	197	Developmental intellectual disability	1	Number	2000	24054.028398194678	37378.50743967727	13577.668612613164
3	YLDs (Years Lived with Disability)	1	Global	3	Both	7	10-14 years	388	Iodine deficiency	197	Developmental intellectual disability	1	Number	2000	41547.95047985886	64835.92945304513	22516.63856190064
3	YLDs (Years Lived with Disability)	1	Global	1	Male	7	10-14 years	388	Iodine deficiency	197	Developmental intellectual disability	3	Rate	2000	5.43048974357	8.88424394035	2.72037538319
3	YLDs (Years Lived with Disability)	1	Global	2	Female	7	10-14 years	388	Iodine deficiency	197	Developmental intellectual disability	3	Rate	2000	7.97953757501	12.39971948462	4.50417348321
3	YLDs (Years Lived with Disability)	1	Global	3	Both	7	10-14 years	388	Iodine deficiency	197	Developmental intellectual disability	3	Rate	2000	6.6627136256699995	10.39722117723	3.61081383842
3	YLDs (Years Lived with Disability)	1	Global	1	Male	7	10-14 years	388	Iodine deficiency	197	Developmental intellectual disability	1	Number	2001	17722.581158956804	28836.784052125724	9047.740116320403
3	YLDs (Years Lived with Disability)	1	Global	2	Female	7	10-14 years	388	Iodine deficiency	197	Developmental intellectual disability	1	Number	2001	24388.58023567058	38104.384587266206	14020.47526300964
3	YLDs (Years Lived with Disability)	1	Global	3	Both	7	10-14 years	388	Iodine deficiency	197	Developmental intellectual disability	1	Number	2001	42111.16139462739	66093.0289150901	23338.82821580685
3	YLDs (Years Lived with Disability)	1	Global	1	Male	7	10-14 years	388	Iodine deficiency	197	Developmental intellectual disability	3	Rate	2001	5.4916950795999995	8.93565241259	2.80362264574
3	YLDs (Years Lived with Disability)	1	Global	2	Female	7	10-14 years	388	Iodine deficiency	197	Developmental intellectual disability	3	Rate	2001	8.086594630690001	12.634384979830001	4.64881099621
3	YLDs (Years Lived with Disability)	1	Global	3	Both	7	10-14 years	388	Iodine deficiency	197	Developmental intellectual disability	3	Rate	2001	6.7452459666	10.58659324381	3.73834707175
3	YLDs (Years Lived with Disability)	1	Global	1	Male	7	10-14 years	388	Iodine deficiency	197	Developmental intellectual disability	1	Number	2002	18184.7862591268	29475.538088117617	9314.430041621148
3	YLDs (Years Lived with Disability)	1	Global	2	Female	7	10-14 years	388	Iodine deficiency	197	Developmental intellectual disability	1	Number	2002	25252.44069675076	39302.61677065503	14803.40805556146
3	YLDs (Years Lived with Disability)	1	Global	3	Both	7	10-14 years	388	Iodine deficiency	197	Developmental intellectual disability	1	Number	2002	43437.22695587755	67906.39990327353	24373.724123092976
3	YLDs (Years Lived with Disability)	1	Global	1	Male	7	10-14 years	388	Iodine deficiency	197	Developmental intellectual disability	3	Rate	2002	5.6500451184500005	9.15810159742	2.89400981886
3	YLDs (Years Lived with Disability)	1	Global	2	Female	7	10-14 years	388	Iodine deficiency	197	Developmental intellectual disability	3	Rate	2002	8.40323190817	13.07869632435	4.926116743170001
3	YLDs (Years Lived with Disability)	1	Global	3	Both	7	10-14 years	388	Iodine deficiency	197	Developmental intellectual disability	3	Rate	2002	6.97942930509	10.911099780139999	3.9163338993
3	YLDs (Years Lived with Disability)	1	Global	1	Male	7	10-14 years	388	Iodine deficiency	197	Developmental intellectual disability	1	Number	2003	18851.927468569465	30558.57414445822	9874.627250372218
3	YLDs (Years Lived with Disability)	1	Global	2	Female	7	10-14 years	388	Iodine deficiency	197	Developmental intellectual disability	1	Number	2003	26342.11271229674	40541.30889897321	15035.520549817462
3	YLDs (Years Lived with Disability)	1	Global	3	Both	7	10-14 years	388	Iodine deficiency	197	Developmental intellectual disability	1	Number	2003	45194.04018086628	70826.29589618967	24714.771805382392
3	YLDs (Years Lived with Disability)	1	Global	1	Male	7	10-14 years	388	Iodine deficiency	197	Developmental intellectual disability	3	Rate	2003	5.88958424305	9.546891004719999	3.08496036582
3	YLDs (Years Lived with Disability)	1	Global	2	Female	7	10-14 years	388	Iodine deficiency	197	Developmental intellectual disability	3	Rate	2003	8.819602913979999	13.573635873739999	5.03404272477
3	YLDs (Years Lived with Disability)	1	Global	3	Both	7	10-14 years	388	Iodine deficiency	197	Developmental intellectual disability	3	Rate	2003	7.30389689198	11.44637568131	3.9942024269800003
3	YLDs (Years Lived with Disability)	1	Global	1	Male	7	10-14 years	388	Iodine deficiency	197	Developmental intellectual disability	1	Number	2004	19564.40927798473	32245.72266456971	10328.464805753303
3	YLDs (Years Lived with Disability)	1	Global	2	Female	7	10-14 years	388	Iodine deficiency	197	Developmental intellectual disability	1	Number	2004	27351.639687498075	42544.385768960296	15450.906362868212
3	YLDs (Years Lived with Disability)	1	Global	3	Both	7	10-14 years	388	Iodine deficiency	197	Developmental intellectual disability	1	Number	2004	46916.04896548286	73911.65632004003	25641.07981529357
3	YLDs (Years Lived with Disability)	1	Global	1	Male	7	10-14 years	388	Iodine deficiency	197	Developmental intellectual disability	3	Rate	2004	6.1551608259099995	10.14483014171	3.2494393805
3	YLDs (Years Lived with Disability)	1	Global	2	Female	7	10-14 years	388	Iodine deficiency	197	Developmental intellectual disability	3	Rate	2004	9.22547895419	14.349864944650001	5.21146129089
3	YLDs (Years Lived with Disability)	1	Global	3	Both	7	10-14 years	388	Iodine deficiency	197	Developmental intellectual disability	3	Rate	2004	7.63690732853	12.03120216345	4.173807357409999
3	YLDs (Years Lived with Disability)	1	Global	1	Male	7	10-14 years	388	Iodine deficiency	197	Developmental intellectual disability	1	Number	2005	19989.365244525958	32812.44643637072	10184.77221547846
3	YLDs (Years Lived with Disability)	1	Global	2	Female	7	10-14 years	388	Iodine deficiency	197	Developmental intellectual disability	1	Number	2005	28033.598658829356	43429.36272350536	16346.673172764537
3	YLDs (Years Lived with Disability)	1	Global	3	Both	7	10-14 years	388	Iodine deficiency	197	Developmental intellectual disability	1	Number	2005	48022.96390335528	76122.66136736487	26668.193092983893
3	YLDs (Years Lived with Disability)	1	Global	1	Male	7	10-14 years	388	Iodine deficiency	197	Developmental intellectual disability	3	Rate	2005	6.334526480910001	10.3980946024	3.22750164959
3	YLDs (Years Lived with Disability)	1	Global	2	Female	7	10-14 years	388	Iodine deficiency	197	Developmental intellectual disability	3	Rate	2005	9.525657487330001	14.7570506103	5.55450663313
3	YLDs (Years Lived with Disability)	1	Global	3	Both	7	10-14 years	388	Iodine deficiency	197	Developmental intellectual disability	3	Rate	2005	7.8744528249900005	12.482034783529999	4.3728543881899995
3	YLDs (Years Lived with Disability)	1	Global	1	Male	7	10-14 years	388	Iodine deficiency	197	Developmental intellectual disability	1	Number	2006	19827.74300549273	31729.683626312915	10502.568496020403
3	YLDs (Years Lived with Disability)	1	Global	2	Female	7	10-14 years	388	Iodine deficiency	197	Developmental intellectual disability	1	Number	2006	27887.92200577245	43356.99060695015	15938.21710173946
3	YLDs (Years Lived with Disability)	1	Global	3	Both	7	10-14 years	388	Iodine deficiency	197	Developmental intellectual disability	1	Number	2006	47715.66501126521	74561.24700530374	26847.41984381684
3	YLDs (Years Lived with Disability)	1	Global	1	Male	7	10-14 years	388	Iodine deficiency	197	Developmental intellectual disability	3	Rate	2006	6.31498661938	10.10566495045	3.34498886248
3	YLDs (Years Lived with Disability)	1	Global	2	Female	7	10-14 years	388	Iodine deficiency	197	Developmental intellectual disability	3	Rate	2006	9.52482634594	14.80812397309	5.44353036151
3	YLDs (Years Lived with Disability)	1	Global	3	Both	7	10-14 years	388	Iodine deficiency	197	Developmental intellectual disability	3	Rate	2006	7.86386583026	12.288200163359999	4.42463722324
3	YLDs (Years Lived with Disability)	1	Global	1	Male	7	10-14 years	388	Iodine deficiency	197	Developmental intellectual disability	1	Number	2007	19166.48909435449	31558.468673064766	9957.032388532729
3	YLDs (Years Lived with Disability)	1	Global	2	Female	7	10-14 years	388	Iodine deficiency	197	Developmental intellectual disability	1	Number	2007	26988.08250539084	42182.13541234	15418.662177021472
3	YLDs (Years Lived with Disability)	1	Global	3	Both	7	10-14 years	388	Iodine deficiency	197	Developmental intellectual disability	1	Number	2007	46154.57159974527	73044.91589517961	25872.67601213885
3	YLDs (Years Lived with Disability)	1	Global	1	Male	7	10-14 years	388	Iodine deficiency	197	Developmental intellectual disability	3	Rate	2007	6.12281613485	10.08148650655	3.1808161768
3	YLDs (Years Lived with Disability)	1	Global	2	Female	7	10-14 years	388	Iodine deficiency	197	Developmental intellectual disability	3	Rate	2007	9.24458076302	14.44919836368	5.2815559506600005
3	YLDs (Years Lived with Disability)	1	Global	3	Both	7	10-14 years	388	Iodine deficiency	197	Developmental intellectual disability	3	Rate	2007	7.62925871164	12.07417903836	4.2767017874399995
3	YLDs (Years Lived with Disability)	1	Global	1	Male	7	10-14 years	388	Iodine deficiency	197	Developmental intellectual disability	1	Number	2008	18234.2253641888	30286.45741904221	9514.371758886376
3	YLDs (Years Lived with Disability)	1	Global	2	Female	7	10-14 years	388	Iodine deficiency	197	Developmental intellectual disability	1	Number	2008	25770.444900128707	40604.49350095596	14399.417046183213
3	YLDs (Years Lived with Disability)	1	Global	3	Both	7	10-14 years	388	Iodine deficiency	197	Developmental intellectual disability	1	Number	2008	44004.67026431752	69956.60623005306	24042.707520584925
3	YLDs (Years Lived with Disability)	1	Global	1	Male	7	10-14 years	388	Iodine deficiency	197	Developmental intellectual disability	3	Rate	2008	5.83553802659	9.6926395517	3.0449046827700004
3	YLDs (Years Lived with Disability)	1	Global	2	Female	7	10-14 years	388	Iodine deficiency	197	Developmental intellectual disability	3	Rate	2008	8.8413724724	13.930665632139998	4.94017895245
3	YLDs (Years Lived with Disability)	1	Global	3	Both	7	10-14 years	388	Iodine deficiency	197	Developmental intellectual disability	3	Rate	2008	7.286214081320001	11.583288917580001	3.9809482274800003
3	YLDs (Years Lived with Disability)	1	Global	1	Male	7	10-14 years	388	Iodine deficiency	197	Developmental intellectual disability	1	Number	2009	17364.29752387259	28712.653778098946	8676.458180177478
3	YLDs (Years Lived with Disability)	1	Global	2	Female	7	10-14 years	388	Iodine deficiency	197	Developmental intellectual disability	1	Number	2009	24644.58521331956	39575.71436582436	13634.74927849522
3	YLDs (Years Lived with Disability)	1	Global	3	Both	7	10-14 years	388	Iodine deficiency	197	Developmental intellectual disability	1	Number	2009	42008.882737192114	67369.11647173719	22342.587218807093
3	YLDs (Years Lived with Disability)	1	Global	1	Male	7	10-14 years	388	Iodine deficiency	197	Developmental intellectual disability	3	Rate	2009	5.5614726254999995	9.196147311619999	2.77891372162
3	YLDs (Years Lived with Disability)	1	Global	2	Female	7	10-14 years	388	Iodine deficiency	197	Developmental intellectual disability	3	Rate	2009	8.4587482947	13.583552066540001	4.6798479751199995
3	YLDs (Years Lived with Disability)	1	Global	3	Both	7	10-14 years	388	Iodine deficiency	197	Developmental intellectual disability	3	Rate	2009	6.96000953985	11.16167969208	3.7017080687600004
3	YLDs (Years Lived with Disability)	1	Global	1	Male	7	10-14 years	388	Iodine deficiency	197	Developmental intellectual disability	1	Number	2010	17000.029762827646	28016.72003503937	8694.191223997104
3	YLDs (Years Lived with Disability)	1	Global	2	Female	7	10-14 years	388	Iodine deficiency	197	Developmental intellectual disability	1	Number	2010	24151.45185784445	38333.62711712292	12859.279549868908
3	YLDs (Years Lived with Disability)	1	Global	3	Both	7	10-14 years	388	Iodine deficiency	197	Developmental intellectual disability	1	Number	2010	41151.48162067209	65594.76844838625	21648.38594788008
3	YLDs (Years Lived with Disability)	1	Global	1	Male	7	10-14 years	388	Iodine deficiency	197	Developmental intellectual disability	3	Rate	2010	5.44286518316	8.970056650050001	2.78360163888
3	YLDs (Years Lived with Disability)	1	Global	2	Female	7	10-14 years	388	Iodine deficiency	197	Developmental intellectual disability	3	Rate	2010	8.28308062008	13.14705740011	4.41027106174
3	YLDs (Years Lived with Disability)	1	Global	3	Both	7	10-14 years	388	Iodine deficiency	197	Developmental intellectual disability	3	Rate	2010	6.814154681670001	10.8616477685	3.5846935431699998
3	YLDs (Years Lived with Disability)	1	Global	1	Male	7	10-14 years	388	Iodine deficiency	197	Developmental intellectual disability	1	Number	2011	16295.441553638408	27754.07931303369	8473.869852636513
3	YLDs (Years Lived with Disability)	1	Global	2	Female	7	10-14 years	388	Iodine deficiency	197	Developmental intellectual disability	1	Number	2011	23252.98342862072	36499.63319107401	12666.283189194446
3	YLDs (Years Lived with Disability)	1	Global	3	Both	7	10-14 years	388	Iodine deficiency	197	Developmental intellectual disability	1	Number	2011	39548.42498225915	63709.78888320306	21395.873488871788
3	YLDs (Years Lived with Disability)	1	Global	1	Male	7	10-14 years	388	Iodine deficiency	197	Developmental intellectual disability	3	Rate	2011	5.20993552196	8.87346091337	2.70924328184
3	YLDs (Years Lived with Disability)	1	Global	2	Female	7	10-14 years	388	Iodine deficiency	197	Developmental intellectual disability	3	Rate	2011	7.96064905151	12.49563400046	4.33629669783
3	YLDs (Years Lived with Disability)	1	Global	3	Both	7	10-14 years	388	Iodine deficiency	197	Developmental intellectual disability	3	Rate	2011	6.5382768350000005	10.5327136796	3.53723679412
3	YLDs (Years Lived with Disability)	1	Global	1	Male	7	10-14 years	388	Iodine deficiency	197	Developmental intellectual disability	1	Number	2012	14782.665158343609	24072.038002665704	7451.775522620762
3	YLDs (Years Lived with Disability)	1	Global	2	Female	7	10-14 years	388	Iodine deficiency	197	Developmental intellectual disability	1	Number	2012	21196.645216231253	33628.473374631576	12177.365416157108
3	YLDs (Years Lived with Disability)	1	Global	3	Both	7	10-14 years	388	Iodine deficiency	197	Developmental intellectual disability	1	Number	2012	35979.3103745748	57561.24177558667	19729.914886829112
3	YLDs (Years Lived with Disability)	1	Global	1	Male	7	10-14 years	388	Iodine deficiency	197	Developmental intellectual disability	3	Rate	2012	4.71278243714	7.67427772394	2.37566071019
3	YLDs (Years Lived with Disability)	1	Global	2	Female	7	10-14 years	388	Iodine deficiency	197	Developmental intellectual disability	3	Rate	2012	7.23345095674	11.4758684888	4.15558097149
3	YLDs (Years Lived with Disability)	1	Global	3	Both	7	10-14 years	388	Iodine deficiency	197	Developmental intellectual disability	3	Rate	2012	5.930250336259999	9.487468487900001	3.25196156274
3	YLDs (Years Lived with Disability)	1	Global	1	Male	7	10-14 years	388	Iodine deficiency	197	Developmental intellectual disability	1	Number	2013	13004.825953192509	21350.06982783945	6744.617974301254
3	YLDs (Years Lived with Disability)	1	Global	2	Female	7	10-14 years	388	Iodine deficiency	197	Developmental intellectual disability	1	Number	2013	18728.421932454698	30540.13428595316	10673.77646519095
3	YLDs (Years Lived with Disability)	1	Global	3	Both	7	10-14 years	388	Iodine deficiency	197	Developmental intellectual disability	1	Number	2013	31733.2478856472	51337.20739041212	17479.225071405355
3	YLDs (Years Lived with Disability)	1	Global	1	Male	7	10-14 years	388	Iodine deficiency	197	Developmental intellectual disability	3	Rate	2013	4.1267811854400005	6.77495160569	2.14024875531
3	YLDs (Years Lived with Disability)	1	Global	2	Female	7	10-14 years	388	Iodine deficiency	197	Developmental intellectual disability	3	Rate	2013	6.3589594833400005	10.3694522283	3.62412339498
3	YLDs (Years Lived with Disability)	1	Global	3	Both	7	10-14 years	388	Iodine deficiency	197	Developmental intellectual disability	3	Rate	2013	5.20513563652	8.42073047897	2.86707927426
3	YLDs (Years Lived with Disability)	1	Global	1	Male	7	10-14 years	388	Iodine deficiency	197	Developmental intellectual disability	1	Number	2014	11476.412154199636	19114.73323357282	5670.309369859657
3	YLDs (Years Lived with Disability)	1	Global	2	Female	7	10-14 years	388	Iodine deficiency	197	Developmental intellectual disability	1	Number	2014	16659.04912708486	26753.60742615079	9104.637832076114
3	YLDs (Years Lived with Disability)	1	Global	3	Both	7	10-14 years	388	Iodine deficiency	197	Developmental intellectual disability	1	Number	2014	28135.461281284508	46080.850897488985	15224.814266001482
3	YLDs (Years Lived with Disability)	1	Global	1	Male	7	10-14 years	388	Iodine deficiency	197	Developmental intellectual disability	3	Rate	2014	3.61834361976	6.02659368711	1.78776497871
3	YLDs (Years Lived with Disability)	1	Global	2	Female	7	10-14 years	388	Iodine deficiency	197	Developmental intellectual disability	3	Rate	2014	5.61710098417	9.020785847800001	3.0699033142200003
3	YLDs (Years Lived with Disability)	1	Global	3	Both	7	10-14 years	388	Iodine deficiency	197	Developmental intellectual disability	3	Rate	2014	4.58418596315	7.50807629355	2.4806197116099997
3	YLDs (Years Lived with Disability)	1	Global	1	Male	7	10-14 years	388	Iodine deficiency	197	Developmental intellectual disability	1	Number	2015	10809.681537449233	18970.636539617764	5354.877065069268
3	YLDs (Years Lived with Disability)	1	Global	2	Female	7	10-14 years	388	Iodine deficiency	197	Developmental intellectual disability	1	Number	2015	15617.79361153044	25397.01570972144	8268.484591879227
3	YLDs (Years Lived with Disability)	1	Global	3	Both	7	10-14 years	388	Iodine deficiency	197	Developmental intellectual disability	1	Number	2015	26427.475148979654	43634.91264079398	13601.45553722478
3	YLDs (Years Lived with Disability)	1	Global	1	Male	7	10-14 years	388	Iodine deficiency	197	Developmental intellectual disability	3	Rate	2015	3.38052385694	5.932708487419999	1.6746367232700001
3	YLDs (Years Lived with Disability)	1	Global	2	Female	7	10-14 years	388	Iodine deficiency	197	Developmental intellectual disability	3	Rate	2015	5.22024987974	8.48895634697	2.7637422269700003
3	YLDs (Years Lived with Disability)	1	Global	3	Both	7	10-14 years	388	Iodine deficiency	197	Developmental intellectual disability	3	Rate	2015	4.26979161286	7.04993507596	2.1975379959
3	YLDs (Years Lived with Disability)	1	Global	1	Male	7	10-14 years	388	Iodine deficiency	197	Developmental intellectual disability	1	Number	2016	10491.001987804508	18411.867121269377	5021.563888800658
3	YLDs (Years Lived with Disability)	1	Global	2	Female	7	10-14 years	388	Iodine deficiency	197	Developmental intellectual disability	1	Number	2016	15224.549935937292	24809.365410298316	8143.869996716921
3	YLDs (Years Lived with Disability)	1	Global	3	Both	7	10-14 years	388	Iodine deficiency	197	Developmental intellectual disability	1	Number	2016	25715.551923741787	41832.15864234287	13290.649618152238
3	YLDs (Years Lived with Disability)	1	Global	1	Male	7	10-14 years	388	Iodine deficiency	197	Developmental intellectual disability	3	Rate	2016	3.24683939698	5.69825223661	1.554113848
3	YLDs (Years Lived with Disability)	1	Global	2	Female	7	10-14 years	388	Iodine deficiency	197	Developmental intellectual disability	3	Rate	2016	5.03260182054	8.20094242889	2.69202407586
3	YLDs (Years Lived with Disability)	1	Global	3	Both	7	10-14 years	388	Iodine deficiency	197	Developmental intellectual disability	3	Rate	2016	4.1103269747599995	6.68637603385	2.12435322406
3	YLDs (Years Lived with Disability)	1	Global	1	Male	7	10-14 years	388	Iodine deficiency	197	Developmental intellectual disability	1	Number	2017	10137.683281267087	16910.298894978856	4711.869927857946
3	YLDs (Years Lived with Disability)	1	Global	2	Female	7	10-14 years	388	Iodine deficiency	197	Developmental intellectual disability	1	Number	2017	14499.095103941536	23405.41036017529	7682.655910046016
3	YLDs (Years Lived with Disability)	1	Global	3	Both	7	10-14 years	388	Iodine deficiency	197	Developmental intellectual disability	1	Number	2017	24636.77838520861	39565.849870228485	12661.694103364864
3	YLDs (Years Lived with Disability)	1	Global	1	Male	7	10-14 years	388	Iodine deficiency	197	Developmental intellectual disability	3	Rate	2017	3.09772218125	5.16719713224	1.43978299437
3	YLDs (Years Lived with Disability)	1	Global	2	Female	7	10-14 years	388	Iodine deficiency	197	Developmental intellectual disability	3	Rate	2017	4.728904061330001	7.63371364321	2.50571104433
3	YLDs (Years Lived with Disability)	1	Global	3	Both	7	10-14 years	388	Iodine deficiency	197	Developmental intellectual disability	3	Rate	2017	3.8867344048500003	6.24196668669	1.9975274902300002
3	YLDs (Years Lived with Disability)	1	Global	1	Male	7	10-14 years	388	Iodine deficiency	197	Developmental intellectual disability	1	Number	2018	9789.943233265956	16702.888059700454	4622.212206559638
3	YLDs (Years Lived with Disability)	1	Global	2	Female	7	10-14 years	388	Iodine deficiency	197	Developmental intellectual disability	1	Number	2018	13825.309883382251	22812.663282459034	7527.785743830651
3	YLDs (Years Lived with Disability)	1	Global	3	Both	7	10-14 years	388	Iodine deficiency	197	Developmental intellectual disability	1	Number	2018	23615.253116648208	38500.74244255896	12377.351604019068
3	YLDs (Years Lived with Disability)	1	Global	1	Male	7	10-14 years	388	Iodine deficiency	197	Developmental intellectual disability	3	Rate	2018	2.94946140353	5.03215621233	1.39255521481
3	YLDs (Years Lived with Disability)	1	Global	2	Female	7	10-14 years	388	Iodine deficiency	197	Developmental intellectual disability	3	Rate	2018	4.44290865002	7.331089131650001	2.41913307397
3	YLDs (Years Lived with Disability)	1	Global	3	Both	7	10-14 years	388	Iodine deficiency	197	Developmental intellectual disability	3	Rate	2018	3.67209610134	5.98674193851	1.9246384675800001
3	YLDs (Years Lived with Disability)	1	Global	1	Male	7	10-14 years	388	Iodine deficiency	197	Developmental intellectual disability	1	Number	2019	9660.823634419006	16256.82431788068	4428.981775254308
3	YLDs (Years Lived with Disability)	1	Global	2	Female	7	10-14 years	388	Iodine deficiency	197	Developmental intellectual disability	1	Number	2019	13490.114358707047	21785.78656007818	7291.851653876007
3	YLDs (Years Lived with Disability)	1	Global	3	Both	7	10-14 years	388	Iodine deficiency	197	Developmental intellectual disability	1	Number	2019	23150.93799312604	38100.75298681272	11957.505445108904
3	YLDs (Years Lived with Disability)	1	Global	1	Male	7	10-14 years	388	Iodine deficiency	197	Developmental intellectual disability	3	Rate	2019	2.86974425939	4.82908394021	1.31562747706
3	YLDs (Years Lived with Disability)	1	Global	2	Female	7	10-14 years	388	Iodine deficiency	197	Developmental intellectual disability	3	Rate	2019	4.2716029814	6.89840192216	2.30894226961
3	YLDs (Years Lived with Disability)	1	Global	3	Both	7	10-14 years	388	Iodine deficiency	197	Developmental intellectual disability	3	Rate	2019	3.54829074421	5.83961432625	1.83269921536
3	YLDs (Years Lived with Disability)	1	Global	1	Male	7	10-14 years	388	Iodine deficiency	197	Developmental intellectual disability	1	Number	2020	9358.180508578143	15834.559582119628	4427.508407318896
3	YLDs (Years Lived with Disability)	1	Global	2	Female	7	10-14 years	388	Iodine deficiency	197	Developmental intellectual disability	1	Number	2020	12861.802161989155	21372.499487247616	6753.698725982921
3	YLDs (Years Lived with Disability)	1	Global	3	Both	7	10-14 years	388	Iodine deficiency	197	Developmental intellectual disability	1	Number	2020	22219.9826705673	36259.07557394735	11345.727195750864
3	YLDs (Years Lived with Disability)	1	Global	1	Male	7	10-14 years	388	Iodine deficiency	197	Developmental intellectual disability	3	Rate	2020	2.74686030214	4.64783972463	1.29958457954
3	YLDs (Years Lived with Disability)	1	Global	2	Female	7	10-14 years	388	Iodine deficiency	197	Developmental intellectual disability	3	Rate	2020	4.02140524575	6.682382489659999	2.1116293924300003
3	YLDs (Years Lived with Disability)	1	Global	3	Both	7	10-14 years	388	Iodine deficiency	197	Developmental intellectual disability	3	Rate	2020	3.36401379537	5.489474597989999	1.7176963353599999
3	YLDs (Years Lived with Disability)	1	Global	1	Male	7	10-14 years	388	Iodine deficiency	197	Developmental intellectual disability	1	Number	2021	9319.501368827476	15390.91267727785	4225.428120433918
3	YLDs (Years Lived with Disability)	1	Global	2	Female	7	10-14 years	388	Iodine deficiency	197	Developmental intellectual disability	1	Number	2021	12974.940592128498	21609.341456206013	6672.233497161456
3	YLDs (Years Lived with Disability)	1	Global	3	Both	7	10-14 years	388	Iodine deficiency	197	Developmental intellectual disability	1	Number	2021	22294.441960955988	36801.41995966324	11082.482846901305
3	YLDs (Years Lived with Disability)	1	Global	1	Male	7	10-14 years	388	Iodine deficiency	197	Developmental intellectual disability	3	Rate	2021	2.71144402638	4.47787886795	1.22935888763
3	YLDs (Years Lived with Disability)	1	Global	2	Female	7	10-14 years	388	Iodine deficiency	197	Developmental intellectual disability	3	Rate	2021	4.01792918538	6.69173034722	2.06617991886
3	YLDs (Years Lived with Disability)	1	Global	3	Both	7	10-14 years	388	Iodine deficiency	197	Developmental intellectual disability	3	Rate	2021	3.34432034486	5.52046728536	1.6624490050599998
3	YLDs (Years Lived with Disability)	1	Global	1	Male	1	<5 years	388	Iodine deficiency	224	Severe intellectual disability	1	Number	1990	1758.2848215854035	3335.1977345995824	325.12279082062224
3	YLDs (Years Lived with Disability)	1	Global	2	Female	1	<5 years	388	Iodine deficiency	224	Severe intellectual disability	1	Number	1990	1898.538833994738	3246.764252828704	951.9205806930788
3	YLDs (Years Lived with Disability)	1	Global	3	Both	1	<5 years	388	Iodine deficiency	224	Severe intellectual disability	1	Number	1990	3656.82365558014	6306.524252799121	1566.7337306559502
3	YLDs (Years Lived with Disability)	1	Global	1	Male	1	<5 years	388	Iodine deficiency	224	Severe intellectual disability	3	Rate	1990	0.55025971631	1.04375863156	0.10174800603999999
3	YLDs (Years Lived with Disability)	1	Global	2	Female	1	<5 years	388	Iodine deficiency	224	Severe intellectual disability	3	Rate	1990	0.63200221414	1.08081128489	0.31688364963
3	YLDs (Years Lived with Disability)	1	Global	3	Both	1	<5 years	388	Iodine deficiency	224	Severe intellectual disability	3	Rate	1990	0.58986932813	1.01728318733	0.25272429302
3	YLDs (Years Lived with Disability)	1	Global	1	Male	1	<5 years	388	Iodine deficiency	224	Severe intellectual disability	1	Number	1991	1450.3914826115706	2801.1435064755765	302.861453313669
3	YLDs (Years Lived with Disability)	1	Global	2	Female	1	<5 years	388	Iodine deficiency	224	Severe intellectual disability	1	Number	1991	1672.4412132290397	2867.6169528379305	829.7514198255813
3	YLDs (Years Lived with Disability)	1	Global	3	Both	1	<5 years	388	Iodine deficiency	224	Severe intellectual disability	1	Number	1991	3122.832695840607	5560.765067330685	1371.5835313511284
3	YLDs (Years Lived with Disability)	1	Global	1	Male	1	<5 years	388	Iodine deficiency	224	Severe intellectual disability	3	Rate	1991	0.45249930633	0.87391267034	0.09448800492000001
3	YLDs (Years Lived with Disability)	1	Global	2	Female	1	<5 years	388	Iodine deficiency	224	Severe intellectual disability	3	Rate	1991	0.55587497127	0.95311959467	0.27578730002999996
3	YLDs (Years Lived with Disability)	1	Global	3	Both	1	<5 years	388	Iodine deficiency	224	Severe intellectual disability	3	Rate	1991	0.50255160198	0.8948834808	0.22072636226999998
3	YLDs (Years Lived with Disability)	1	Global	1	Male	1	<5 years	388	Iodine deficiency	224	Severe intellectual disability	1	Number	1992	1169.275875683653	2269.812076421608	253.443113304733
3	YLDs (Years Lived with Disability)	1	Global	2	Female	1	<5 years	388	Iodine deficiency	224	Severe intellectual disability	1	Number	1992	1463.803274122576	2523.7258811289416	718.3378855051644
3	YLDs (Years Lived with Disability)	1	Global	3	Both	1	<5 years	388	Iodine deficiency	224	Severe intellectual disability	1	Number	1992	2633.079149806228	4738.55130423945	1125.2186902191877
3	YLDs (Years Lived with Disability)	1	Global	1	Male	1	<5 years	388	Iodine deficiency	224	Severe intellectual disability	3	Rate	1992	0.36459106897	0.7077484693799999	0.07902591469
3	YLDs (Years Lived with Disability)	1	Global	2	Female	1	<5 years	388	Iodine deficiency	224	Severe intellectual disability	3	Rate	1992	0.48691967966	0.83949245047	0.23894799204
3	YLDs (Years Lived with Disability)	1	Global	3	Both	1	<5 years	388	Iodine deficiency	224	Severe intellectual disability	3	Rate	1992	0.42377833288	0.76264147705	0.18109721491
3	YLDs (Years Lived with Disability)	1	Global	1	Male	1	<5 years	388	Iodine deficiency	224	Severe intellectual disability	1	Number	1993	936.8405974386908	1862.658918654001	201.2303595837533
3	YLDs (Years Lived with Disability)	1	Global	2	Female	1	<5 years	388	Iodine deficiency	224	Severe intellectual disability	1	Number	1993	1273.8158795843206	2326.015797797428	625.072177493464
3	YLDs (Years Lived with Disability)	1	Global	3	Both	1	<5 years	388	Iodine deficiency	224	Severe intellectual disability	1	Number	1993	2210.6564770230098	4031.298004593199	933.4127180508264
3	YLDs (Years Lived with Disability)	1	Global	1	Male	1	<5 years	388	Iodine deficiency	224	Severe intellectual disability	3	Rate	1993	0.29258143568	0.58172054253	0.06284555523
3	YLDs (Years Lived with Disability)	1	Global	2	Female	1	<5 years	388	Iodine deficiency	224	Severe intellectual disability	3	Rate	1993	0.42489155423	0.7758613182	0.2084978632
3	YLDs (Years Lived with Disability)	1	Global	3	Both	1	<5 years	388	Iodine deficiency	224	Severe intellectual disability	3	Rate	1993	0.35655972862	0.6502134264	0.15055138096
3	YLDs (Years Lived with Disability)	1	Global	1	Male	1	<5 years	388	Iodine deficiency	224	Severe intellectual disability	1	Number	1994	755.5637967226904	1572.8536807043902	134.5791619481867
3	YLDs (Years Lived with Disability)	1	Global	2	Female	1	<5 years	388	Iodine deficiency	224	Severe intellectual disability	1	Number	1994	1115.9468055982609	2068.699457556032	523.8383006234461
3	YLDs (Years Lived with Disability)	1	Global	3	Both	1	<5 years	388	Iodine deficiency	224	Severe intellectual disability	1	Number	1994	1871.5106023209528	3425.277322495974	740.6170785671196
3	YLDs (Years Lived with Disability)	1	Global	1	Male	1	<5 years	388	Iodine deficiency	224	Severe intellectual disability	3	Rate	1994	0.23681901219	0.49298504851999997	0.042181618989999996
3	YLDs (Years Lived with Disability)	1	Global	2	Female	1	<5 years	388	Iodine deficiency	224	Severe intellectual disability	3	Rate	1994	0.37393516072	0.69318668262	0.17552947699
3	YLDs (Years Lived with Disability)	1	Global	3	Both	1	<5 years	388	Iodine deficiency	224	Severe intellectual disability	3	Rate	1994	0.30308837276	0.55471859398	0.11994183998
3	YLDs (Years Lived with Disability)	1	Global	1	Male	1	<5 years	388	Iodine deficiency	224	Severe intellectual disability	1	Number	1995	650.8077493470956	1335.0786566151892	102.46662934408307
3	YLDs (Years Lived with Disability)	1	Global	2	Female	1	<5 years	388	Iodine deficiency	224	Severe intellectual disability	1	Number	1995	1005.4284914900472	1840.134061808616	452.3933456114711
3	YLDs (Years Lived with Disability)	1	Global	3	Both	1	<5 years	388	Iodine deficiency	224	Severe intellectual disability	1	Number	1995	1656.2362408371412	3163.9789611606648	624.8414790223933
3	YLDs (Years Lived with Disability)	1	Global	1	Male	1	<5 years	388	Iodine deficiency	224	Severe intellectual disability	3	Rate	1995	0.20492979417999999	0.42039664492	0.03226523544
3	YLDs (Years Lived with Disability)	1	Global	2	Female	1	<5 years	388	Iodine deficiency	224	Severe intellectual disability	3	Rate	1995	0.33871985509999997	0.61992468689	0.15240726692
3	YLDs (Years Lived with Disability)	1	Global	3	Both	1	<5 years	388	Iodine deficiency	224	Severe intellectual disability	3	Rate	1995	0.26956626630999997	0.51496397326	0.10169816380999999
3	YLDs (Years Lived with Disability)	1	Global	1	Male	1	<5 years	388	Iodine deficiency	224	Severe intellectual disability	1	Number	1996	577.4851621989799	1214.3572994962824	95.5289446835999
3	YLDs (Years Lived with Disability)	1	Global	2	Female	1	<5 years	388	Iodine deficiency	224	Severe intellectual disability	1	Number	1996	903.9302135036328	1605.5129423085614	384.82767842452
3	YLDs (Years Lived with Disability)	1	Global	3	Both	1	<5 years	388	Iodine deficiency	224	Severe intellectual disability	1	Number	1996	1481.4153757026145	2847.3721173195445	608.7712902947028
3	YLDs (Years Lived with Disability)	1	Global	1	Male	1	<5 years	388	Iodine deficiency	224	Severe intellectual disability	3	Rate	1996	0.18248176922	0.38372945832	0.03018656059
3	YLDs (Years Lived with Disability)	1	Global	2	Female	1	<5 years	388	Iodine deficiency	224	Severe intellectual disability	3	Rate	1996	0.30579486123	0.54313662721	0.13018518992
3	YLDs (Years Lived with Disability)	1	Global	3	Both	1	<5 years	388	Iodine deficiency	224	Severe intellectual disability	3	Rate	1996	0.24203680154	0.46520972536	0.09946235093
3	YLDs (Years Lived with Disability)	1	Global	1	Male	1	<5 years	388	Iodine deficiency	224	Severe intellectual disability	1	Number	1997	513.9530304374039	1103.329448418035	99.04182134830953
3	YLDs (Years Lived with Disability)	1	Global	2	Female	1	<5 years	388	Iodine deficiency	224	Severe intellectual disability	1	Number	1997	800.1133304021133	1478.3761696256645	338.13082324916627
3	YLDs (Years Lived with Disability)	1	Global	3	Both	1	<5 years	388	Iodine deficiency	224	Severe intellectual disability	1	Number	1997	1314.066360839518	2547.844307122885	517.8504922710899
3	YLDs (Years Lived with Disability)	1	Global	1	Male	1	<5 years	388	Iodine deficiency	224	Severe intellectual disability	3	Rate	1997	0.16278489508	0.34945872066	0.031369622400000005
3	YLDs (Years Lived with Disability)	1	Global	2	Female	1	<5 years	388	Iodine deficiency	224	Severe intellectual disability	3	Rate	1997	0.27143539342	0.50153347279	0.11470959118999999
3	YLDs (Years Lived with Disability)	1	Global	3	Both	1	<5 years	388	Iodine deficiency	224	Severe intellectual disability	3	Rate	1997	0.21524553853999998	0.41733974504	0.0848244894
3	YLDs (Years Lived with Disability)	1	Global	1	Male	1	<5 years	388	Iodine deficiency	224	Severe intellectual disability	1	Number	1998	461.8322503340628	970.449773927339	109.24994246636422
3	YLDs (Years Lived with Disability)	1	Global	2	Female	1	<5 years	388	Iodine deficiency	224	Severe intellectual disability	1	Number	1998	717.4096694147246	1325.7657877633137	308.7118896253879
3	YLDs (Years Lived with Disability)	1	Global	3	Both	1	<5 years	388	Iodine deficiency	224	Severe intellectual disability	1	Number	1998	1179.2419197487864	2252.8312674081103	435.7818793525021
3	YLDs (Years Lived with Disability)	1	Global	1	Male	1	<5 years	388	Iodine deficiency	224	Severe intellectual disability	3	Rate	1998	0.14651768332	0.3078781366	0.03465987588
3	YLDs (Years Lived with Disability)	1	Global	2	Female	1	<5 years	388	Iodine deficiency	224	Severe intellectual disability	3	Rate	1998	0.24384998104	0.45063229002	0.10493221884
3	YLDs (Years Lived with Disability)	1	Global	3	Both	1	<5 years	388	Iodine deficiency	224	Severe intellectual disability	3	Rate	1998	0.19350644512999998	0.36967594412000004	0.07150916272
3	YLDs (Years Lived with Disability)	1	Global	1	Male	1	<5 years	388	Iodine deficiency	224	Severe intellectual disability	1	Number	1999	425.22285415694944	903.689908005076	106.77856527368876
3	YLDs (Years Lived with Disability)	1	Global	2	Female	1	<5 years	388	Iodine deficiency	224	Severe intellectual disability	1	Number	1999	662.9709210111697	1252.988600413402	284.0715873924494
3	YLDs (Years Lived with Disability)	1	Global	3	Both	1	<5 years	388	Iodine deficiency	224	Severe intellectual disability	1	Number	1999	1088.1937751681194	2138.466175726843	427.2964493150989
3	YLDs (Years Lived with Disability)	1	Global	1	Male	1	<5 years	388	Iodine deficiency	224	Severe intellectual disability	3	Rate	1999	0.13503215482	0.28697233550999995	0.03390819571
3	YLDs (Years Lived with Disability)	1	Global	2	Female	1	<5 years	388	Iodine deficiency	224	Severe intellectual disability	3	Rate	1999	0.2255911759	0.42635832552999997	0.09666192198000001
3	YLDs (Years Lived with Disability)	1	Global	3	Both	1	<5 years	388	Iodine deficiency	224	Severe intellectual disability	3	Rate	1999	0.17874802211000002	0.35126703348000005	0.07018823018
3	YLDs (Years Lived with Disability)	1	Global	1	Male	1	<5 years	388	Iodine deficiency	224	Severe intellectual disability	1	Number	2000	413.076197467232	890.5208872688053	101.92526848556096
3	YLDs (Years Lived with Disability)	1	Global	2	Female	1	<5 years	388	Iodine deficiency	224	Severe intellectual disability	1	Number	2000	641.3248288993731	1249.113646961193	295.84676801913133
3	YLDs (Years Lived with Disability)	1	Global	3	Both	1	<5 years	388	Iodine deficiency	224	Severe intellectual disability	1	Number	2000	1054.4010263666055	2040.7247119713809	435.38254441318026
3	YLDs (Years Lived with Disability)	1	Global	1	Male	1	<5 years	388	Iodine deficiency	224	Severe intellectual disability	3	Rate	2000	0.13116681564000002	0.28277298415	0.032365004280000005
3	YLDs (Years Lived with Disability)	1	Global	2	Female	1	<5 years	388	Iodine deficiency	224	Severe intellectual disability	3	Rate	2000	0.21822644375	0.42504144035999997	0.10066909181
3	YLDs (Years Lived with Disability)	1	Global	3	Both	1	<5 years	388	Iodine deficiency	224	Severe intellectual disability	3	Rate	2000	0.17319198292000001	0.33520183556	0.07151431411
3	YLDs (Years Lived with Disability)	1	Global	1	Male	1	<5 years	388	Iodine deficiency	224	Severe intellectual disability	1	Number	2001	428.981556692235	902.1495891448584	110.62299128766873
3	YLDs (Years Lived with Disability)	1	Global	2	Female	1	<5 years	388	Iodine deficiency	224	Severe intellectual disability	1	Number	2001	659.2264374919134	1273.5679942498723	299.0192893131689
3	YLDs (Years Lived with Disability)	1	Global	3	Both	1	<5 years	388	Iodine deficiency	224	Severe intellectual disability	1	Number	2001	1088.207994184149	2151.9922379735585	442.2355918735389
3	YLDs (Years Lived with Disability)	1	Global	1	Male	1	<5 years	388	Iodine deficiency	224	Severe intellectual disability	3	Rate	2001	0.13604737505	0.28610806593	0.035083017790000004
3	YLDs (Years Lived with Disability)	1	Global	2	Female	1	<5 years	388	Iodine deficiency	224	Severe intellectual disability	3	Rate	2001	0.22404836045999998	0.43284189593	0.10162635736
3	YLDs (Years Lived with Disability)	1	Global	3	Both	1	<5 years	388	Iodine deficiency	224	Severe intellectual disability	3	Rate	2001	0.17852593498	0.35304503221	0.07255094885
3	YLDs (Years Lived with Disability)	1	Global	1	Male	1	<5 years	388	Iodine deficiency	224	Severe intellectual disability	1	Number	2002	464.7207081906613	956.7645585279176	128.04471100790843
3	YLDs (Years Lived with Disability)	1	Global	2	Female	1	<5 years	388	Iodine deficiency	224	Severe intellectual disability	1	Number	2002	696.0657169502117	1264.9541051422766	307.40431044333866
3	YLDs (Years Lived with Disability)	1	Global	3	Both	1	<5 years	388	Iodine deficiency	224	Severe intellectual disability	1	Number	2002	1160.7864251408726	2254.4501914457205	463.8500512277864
3	YLDs (Years Lived with Disability)	1	Global	1	Male	1	<5 years	388	Iodine deficiency	224	Severe intellectual disability	3	Rate	2002	0.14696084157	0.30256221044	0.04049218844
3	YLDs (Years Lived with Disability)	1	Global	2	Female	1	<5 years	388	Iodine deficiency	224	Severe intellectual disability	3	Rate	2002	0.23590571681	0.42870938424999994	0.10418331551000001
3	YLDs (Years Lived with Disability)	1	Global	3	Both	1	<5 years	388	Iodine deficiency	224	Severe intellectual disability	3	Rate	2002	0.1898938457	0.36880704971	0.07588154733
3	YLDs (Years Lived with Disability)	1	Global	1	Male	1	<5 years	388	Iodine deficiency	224	Severe intellectual disability	1	Number	2003	505.37161931241775	1036.8636793755934	140.0941382349093
3	YLDs (Years Lived with Disability)	1	Global	2	Female	1	<5 years	388	Iodine deficiency	224	Severe intellectual disability	1	Number	2003	752.4947592334311	1397.9508604593425	316.81430694835046
3	YLDs (Years Lived with Disability)	1	Global	3	Both	1	<5 years	388	Iodine deficiency	224	Severe intellectual disability	1	Number	2003	1257.8663785458475	2418.0341245380887	502.1034827050171
3	YLDs (Years Lived with Disability)	1	Global	1	Male	1	<5 years	388	Iodine deficiency	224	Severe intellectual disability	3	Rate	2003	0.15908583305000001	0.32639411453	0.04410020633
3	YLDs (Years Lived with Disability)	1	Global	2	Female	1	<5 years	388	Iodine deficiency	224	Severe intellectual disability	3	Rate	2003	0.25385930553999997	0.47160838032999997	0.10687949512
3	YLDs (Years Lived with Disability)	1	Global	3	Both	1	<5 years	388	Iodine deficiency	224	Severe intellectual disability	3	Rate	2003	0.20483278273000002	0.39375617864999995	0.08176325827
3	YLDs (Years Lived with Disability)	1	Global	1	Male	1	<5 years	388	Iodine deficiency	224	Severe intellectual disability	1	Number	2004	548.2851147831675	1087.9111612617023	163.610353922246
3	YLDs (Years Lived with Disability)	1	Global	2	Female	1	<5 years	388	Iodine deficiency	224	Severe intellectual disability	1	Number	2004	809.8549375564122	1538.1070618719232	321.2390099637389
3	YLDs (Years Lived with Disability)	1	Global	3	Both	1	<5 years	388	Iodine deficiency	224	Severe intellectual disability	1	Number	2004	1358.140052339579	2529.380062179264	533.2572694872824
3	YLDs (Years Lived with Disability)	1	Global	1	Male	1	<5 years	388	Iodine deficiency	224	Severe intellectual disability	3	Rate	2004	0.17157525911000002	0.3404408297	0.051198706860000005
3	YLDs (Years Lived with Disability)	1	Global	2	Female	1	<5 years	388	Iodine deficiency	224	Severe intellectual disability	3	Rate	2004	0.27156309243	0.51576287412	0.10771887027
3	YLDs (Years Lived with Disability)	1	Global	3	Both	1	<5 years	388	Iodine deficiency	224	Severe intellectual disability	3	Rate	2004	0.21984225359	0.40943098031999997	0.08631840263
3	YLDs (Years Lived with Disability)	1	Global	1	Male	1	<5 years	388	Iodine deficiency	224	Severe intellectual disability	1	Number	2005	557.5007444378034	1172.5595051705625	147.93026835874537
3	YLDs (Years Lived with Disability)	1	Global	2	Female	1	<5 years	388	Iodine deficiency	224	Severe intellectual disability	1	Number	2005	839.8604653989303	1529.600209911277	332.0183753248076
3	YLDs (Years Lived with Disability)	1	Global	3	Both	1	<5 years	388	Iodine deficiency	224	Severe intellectual disability	1	Number	2005	1397.3612098367337	2686.305228675692	539.1626755811307
3	YLDs (Years Lived with Disability)	1	Global	1	Male	1	<5 years	388	Iodine deficiency	224	Severe intellectual disability	3	Rate	2005	0.17322094286999998	0.36432572527	0.04596338358
3	YLDs (Years Lived with Disability)	1	Global	2	Female	1	<5 years	388	Iodine deficiency	224	Severe intellectual disability	3	Rate	2005	0.27956559952	0.50916029189	0.11051944933
3	YLDs (Years Lived with Disability)	1	Global	3	Both	1	<5 years	388	Iodine deficiency	224	Severe intellectual disability	3	Rate	2005	0.22456228487	0.43170143536	0.08664588761
3	YLDs (Years Lived with Disability)	1	Global	1	Male	1	<5 years	388	Iodine deficiency	224	Severe intellectual disability	1	Number	2006	562.0911825937454	1103.8539115293788	145.6394617779293
3	YLDs (Years Lived with Disability)	1	Global	2	Female	1	<5 years	388	Iodine deficiency	224	Severe intellectual disability	1	Number	2006	827.6864846916516	1528.4612003037537	364.3486061912104
3	YLDs (Years Lived with Disability)	1	Global	3	Both	1	<5 years	388	Iodine deficiency	224	Severe intellectual disability	1	Number	2006	1389.7776672853977	2578.5714754839278	558.8705482790958
3	YLDs (Years Lived with Disability)	1	Global	1	Male	1	<5 years	388	Iodine deficiency	224	Severe intellectual disability	3	Rate	2006	0.17312644411	0.33999163914	0.044857565679999996
3	YLDs (Years Lived with Disability)	1	Global	2	Female	1	<5 years	388	Iodine deficiency	224	Severe intellectual disability	3	Rate	2006	0.27303128044	0.50419781686	0.12018870468000001
3	YLDs (Years Lived with Disability)	1	Global	3	Both	1	<5 years	388	Iodine deficiency	224	Severe intellectual disability	3	Rate	2006	0.22136632078	0.41071956604	0.0890179199
3	YLDs (Years Lived with Disability)	1	Global	1	Male	1	<5 years	388	Iodine deficiency	224	Severe intellectual disability	1	Number	2007	542.6403528666634	1141.35188408179	145.01731385597455
3	YLDs (Years Lived with Disability)	1	Global	2	Female	1	<5 years	388	Iodine deficiency	224	Severe intellectual disability	1	Number	2007	786.9177902658653	1402.9575028493882	367.20307445953057
3	YLDs (Years Lived with Disability)	1	Global	3	Both	1	<5 years	388	Iodine deficiency	224	Severe intellectual disability	1	Number	2007	1329.5581431325277	2504.229561739231	586.244601560807
3	YLDs (Years Lived with Disability)	1	Global	1	Male	1	<5 years	388	Iodine deficiency	224	Severe intellectual disability	3	Rate	2007	0.1654274064	0.34794847265	0.0442094621
3	YLDs (Years Lived with Disability)	1	Global	2	Female	1	<5 years	388	Iodine deficiency	224	Severe intellectual disability	3	Rate	2007	0.25684924958	0.45792405033999994	0.11985474885000001
3	YLDs (Years Lived with Disability)	1	Global	3	Both	1	<5 years	388	Iodine deficiency	224	Severe intellectual disability	3	Rate	2007	0.20957836652	0.39474192509000006	0.09240978788
3	YLDs (Years Lived with Disability)	1	Global	1	Male	1	<5 years	388	Iodine deficiency	224	Severe intellectual disability	1	Number	2008	519.7986397378356	1060.1204990723245	129.0212831811175
3	YLDs (Years Lived with Disability)	1	Global	2	Female	1	<5 years	388	Iodine deficiency	224	Severe intellectual disability	1	Number	2008	742.7869589101322	1418.499073660832	305.1017451559263
3	YLDs (Years Lived with Disability)	1	Global	3	Both	1	<5 years	388	Iodine deficiency	224	Severe intellectual disability	1	Number	2008	1262.5855986479676	2299.17391111512	500.364294288889
3	YLDs (Years Lived with Disability)	1	Global	1	Male	1	<5 years	388	Iodine deficiency	224	Severe intellectual disability	3	Rate	2008	0.15667233382	0.31953056438	0.03888826173
3	YLDs (Years Lived with Disability)	1	Global	2	Female	1	<5 years	388	Iodine deficiency	224	Severe intellectual disability	3	Rate	2008	0.23962754419	0.4576163399	0.09842765955999999
3	YLDs (Years Lived with Disability)	1	Global	3	Both	1	<5 years	388	Iodine deficiency	224	Severe intellectual disability	3	Rate	2008	0.19674104167999998	0.35826629953	0.07796872749
3	YLDs (Years Lived with Disability)	1	Global	1	Male	1	<5 years	388	Iodine deficiency	224	Severe intellectual disability	1	Number	2009	495.4188940737888	1009.1823644049134	107.62559842948376
3	YLDs (Years Lived with Disability)	1	Global	2	Female	1	<5 years	388	Iodine deficiency	224	Severe intellectual disability	1	Number	2009	700.2096716177689	1293.5282889572534	307.30290553792383
3	YLDs (Years Lived with Disability)	1	Global	3	Both	1	<5 years	388	Iodine deficiency	224	Severe intellectual disability	1	Number	2009	1195.628565691559	2212.402862436841	504.0318601773139
3	YLDs (Years Lived with Disability)	1	Global	1	Male	1	<5 years	388	Iodine deficiency	224	Severe intellectual disability	3	Rate	2009	0.14761945453	0.30070502345	0.03206908805
3	YLDs (Years Lived with Disability)	1	Global	2	Female	1	<5 years	388	Iodine deficiency	224	Severe intellectual disability	3	Rate	2009	0.22323168069	0.41238575482999995	0.09797028928
3	YLDs (Years Lived with Disability)	1	Global	3	Both	1	<5 years	388	Iodine deficiency	224	Severe intellectual disability	3	Rate	2009	0.18414827755	0.34074978473	0.07762996097000001
3	YLDs (Years Lived with Disability)	1	Global	1	Male	1	<5 years	388	Iodine deficiency	224	Severe intellectual disability	1	Number	2010	483.1800345798575	1014.8499917264512	104.87324982701284
3	YLDs (Years Lived with Disability)	1	Global	2	Female	1	<5 years	388	Iodine deficiency	224	Severe intellectual disability	1	Number	2010	681.5604823118987	1305.1119462626043	279.34163441589146
3	YLDs (Years Lived with Disability)	1	Global	3	Both	1	<5 years	388	Iodine deficiency	224	Severe intellectual disability	1	Number	2010	1164.7405168917555	2188.0927684062376	496.7155037062593
3	YLDs (Years Lived with Disability)	1	Global	1	Male	1	<5 years	388	Iodine deficiency	224	Severe intellectual disability	3	Rate	2010	0.14263320531	0.29958048113	0.030958248900000002
3	YLDs (Years Lived with Disability)	1	Global	2	Female	1	<5 years	388	Iodine deficiency	224	Severe intellectual disability	3	Rate	2010	0.21515972794000002	0.41200676768000005	0.08818449957999999
3	YLDs (Years Lived with Disability)	1	Global	3	Both	1	<5 years	388	Iodine deficiency	224	Severe intellectual disability	3	Rate	2010	0.17768013353	0.33379161249	0.07577350984999999
3	YLDs (Years Lived with Disability)	1	Global	1	Male	1	<5 years	388	Iodine deficiency	224	Severe intellectual disability	1	Number	2011	454.169491765047	927.006363717731	102.9525281992617
3	YLDs (Years Lived with Disability)	1	Global	2	Female	1	<5 years	388	Iodine deficiency	224	Severe intellectual disability	1	Number	2011	635.1829953661162	1173.3600174682863	289.08937010429736
3	YLDs (Years Lived with Disability)	1	Global	3	Both	1	<5 years	388	Iodine deficiency	224	Severe intellectual disability	1	Number	2011	1089.352487131163	1969.672037538041	499.7128976625074
3	YLDs (Years Lived with Disability)	1	Global	1	Male	1	<5 years	388	Iodine deficiency	224	Severe intellectual disability	3	Rate	2011	0.13321559062	0.27190663946	0.03019771715
3	YLDs (Years Lived with Disability)	1	Global	2	Female	1	<5 years	388	Iodine deficiency	224	Severe intellectual disability	3	Rate	2011	0.19912616839	0.36784152934	0.09062783326
3	YLDs (Years Lived with Disability)	1	Global	3	Both	1	<5 years	388	Iodine deficiency	224	Severe intellectual disability	3	Rate	2011	0.16507507279	0.29847433114	0.07572401397
3	YLDs (Years Lived with Disability)	1	Global	1	Male	1	<5 years	388	Iodine deficiency	224	Severe intellectual disability	1	Number	2012	393.2751433283028	750.8589089796438	97.61864943651274
3	YLDs (Years Lived with Disability)	1	Global	2	Female	1	<5 years	388	Iodine deficiency	224	Severe intellectual disability	1	Number	2012	552.4720773774318	974.9703148293196	260.30570437731944
3	YLDs (Years Lived with Disability)	1	Global	3	Both	1	<5 years	388	Iodine deficiency	224	Severe intellectual disability	1	Number	2012	945.7472207057342	1684.756122755392	435.9923961682561
3	YLDs (Years Lived with Disability)	1	Global	1	Male	1	<5 years	388	Iodine deficiency	224	Severe intellectual disability	3	Rate	2012	0.11472073139	0.21903007263	0.028475948839999998
3	YLDs (Years Lived with Disability)	1	Global	2	Female	1	<5 years	388	Iodine deficiency	224	Severe intellectual disability	3	Rate	2012	0.17216508914	0.30382685032	0.08111822594
3	YLDs (Years Lived with Disability)	1	Global	3	Both	1	<5 years	388	Iodine deficiency	224	Severe intellectual disability	3	Rate	2012	0.14249456630000001	0.25384012533	0.06569043614
3	YLDs (Years Lived with Disability)	1	Global	1	Male	1	<5 years	388	Iodine deficiency	224	Severe intellectual disability	1	Number	2013	313.47851758667963	658.6860580353232	78.20452779860534
3	YLDs (Years Lived with Disability)	1	Global	2	Female	1	<5 years	388	Iodine deficiency	224	Severe intellectual disability	1	Number	2013	447.4409462354371	864.0348920860793	204.92092976166333
3	YLDs (Years Lived with Disability)	1	Global	3	Both	1	<5 years	388	Iodine deficiency	224	Severe intellectual disability	1	Number	2013	760.9194638221165	1447.7767117057228	334.4977222670728
3	YLDs (Years Lived with Disability)	1	Global	1	Male	1	<5 years	388	Iodine deficiency	224	Severe intellectual disability	3	Rate	2013	0.09095168314	0.1911091264	0.02269001872
3	YLDs (Years Lived with Disability)	1	Global	2	Female	1	<5 years	388	Iodine deficiency	224	Severe intellectual disability	3	Rate	2013	0.13864865897	0.26773874876	0.0634989094
3	YLDs (Years Lived with Disability)	1	Global	3	Both	1	<5 years	388	Iodine deficiency	224	Severe intellectual disability	3	Rate	2013	0.11401582738	0.21693420589999998	0.05012098701000001
3	YLDs (Years Lived with Disability)	1	Global	1	Male	1	<5 years	388	Iodine deficiency	224	Severe intellectual disability	1	Number	2014	248.55984461575432	483.5310698564457	62.55653420961552
3	YLDs (Years Lived with Disability)	1	Global	2	Female	1	<5 years	388	Iodine deficiency	224	Severe intellectual disability	1	Number	2014	341.7021854008995	674.0720623772556	128.52543948473462
3	YLDs (Years Lived with Disability)	1	Global	3	Both	1	<5 years	388	Iodine deficiency	224	Severe intellectual disability	1	Number	2014	590.2620300166548	1126.700363185077	239.70729227979308
3	YLDs (Years Lived with Disability)	1	Global	1	Male	1	<5 years	388	Iodine deficiency	224	Severe intellectual disability	3	Rate	2014	0.0717553696	0.13958791566999998	0.01805910058
3	YLDs (Years Lived with Disability)	1	Global	2	Female	1	<5 years	388	Iodine deficiency	224	Severe intellectual disability	3	Rate	2014	0.10534429807000001	0.20781151335	0.03962345805
3	YLDs (Years Lived with Disability)	1	Global	3	Both	1	<5 years	388	Iodine deficiency	224	Severe intellectual disability	3	Rate	2014	0.08799820478	0.16797219581	0.03573635152
3	YLDs (Years Lived with Disability)	1	Global	1	Male	1	<5 years	388	Iodine deficiency	224	Severe intellectual disability	1	Number	2015	213.76982155698303	429.0446967711637	45.801554234090936
3	YLDs (Years Lived with Disability)	1	Global	2	Female	1	<5 years	388	Iodine deficiency	224	Severe intellectual disability	1	Number	2015	283.7729861165851	599.686550991704	78.70988964713145
3	YLDs (Years Lived with Disability)	1	Global	3	Both	1	<5 years	388	Iodine deficiency	224	Severe intellectual disability	1	Number	2015	497.5428076735684	1021.1529951110288	169.14233969827654
3	YLDs (Years Lived with Disability)	1	Global	1	Male	1	<5 years	388	Iodine deficiency	224	Severe intellectual disability	3	Rate	2015	0.06131765336	0.12306701572999999	0.01313770019
3	YLDs (Years Lived with Disability)	1	Global	2	Female	1	<5 years	388	Iodine deficiency	224	Severe intellectual disability	3	Rate	2015	0.08694461228	0.18373670933	0.02411575863
3	YLDs (Years Lived with Disability)	1	Global	3	Both	1	<5 years	388	Iodine deficiency	224	Severe intellectual disability	3	Rate	2015	0.07370889739	0.15127956866	0.025057734060000003
3	YLDs (Years Lived with Disability)	1	Global	1	Male	1	<5 years	388	Iodine deficiency	224	Severe intellectual disability	1	Number	2016	200.7877451124431	399.7121831811771	56.41808902254684
3	YLDs (Years Lived with Disability)	1	Global	2	Female	1	<5 years	388	Iodine deficiency	224	Severe intellectual disability	1	Number	2016	269.825804428309	560.027872603647	92.99633871054324
3	YLDs (Years Lived with Disability)	1	Global	3	Both	1	<5 years	388	Iodine deficiency	224	Severe intellectual disability	1	Number	2016	470.6135495407529	932.2725593889407	184.6443852781043
3	YLDs (Years Lived with Disability)	1	Global	1	Male	1	<5 years	388	Iodine deficiency	224	Severe intellectual disability	3	Rate	2016	0.05715447802	0.11377856339999999	0.01605947827
3	YLDs (Years Lived with Disability)	1	Global	2	Female	1	<5 years	388	Iodine deficiency	224	Severe intellectual disability	3	Rate	2016	0.08208182805	0.17036217734	0.02828976828
3	YLDs (Years Lived with Disability)	1	Global	3	Both	1	<5 years	388	Iodine deficiency	224	Severe intellectual disability	3	Rate	2016	0.06920431999	0.13709186354	0.027152191290000002
3	YLDs (Years Lived with Disability)	1	Global	1	Male	1	<5 years	388	Iodine deficiency	224	Severe intellectual disability	1	Number	2017	187.08388725621728	377.4195349081952	61.1851070442021
3	YLDs (Years Lived with Disability)	1	Global	2	Female	1	<5 years	388	Iodine deficiency	224	Severe intellectual disability	1	Number	2017	251.08417624171545	554.306615236773	76.47720825268553
3	YLDs (Years Lived with Disability)	1	Global	3	Both	1	<5 years	388	Iodine deficiency	224	Severe intellectual disability	1	Number	2017	438.168063497933	870.0451150367245	160.1692325154064
3	YLDs (Years Lived with Disability)	1	Global	1	Male	1	<5 years	388	Iodine deficiency	224	Severe intellectual disability	3	Rate	2017	0.053006518200000005	0.10693435838000001	0.0173355896
3	YLDs (Years Lived with Disability)	1	Global	2	Female	1	<5 years	388	Iodine deficiency	224	Severe intellectual disability	3	Rate	2017	0.07606039418	0.16791492112	0.02316707764
3	YLDs (Years Lived with Disability)	1	Global	3	Both	1	<5 years	388	Iodine deficiency	224	Severe intellectual disability	3	Rate	2017	0.06414812945	0.12737525008	0.02344889442
3	YLDs (Years Lived with Disability)	1	Global	1	Male	1	<5 years	388	Iodine deficiency	224	Severe intellectual disability	1	Number	2018	176.1830947136811	356.4310713000286	61.11878504728118
3	YLDs (Years Lived with Disability)	1	Global	2	Female	1	<5 years	388	Iodine deficiency	224	Severe intellectual disability	1	Number	2018	227.8476426249107	478.7472653080914	67.06947608155579
3	YLDs (Years Lived with Disability)	1	Global	3	Both	1	<5 years	388	Iodine deficiency	224	Severe intellectual disability	1	Number	2018	404.030737338592	816.2641970787763	157.32169526436758
3	YLDs (Years Lived with Disability)	1	Global	1	Male	1	<5 years	388	Iodine deficiency	224	Severe intellectual disability	3	Rate	2018	0.04996056955	0.10107382524999999	0.01733156814
3	YLDs (Years Lived with Disability)	1	Global	2	Female	1	<5 years	388	Iodine deficiency	224	Severe intellectual disability	3	Rate	2018	0.06909574336	0.14518209535	0.020339097009999998
3	YLDs (Years Lived with Disability)	1	Global	3	Both	1	<5 years	388	Iodine deficiency	224	Severe intellectual disability	3	Rate	2018	0.059207257359999994	0.11961655371	0.02305415217
3	YLDs (Years Lived with Disability)	1	Global	1	Male	1	<5 years	388	Iodine deficiency	224	Severe intellectual disability	1	Number	2019	171.21184993637712	355.8914738989238	61.046887458567554
3	YLDs (Years Lived with Disability)	1	Global	2	Female	1	<5 years	388	Iodine deficiency	224	Severe intellectual disability	1	Number	2019	220.3408404285696	455.9480417276315	91.8715458685945
3	YLDs (Years Lived with Disability)	1	Global	3	Both	1	<5 years	388	Iodine deficiency	224	Severe intellectual disability	1	Number	2019	391.5526903649464	800.2820509083014	172.43110044558875
3	YLDs (Years Lived with Disability)	1	Global	1	Male	1	<5 years	388	Iodine deficiency	224	Severe intellectual disability	3	Rate	2019	0.04885720922	0.10155759784	0.01742040959
3	YLDs (Years Lived with Disability)	1	Global	2	Female	1	<5 years	388	Iodine deficiency	224	Severe intellectual disability	3	Rate	2019	0.0672406637	0.13914011075	0.0280361267
3	YLDs (Years Lived with Disability)	1	Global	3	Both	1	<5 years	388	Iodine deficiency	224	Severe intellectual disability	3	Rate	2019	0.05774065916	0.11801429098	0.02542770269
3	YLDs (Years Lived with Disability)	1	Global	1	Male	1	<5 years	388	Iodine deficiency	224	Severe intellectual disability	1	Number	2020	156.95566568122277	333.08682752239486	58.35261835925122
3	YLDs (Years Lived with Disability)	1	Global	2	Female	1	<5 years	388	Iodine deficiency	224	Severe intellectual disability	1	Number	2020	200.4050678454385	447.4327083532141	72.44075363093614
3	YLDs (Years Lived with Disability)	1	Global	3	Both	1	<5 years	388	Iodine deficiency	224	Severe intellectual disability	1	Number	2020	357.3607335266608	752.2004225869767	145.66451973507287
3	YLDs (Years Lived with Disability)	1	Global	1	Male	1	<5 years	388	Iodine deficiency	224	Severe intellectual disability	3	Rate	2020	0.04535248576	0.09624574897999999	0.016861043410000002
3	YLDs (Years Lived with Disability)	1	Global	2	Female	1	<5 years	388	Iodine deficiency	224	Severe intellectual disability	3	Rate	2020	0.061908169449999995	0.13821875975999998	0.022378049110000003
3	YLDs (Years Lived with Disability)	1	Global	3	Both	1	<5 years	388	Iodine deficiency	224	Severe intellectual disability	3	Rate	2020	0.05335390958	0.11230342219999999	0.02174769326
3	YLDs (Years Lived with Disability)	1	Global	1	Male	1	<5 years	388	Iodine deficiency	224	Severe intellectual disability	1	Number	2021	155.63834952054086	333.43923289696187	53.59689444983313
3	YLDs (Years Lived with Disability)	1	Global	2	Female	1	<5 years	388	Iodine deficiency	224	Severe intellectual disability	1	Number	2021	197.09795914435824	457.76847310664346	70.59870855857002
3	YLDs (Years Lived with Disability)	1	Global	3	Both	1	<5 years	388	Iodine deficiency	224	Severe intellectual disability	1	Number	2021	352.736308664899	785.2191954584353	144.12685462145208
3	YLDs (Years Lived with Disability)	1	Global	1	Male	1	<5 years	388	Iodine deficiency	224	Severe intellectual disability	3	Rate	2021	0.045778781000000004	0.09807635243	0.01576475529
3	YLDs (Years Lived with Disability)	1	Global	2	Female	1	<5 years	388	Iodine deficiency	224	Severe intellectual disability	3	Rate	2021	0.0619430023	0.14386528255	0.02218742389
3	YLDs (Years Lived with Disability)	1	Global	3	Both	1	<5 years	388	Iodine deficiency	224	Severe intellectual disability	3	Rate	2021	0.05359335785	0.11930309496	0.02189806353
3	YLDs (Years Lived with Disability)	1	Global	1	Male	6	5-9 years	388	Iodine deficiency	224	Severe intellectual disability	1	Number	1990	9593.08229052637	18489.669611171244	2630.9314780789127
3	YLDs (Years Lived with Disability)	1	Global	2	Female	6	5-9 years	388	Iodine deficiency	224	Severe intellectual disability	1	Number	1990	11409.03495580726	18874.849586305627	6262.604045855016
3	YLDs (Years Lived with Disability)	1	Global	3	Both	6	5-9 years	388	Iodine deficiency	224	Severe intellectual disability	1	Number	1990	21002.1172463336	36689.23026774233	9820.842613709676
3	YLDs (Years Lived with Disability)	1	Global	1	Male	6	5-9 years	388	Iodine deficiency	224	Severe intellectual disability	3	Rate	1990	3.20087111999	6.16934658583	0.87784846745
3	YLDs (Years Lived with Disability)	1	Global	2	Female	6	5-9 years	388	Iodine deficiency	224	Severe intellectual disability	3	Rate	1990	4.01969349498	6.650090072879999	2.20647485456
3	YLDs (Years Lived with Disability)	1	Global	3	Both	6	5-9 years	388	Iodine deficiency	224	Severe intellectual disability	3	Rate	1990	3.59914511678	6.28745485076	1.68300354299
3	YLDs (Years Lived with Disability)	1	Global	1	Male	6	5-9 years	388	Iodine deficiency	224	Severe intellectual disability	1	Number	1991	8227.630766204153	15992.219773156066	2382.714800713667
3	YLDs (Years Lived with Disability)	1	Global	2	Female	6	5-9 years	388	Iodine deficiency	224	Severe intellectual disability	1	Number	1991	10244.046424992948	16924.231473532946	5529.731356660303
3	YLDs (Years Lived with Disability)	1	Global	3	Both	6	5-9 years	388	Iodine deficiency	224	Severe intellectual disability	1	Number	1991	18471.677191197094	32587.019161512093	8887.229364505383
3	YLDs (Years Lived with Disability)	1	Global	1	Male	6	5-9 years	388	Iodine deficiency	224	Severe intellectual disability	3	Rate	1991	2.69928905158	5.246665166540001	0.78171179011
3	YLDs (Years Lived with Disability)	1	Global	2	Female	6	5-9 years	388	Iodine deficiency	224	Severe intellectual disability	3	Rate	1991	3.55586307664	5.87465609786	1.9194531866800002
3	YLDs (Years Lived with Disability)	1	Global	3	Both	6	5-9 years	388	Iodine deficiency	224	Severe intellectual disability	3	Rate	1991	3.11549926359	5.49624341901	1.49895194972
3	YLDs (Years Lived with Disability)	1	Global	1	Male	6	5-9 years	388	Iodine deficiency	224	Severe intellectual disability	1	Number	1992	6966.54714995469	13693.761651218416	2039.328535575602
3	YLDs (Years Lived with Disability)	1	Global	2	Female	6	5-9 years	388	Iodine deficiency	224	Severe intellectual disability	1	Number	1992	9069.877477617349	15196.29133367508	4793.942066893722
3	YLDs (Years Lived with Disability)	1	Global	3	Both	6	5-9 years	388	Iodine deficiency	224	Severe intellectual disability	1	Number	1992	16036.424627572042	28576.25331790642	7789.319397907602
3	YLDs (Years Lived with Disability)	1	Global	1	Male	6	5-9 years	388	Iodine deficiency	224	Severe intellectual disability	3	Rate	1992	2.25035202372	4.42339419815	0.658749162
3	YLDs (Years Lived with Disability)	1	Global	2	Female	6	5-9 years	388	Iodine deficiency	224	Severe intellectual disability	3	Rate	1992	3.1061733039300004	5.20429460882	1.64178787481
3	YLDs (Years Lived with Disability)	1	Global	3	Both	6	5-9 years	388	Iodine deficiency	224	Severe intellectual disability	3	Rate	1992	2.66575715268	4.75027030326	1.29482938882
3	YLDs (Years Lived with Disability)	1	Global	1	Male	6	5-9 years	388	Iodine deficiency	224	Severe intellectual disability	1	Number	1993	5808.865640115967	11144.176613452448	1738.5568308698512
3	YLDs (Years Lived with Disability)	1	Global	2	Female	6	5-9 years	388	Iodine deficiency	224	Severe intellectual disability	1	Number	1993	7967.437058383192	13357.59430030301	4216.953378267028
3	YLDs (Years Lived with Disability)	1	Global	3	Both	6	5-9 years	388	Iodine deficiency	224	Severe intellectual disability	1	Number	1993	13776.302698499148	24625.65233922332	6413.990819393196
3	YLDs (Years Lived with Disability)	1	Global	1	Male	6	5-9 years	388	Iodine deficiency	224	Severe intellectual disability	3	Rate	1993	1.85278228564	3.55452067523	0.55452604663
3	YLDs (Years Lived with Disability)	1	Global	2	Female	6	5-9 years	388	Iodine deficiency	224	Severe intellectual disability	3	Rate	1993	2.6999962208	4.52660672002	1.429036477
3	YLDs (Years Lived with Disability)	1	Global	3	Both	6	5-9 years	388	Iodine deficiency	224	Severe intellectual disability	3	Rate	1993	2.26356119663	4.04619964418	1.05387207672
3	YLDs (Years Lived with Disability)	1	Global	1	Male	6	5-9 years	388	Iodine deficiency	224	Severe intellectual disability	1	Number	1994	4870.037329636375	9646.540425332883	1348.9272350141378
3	YLDs (Years Lived with Disability)	1	Global	2	Female	6	5-9 years	388	Iodine deficiency	224	Severe intellectual disability	1	Number	1994	7039.36888383984	11930.98502911572	3614.479406592424
3	YLDs (Years Lived with Disability)	1	Global	3	Both	6	5-9 years	388	Iodine deficiency	224	Severe intellectual disability	1	Number	1994	11909.40621347622	21658.901587196804	5341.737646377111
3	YLDs (Years Lived with Disability)	1	Global	1	Male	6	5-9 years	388	Iodine deficiency	224	Severe intellectual disability	3	Rate	1994	1.53974954536	3.04992656705	0.42648751052
3	YLDs (Years Lived with Disability)	1	Global	2	Female	6	5-9 years	388	Iodine deficiency	224	Severe intellectual disability	3	Rate	1994	2.36977971575	4.0165257393700005	1.21680226197
3	YLDs (Years Lived with Disability)	1	Global	3	Both	6	5-9 years	388	Iodine deficiency	224	Severe intellectual disability	3	Rate	1994	1.94174566446	3.5313329229100003	0.87093308681
3	YLDs (Years Lived with Disability)	1	Global	1	Male	6	5-9 years	388	Iodine deficiency	224	Severe intellectual disability	1	Number	1995	4196.502161203479	8437.81340604914	1086.7171094971593
3	YLDs (Years Lived with Disability)	1	Global	2	Female	6	5-9 years	388	Iodine deficiency	224	Severe intellectual disability	1	Number	1995	6265.507500492809	10926.049562362983	3097.577241614861
3	YLDs (Years Lived with Disability)	1	Global	3	Both	6	5-9 years	388	Iodine deficiency	224	Severe intellectual disability	1	Number	1995	10462.009661696293	19247.72594831821	4508.169206271485
3	YLDs (Years Lived with Disability)	1	Global	1	Male	6	5-9 years	388	Iodine deficiency	224	Severe intellectual disability	3	Rate	1995	1.32041475216	2.65492852602	0.34193174403000004
3	YLDs (Years Lived with Disability)	1	Global	2	Female	6	5-9 years	388	Iodine deficiency	224	Severe intellectual disability	3	Rate	1995	2.1036709569800003	3.6684678993799995	1.04002481518
3	YLDs (Years Lived with Disability)	1	Global	3	Both	6	5-9 years	388	Iodine deficiency	224	Severe intellectual disability	3	Rate	1995	1.6993331584000002	3.12638775774	0.73225715361
3	YLDs (Years Lived with Disability)	1	Global	1	Male	6	5-9 years	388	Iodine deficiency	224	Severe intellectual disability	1	Number	1996	3708.5777850839295	7447.760402161273	1054.1051805848388
3	YLDs (Years Lived with Disability)	1	Global	2	Female	6	5-9 years	388	Iodine deficiency	224	Severe intellectual disability	1	Number	1996	5599.517300531893	9747.719585436687	2789.870532816321
3	YLDs (Years Lived with Disability)	1	Global	3	Both	6	5-9 years	388	Iodine deficiency	224	Severe intellectual disability	1	Number	1996	9308.095085615823	17034.102057086056	4014.629449999657
3	YLDs (Years Lived with Disability)	1	Global	1	Male	6	5-9 years	388	Iodine deficiency	224	Severe intellectual disability	3	Rate	1996	1.16609641398	2.3418159738	0.33144465137
3	YLDs (Years Lived with Disability)	1	Global	2	Female	6	5-9 years	388	Iodine deficiency	224	Severe intellectual disability	3	Rate	1996	1.8823629738799998	3.276844314	0.9378574457500001
3	YLDs (Years Lived with Disability)	1	Global	3	Both	6	5-9 years	388	Iodine deficiency	224	Severe intellectual disability	3	Rate	1996	1.5122663755299999	2.76749426616	0.6522482926500001
3	YLDs (Years Lived with Disability)	1	Global	1	Male	6	5-9 years	388	Iodine deficiency	224	Severe intellectual disability	1	Number	1997	3244.38690247212	6560.982241387384	806.462519640696
3	YLDs (Years Lived with Disability)	1	Global	2	Female	6	5-9 years	388	Iodine deficiency	224	Severe intellectual disability	1	Number	1997	4890.276314362463	8534.396893697825	2472.1574856951847
3	YLDs (Years Lived with Disability)	1	Global	3	Both	6	5-9 years	388	Iodine deficiency	224	Severe intellectual disability	1	Number	1997	8134.663216834577	14857.589880389443	3550.963552452572
3	YLDs (Years Lived with Disability)	1	Global	1	Male	6	5-9 years	388	Iodine deficiency	224	Severe intellectual disability	3	Rate	1997	1.02280775972	2.06837955817	0.25424098537
3	YLDs (Years Lived with Disability)	1	Global	2	Female	6	5-9 years	388	Iodine deficiency	224	Severe intellectual disability	3	Rate	1997	1.6508110805199998	2.88095724085	0.8345264577800001
3	YLDs (Years Lived with Disability)	1	Global	3	Both	6	5-9 years	388	Iodine deficiency	224	Severe intellectual disability	3	Rate	1997	1.3260758823	2.42201687818	0.57886196396
3	YLDs (Years Lived with Disability)	1	Global	1	Male	6	5-9 years	388	Iodine deficiency	224	Severe intellectual disability	1	Number	1998	2883.52576484519	5779.273116959932	712.7034156851057
3	YLDs (Years Lived with Disability)	1	Global	2	Female	6	5-9 years	388	Iodine deficiency	224	Severe intellectual disability	1	Number	1998	4336.962697726793	7425.945533647632	2113.603827672384
3	YLDs (Years Lived with Disability)	1	Global	3	Both	6	5-9 years	388	Iodine deficiency	224	Severe intellectual disability	1	Number	1998	7220.488462571976	13159.22324172213	2919.9186853871206
3	YLDs (Years Lived with Disability)	1	Global	1	Male	6	5-9 years	388	Iodine deficiency	224	Severe intellectual disability	3	Rate	1998	0.9136018990700001	1.8310760248	0.22580939001000003
3	YLDs (Years Lived with Disability)	1	Global	2	Female	6	5-9 years	388	Iodine deficiency	224	Severe intellectual disability	3	Rate	1998	1.47316828337	2.5224259918	0.71794348708
3	YLDs (Years Lived with Disability)	1	Global	3	Both	6	5-9 years	388	Iodine deficiency	224	Severe intellectual disability	3	Rate	1998	1.1836504348399999	2.15718374082	0.47866055594
3	YLDs (Years Lived with Disability)	1	Global	1	Male	6	5-9 years	388	Iodine deficiency	224	Severe intellectual disability	1	Number	1999	2648.6450853548085	5768.615390976829	627.5799634633922
3	YLDs (Years Lived with Disability)	1	Global	2	Female	6	5-9 years	388	Iodine deficiency	224	Severe intellectual disability	1	Number	1999	3944.155167793299	6944.454216943226	1857.5057296768416
3	YLDs (Years Lived with Disability)	1	Global	3	Both	6	5-9 years	388	Iodine deficiency	224	Severe intellectual disability	1	Number	1999	6592.800253148106	12376.871198650591	2679.5273418387933
3	YLDs (Years Lived with Disability)	1	Global	1	Male	6	5-9 years	388	Iodine deficiency	224	Severe intellectual disability	3	Rate	1999	0.84459586265	1.83948718512	0.20012173149999998
3	YLDs (Years Lived with Disability)	1	Global	2	Female	6	5-9 years	388	Iodine deficiency	224	Severe intellectual disability	3	Rate	1999	1.34955557191	2.37615572503	0.63557519943
3	YLDs (Years Lived with Disability)	1	Global	3	Both	6	5-9 years	388	Iodine deficiency	224	Severe intellectual disability	3	Rate	1999	1.08818127601	2.04287692283	0.44227208014999997
3	YLDs (Years Lived with Disability)	1	Global	1	Male	6	5-9 years	388	Iodine deficiency	224	Severe intellectual disability	1	Number	2000	2567.4752044340107	5275.159242742122	495.3483985278383
3	YLDs (Years Lived with Disability)	1	Global	2	Female	6	5-9 years	388	Iodine deficiency	224	Severe intellectual disability	1	Number	2000	3835.6715991423057	6861.360930673895	1867.4463150454844
3	YLDs (Years Lived with Disability)	1	Global	3	Both	6	5-9 years	388	Iodine deficiency	224	Severe intellectual disability	1	Number	2000	6403.146803576316	11892.229659769302	2510.25471296988
3	YLDs (Years Lived with Disability)	1	Global	1	Male	6	5-9 years	388	Iodine deficiency	224	Severe intellectual disability	3	Rate	2000	0.8241566629399999	1.6933202043900002	0.15900628073
3	YLDs (Years Lived with Disability)	1	Global	2	Female	6	5-9 years	388	Iodine deficiency	224	Severe intellectual disability	3	Rate	2000	1.3218698254299999	2.36459919501	0.6435694169
3	YLDs (Years Lived with Disability)	1	Global	3	Both	6	5-9 years	388	Iodine deficiency	224	Severe intellectual disability	3	Rate	2000	1.0641800130699999	1.97644587935	0.41719532211000004
3	YLDs (Years Lived with Disability)	1	Global	1	Male	6	5-9 years	388	Iodine deficiency	224	Severe intellectual disability	1	Number	2001	2678.213591025698	5486.2218588321175	560.2105108275475
3	YLDs (Years Lived with Disability)	1	Global	2	Female	6	5-9 years	388	Iodine deficiency	224	Severe intellectual disability	1	Number	2001	3983.747364152709	7029.530857990974	1903.0735218708269
3	YLDs (Years Lived with Disability)	1	Global	3	Both	6	5-9 years	388	Iodine deficiency	224	Severe intellectual disability	1	Number	2001	6661.960955178405	12319.903399540728	2820.0141148371586
3	YLDs (Years Lived with Disability)	1	Global	1	Male	6	5-9 years	388	Iodine deficiency	224	Severe intellectual disability	3	Rate	2001	0.8635046011599999	1.7688573585	0.18062202183999998
3	YLDs (Years Lived with Disability)	1	Global	2	Female	6	5-9 years	388	Iodine deficiency	224	Severe intellectual disability	3	Rate	2001	1.37940890816	2.43403925986	0.6589565876
3	YLDs (Years Lived with Disability)	1	Global	3	Both	6	5-9 years	388	Iodine deficiency	224	Severe intellectual disability	3	Rate	2001	1.11225973235	2.0568917395299997	0.47082055353999996
3	YLDs (Years Lived with Disability)	1	Global	1	Male	6	5-9 years	388	Iodine deficiency	224	Severe intellectual disability	1	Number	2002	2919.2122851348663	5792.3249545801145	638.6038225350937
3	YLDs (Years Lived with Disability)	1	Global	2	Female	6	5-9 years	388	Iodine deficiency	224	Severe intellectual disability	1	Number	2002	4364.094117223994	7555.819687344737	2150.1840406999654
3	YLDs (Years Lived with Disability)	1	Global	3	Both	6	5-9 years	388	Iodine deficiency	224	Severe intellectual disability	1	Number	2002	7283.306402358852	13254.346124318205	3245.3424311439503
3	YLDs (Years Lived with Disability)	1	Global	1	Male	6	5-9 years	388	Iodine deficiency	224	Severe intellectual disability	3	Rate	2002	0.94336026376	1.8718231712	0.20636850343
3	YLDs (Years Lived with Disability)	1	Global	2	Female	6	5-9 years	388	Iodine deficiency	224	Severe intellectual disability	3	Rate	2002	1.51470679046	2.62250333758	0.74629425482
3	YLDs (Years Lived with Disability)	1	Global	3	Both	6	5-9 years	388	Iodine deficiency	224	Severe intellectual disability	3	Rate	2002	1.21883474399	2.21806644849	0.54309621108
3	YLDs (Years Lived with Disability)	1	Global	1	Male	6	5-9 years	388	Iodine deficiency	224	Severe intellectual disability	1	Number	2003	3184.959848715181	6360.167448851214	794.748397039134
3	YLDs (Years Lived with Disability)	1	Global	2	Female	6	5-9 years	388	Iodine deficiency	224	Severe intellectual disability	1	Number	2003	4791.9848924654725	8240.007895153483	2439.965606256075
3	YLDs (Years Lived with Disability)	1	Global	3	Both	6	5-9 years	388	Iodine deficiency	224	Severe intellectual disability	1	Number	2003	7976.944741180661	14833.944822403111	3378.746370058222
3	YLDs (Years Lived with Disability)	1	Global	1	Male	6	5-9 years	388	Iodine deficiency	224	Severe intellectual disability	3	Rate	2003	1.03029713801	2.05743953803	0.25709178068
3	YLDs (Years Lived with Disability)	1	Global	2	Female	6	5-9 years	388	Iodine deficiency	224	Severe intellectual disability	3	Rate	2003	1.6647736635200001	2.86264427767	0.84766345728
3	YLDs (Years Lived with Disability)	1	Global	3	Both	6	5-9 years	388	Iodine deficiency	224	Severe intellectual disability	3	Rate	2003	1.33622479878	2.48484671495	0.56597667841
3	YLDs (Years Lived with Disability)	1	Global	1	Male	6	5-9 years	388	Iodine deficiency	224	Severe intellectual disability	1	Number	2004	3437.014226658679	6897.405040326537	843.5674034025044
3	YLDs (Years Lived with Disability)	1	Global	2	Female	6	5-9 years	388	Iodine deficiency	224	Severe intellectual disability	1	Number	2004	5201.596490798161	8892.77357151507	2610.257489115708
3	YLDs (Years Lived with Disability)	1	Global	3	Both	6	5-9 years	388	Iodine deficiency	224	Severe intellectual disability	1	Number	2004	8638.610717456855	16022.675858851228	3733.152679352558
3	YLDs (Years Lived with Disability)	1	Global	1	Male	6	5-9 years	388	Iodine deficiency	224	Severe intellectual disability	3	Rate	2004	1.11197446387	2.23151193624	0.27291868734999997
3	YLDs (Years Lived with Disability)	1	Global	2	Female	6	5-9 years	388	Iodine deficiency	224	Severe intellectual disability	3	Rate	2004	1.80691146869	3.0891389947800003	0.90674165166
3	YLDs (Years Lived with Disability)	1	Global	3	Both	6	5-9 years	388	Iodine deficiency	224	Severe intellectual disability	3	Rate	2004	1.44709230864	2.6840300781599997	0.6253570980300001
3	YLDs (Years Lived with Disability)	1	Global	1	Male	6	5-9 years	388	Iodine deficiency	224	Severe intellectual disability	1	Number	2005	3589.4304519018388	7239.833041166913	708.0815730375624
3	YLDs (Years Lived with Disability)	1	Global	2	Female	6	5-9 years	388	Iodine deficiency	224	Severe intellectual disability	1	Number	2005	5425.563044213783	9204.81777924288	2647.8999756467138
3	YLDs (Years Lived with Disability)	1	Global	3	Both	6	5-9 years	388	Iodine deficiency	224	Severe intellectual disability	1	Number	2005	9014.993496115623	16251.03256372999	3937.7321717083496
3	YLDs (Years Lived with Disability)	1	Global	1	Male	6	5-9 years	388	Iodine deficiency	224	Severe intellectual disability	3	Rate	2005	1.16008258484	2.3398710020199998	0.22884775524
3	YLDs (Years Lived with Disability)	1	Global	2	Female	6	5-9 years	388	Iodine deficiency	224	Severe intellectual disability	3	Rate	2005	1.8822575039499998	3.1933713047400003	0.91861979268
3	YLDs (Years Lived with Disability)	1	Global	3	Both	6	5-9 years	388	Iodine deficiency	224	Severe intellectual disability	3	Rate	2005	1.5083834148	2.71911321988	0.65885903326
3	YLDs (Years Lived with Disability)	1	Global	1	Male	6	5-9 years	388	Iodine deficiency	224	Severe intellectual disability	1	Number	2006	3559.8020869952275	7343.519668229447	804.8748555393804
3	YLDs (Years Lived with Disability)	1	Global	2	Female	6	5-9 years	388	Iodine deficiency	224	Severe intellectual disability	1	Number	2006	5346.12573541414	9020.611338342913	2820.6533143000684
3	YLDs (Years Lived with Disability)	1	Global	3	Both	6	5-9 years	388	Iodine deficiency	224	Severe intellectual disability	1	Number	2006	8905.927822409365	16180.976002083538	4223.910407258639
3	YLDs (Years Lived with Disability)	1	Global	1	Male	6	5-9 years	388	Iodine deficiency	224	Severe intellectual disability	3	Rate	2006	1.14797035634	2.3681493196299996	0.25955725969
3	YLDs (Years Lived with Disability)	1	Global	2	Female	6	5-9 years	388	Iodine deficiency	224	Severe intellectual disability	3	Rate	2006	1.8501404312099998	3.12177426744	0.9761470263700001
3	YLDs (Years Lived with Disability)	1	Global	3	Both	6	5-9 years	388	Iodine deficiency	224	Severe intellectual disability	3	Rate	2006	1.48666743309	2.70109196229	0.70509779194
3	YLDs (Years Lived with Disability)	1	Global	1	Male	6	5-9 years	388	Iodine deficiency	224	Severe intellectual disability	1	Number	2007	3412.283605380888	6628.12258975672	944.0666479127094
3	YLDs (Years Lived with Disability)	1	Global	2	Female	6	5-9 years	388	Iodine deficiency	224	Severe intellectual disability	1	Number	2007	5144.99110358822	8732.037696859792	2672.332502362202
3	YLDs (Years Lived with Disability)	1	Global	3	Both	6	5-9 years	388	Iodine deficiency	224	Severe intellectual disability	1	Number	2007	8557.274708969115	15392.38546831161	4137.711746114162
3	YLDs (Years Lived with Disability)	1	Global	1	Male	6	5-9 years	388	Iodine deficiency	224	Severe intellectual disability	3	Rate	2007	1.09654094956	2.12995421217	0.3033768169
3	YLDs (Years Lived with Disability)	1	Global	2	Female	6	5-9 years	388	Iodine deficiency	224	Severe intellectual disability	3	Rate	2007	1.7737868807700001	3.01045688851	0.92131322257
3	YLDs (Years Lived with Disability)	1	Global	3	Both	6	5-9 years	388	Iodine deficiency	224	Severe intellectual disability	3	Rate	2007	1.42326381387	2.5600937204	0.68819286522
3	YLDs (Years Lived with Disability)	1	Global	1	Male	6	5-9 years	388	Iodine deficiency	224	Severe intellectual disability	1	Number	2008	3187.6004349840377	6157.7508550322655	702.7988635303248
3	YLDs (Years Lived with Disability)	1	Global	2	Female	6	5-9 years	388	Iodine deficiency	224	Severe intellectual disability	1	Number	2008	4824.848412955454	8138.185906672995	2463.088189639948
3	YLDs (Years Lived with Disability)	1	Global	3	Both	6	5-9 years	388	Iodine deficiency	224	Severe intellectual disability	1	Number	2008	8012.448847939499	14736.117598223387	3530.4374930699355
3	YLDs (Years Lived with Disability)	1	Global	1	Male	6	5-9 years	388	Iodine deficiency	224	Severe intellectual disability	3	Rate	2008	1.0190581979200002	1.96859883085	0.22468090276
3	YLDs (Years Lived with Disability)	1	Global	2	Female	6	5-9 years	388	Iodine deficiency	224	Severe intellectual disability	3	Rate	2008	1.65419589093	2.7901713244	0.8444680565199999
3	YLDs (Years Lived with Disability)	1	Global	3	Both	6	5-9 years	388	Iodine deficiency	224	Severe intellectual disability	3	Rate	2008	1.3255285241	2.4378494741999996	0.58405310142
3	YLDs (Years Lived with Disability)	1	Global	1	Male	6	5-9 years	388	Iodine deficiency	224	Severe intellectual disability	1	Number	2009	2981.783159104166	6061.276146772287	477.6546208249023
3	YLDs (Years Lived with Disability)	1	Global	2	Female	6	5-9 years	388	Iodine deficiency	224	Severe intellectual disability	1	Number	2009	4562.307528995815	7661.23170543696	2245.7361431115933
3	YLDs (Years Lived with Disability)	1	Global	3	Both	6	5-9 years	388	Iodine deficiency	224	Severe intellectual disability	1	Number	2009	7544.090688099993	13700.306659444555	3123.960770137526
3	YLDs (Years Lived with Disability)	1	Global	1	Male	6	5-9 years	388	Iodine deficiency	224	Severe intellectual disability	3	Rate	2009	0.94664182351	1.92430408189	0.1516434352
3	YLDs (Years Lived with Disability)	1	Global	2	Female	6	5-9 years	388	Iodine deficiency	224	Severe intellectual disability	3	Rate	2009	1.5525392721900002	2.6070936736399997	0.76421712806
3	YLDs (Years Lived with Disability)	1	Global	3	Both	6	5-9 years	388	Iodine deficiency	224	Severe intellectual disability	3	Rate	2009	1.23907952823	2.25020750864	0.5130950829300001
3	YLDs (Years Lived with Disability)	1	Global	1	Male	6	5-9 years	388	Iodine deficiency	224	Severe intellectual disability	1	Number	2010	2899.7665175003403	5951.204032395282	238.54772755925396
3	YLDs (Years Lived with Disability)	1	Global	2	Female	6	5-9 years	388	Iodine deficiency	224	Severe intellectual disability	1	Number	2010	4456.521988376867	7697.426955164643	2205.155889718223
3	YLDs (Years Lived with Disability)	1	Global	3	Both	6	5-9 years	388	Iodine deficiency	224	Severe intellectual disability	1	Number	2010	7356.288505877211	13460.35240604376	2898.808615658553
3	YLDs (Years Lived with Disability)	1	Global	1	Male	6	5-9 years	388	Iodine deficiency	224	Severe intellectual disability	3	Rate	2010	0.91291237983	1.87357423548	0.07510024423
3	YLDs (Years Lived with Disability)	1	Global	2	Female	6	5-9 years	388	Iodine deficiency	224	Severe intellectual disability	3	Rate	2010	1.50297108491	2.59597286224	0.74369329908
3	YLDs (Years Lived with Disability)	1	Global	3	Both	6	5-9 years	388	Iodine deficiency	224	Severe intellectual disability	3	Rate	2010	1.19779365514	2.19169282105	0.47200086899
3	YLDs (Years Lived with Disability)	1	Global	1	Male	6	5-9 years	388	Iodine deficiency	224	Severe intellectual disability	1	Number	2011	2713.7150183556646	5441.719964608467	344.9110459100084
3	YLDs (Years Lived with Disability)	1	Global	2	Female	6	5-9 years	388	Iodine deficiency	224	Severe intellectual disability	1	Number	2011	4218.109636284121	7264.490151560321	2172.112498072659
3	YLDs (Years Lived with Disability)	1	Global	3	Both	6	5-9 years	388	Iodine deficiency	224	Severe intellectual disability	1	Number	2011	6931.824654639788	12501.11333060686	2852.64275432493
3	YLDs (Years Lived with Disability)	1	Global	1	Male	6	5-9 years	388	Iodine deficiency	224	Severe intellectual disability	3	Rate	2011	0.8455760685599999	1.69560478635	0.10747205371
3	YLDs (Years Lived with Disability)	1	Global	2	Female	6	5-9 years	388	Iodine deficiency	224	Severe intellectual disability	3	Rate	2011	1.40698965657	2.42313817914	0.7245283032500001
3	YLDs (Years Lived with Disability)	1	Global	3	Both	6	5-9 years	388	Iodine deficiency	224	Severe intellectual disability	3	Rate	2011	1.11672553738	2.013944841	0.4595642809
3	YLDs (Years Lived with Disability)	1	Global	1	Male	6	5-9 years	388	Iodine deficiency	224	Severe intellectual disability	1	Number	2012	2366.1256460892014	4635.716533812361	399.20318734955
3	YLDs (Years Lived with Disability)	1	Global	2	Female	6	5-9 years	388	Iodine deficiency	224	Severe intellectual disability	1	Number	2012	3639.799211669679	6284.071840332584	1910.0485459145848
3	YLDs (Years Lived with Disability)	1	Global	3	Both	6	5-9 years	388	Iodine deficiency	224	Severe intellectual disability	1	Number	2012	6005.92485775889	10819.795234733663	2634.172135576031
3	YLDs (Years Lived with Disability)	1	Global	1	Male	6	5-9 years	388	Iodine deficiency	224	Severe intellectual disability	3	Rate	2012	0.7281292874899999	1.42655187494	0.1228470402
3	YLDs (Years Lived with Disability)	1	Global	2	Female	6	5-9 years	388	Iodine deficiency	224	Severe intellectual disability	3	Rate	2012	1.19821121635	2.0686980038100002	0.62878237463
3	YLDs (Years Lived with Disability)	1	Global	3	Both	6	5-9 years	388	Iodine deficiency	224	Severe intellectual disability	3	Rate	2012	0.95524863618	1.72089975924	0.41896783586
3	YLDs (Years Lived with Disability)	1	Global	1	Male	6	5-9 years	388	Iodine deficiency	224	Severe intellectual disability	1	Number	2013	1932.1890553369344	3866.556825591925	274.94849193949983
3	YLDs (Years Lived with Disability)	1	Global	2	Female	6	5-9 years	388	Iodine deficiency	224	Severe intellectual disability	1	Number	2013	2904.64860957709	4970.620586123094	1490.8145892615462
3	YLDs (Years Lived with Disability)	1	Global	3	Both	6	5-9 years	388	Iodine deficiency	224	Severe intellectual disability	1	Number	2013	4836.837664914022	8677.701025002661	2225.166820311844
3	YLDs (Years Lived with Disability)	1	Global	1	Male	6	5-9 years	388	Iodine deficiency	224	Severe intellectual disability	3	Rate	2013	0.58646602745	1.17359334749	0.08345350543
3	YLDs (Years Lived with Disability)	1	Global	2	Female	6	5-9 years	388	Iodine deficiency	224	Severe intellectual disability	3	Rate	2013	0.9424944168099999	1.61285676177	0.48373645687999994
3	YLDs (Years Lived with Disability)	1	Global	3	Both	6	5-9 years	388	Iodine deficiency	224	Severe intellectual disability	3	Rate	2013	0.75854063288	1.36088686109	0.34896342715
3	YLDs (Years Lived with Disability)	1	Global	1	Male	6	5-9 years	388	Iodine deficiency	224	Severe intellectual disability	1	Number	2014	1580.2105845787803	3249.952274281744	120.08347516246518
3	YLDs (Years Lived with Disability)	1	Global	2	Female	6	5-9 years	388	Iodine deficiency	224	Severe intellectual disability	1	Number	2014	2276.6987143452857	4011.6587468044	1027.22278098711
3	YLDs (Years Lived with Disability)	1	Global	3	Both	6	5-9 years	388	Iodine deficiency	224	Severe intellectual disability	1	Number	2014	3856.909298924066	6876.05661990921	1618.4827480338354
3	YLDs (Years Lived with Disability)	1	Global	1	Male	6	5-9 years	388	Iodine deficiency	224	Severe intellectual disability	3	Rate	2014	0.47313020397	0.97306687946	0.035954144119999996
3	YLDs (Years Lived with Disability)	1	Global	2	Female	6	5-9 years	388	Iodine deficiency	224	Severe intellectual disability	3	Rate	2014	0.72823597955	1.28318877622	0.32857249991000004
3	YLDs (Years Lived with Disability)	1	Global	3	Both	6	5-9 years	388	Iodine deficiency	224	Severe intellectual disability	3	Rate	2014	0.5964698836	1.06338012482	0.25029787882
3	YLDs (Years Lived with Disability)	1	Global	1	Male	6	5-9 years	388	Iodine deficiency	224	Severe intellectual disability	1	Number	2015	1377.3257782506212	2852.94873261243	25.63600477713284
3	YLDs (Years Lived with Disability)	1	Global	2	Female	6	5-9 years	388	Iodine deficiency	224	Severe intellectual disability	1	Number	2015	1974.437150837111	3539.6522067015985	876.3278685831744
3	YLDs (Years Lived with Disability)	1	Global	3	Both	6	5-9 years	388	Iodine deficiency	224	Severe intellectual disability	1	Number	2015	3351.762929087729	6314.117927574504	1374.2178421334258
3	YLDs (Years Lived with Disability)	1	Global	1	Male	6	5-9 years	388	Iodine deficiency	224	Severe intellectual disability	3	Rate	2015	0.40765112114	0.84439554371	0.00758756298
3	YLDs (Years Lived with Disability)	1	Global	2	Female	6	5-9 years	388	Iodine deficiency	224	Severe intellectual disability	3	Rate	2015	0.6238461132399999	1.11839380171	0.27688586315
3	YLDs (Years Lived with Disability)	1	Global	3	Both	6	5-9 years	388	Iodine deficiency	224	Severe intellectual disability	3	Rate	2015	0.51221765745	0.9649258501200001	0.21000848175
3	YLDs (Years Lived with Disability)	1	Global	1	Male	6	5-9 years	388	Iodine deficiency	224	Severe intellectual disability	1	Number	2016	1324.6488804491746	2799.208159900209	111.35000340095056
3	YLDs (Years Lived with Disability)	1	Global	2	Female	6	5-9 years	388	Iodine deficiency	224	Severe intellectual disability	1	Number	2016	1817.606274944261	3222.863676920686	830.060806270314
3	YLDs (Years Lived with Disability)	1	Global	3	Both	6	5-9 years	388	Iodine deficiency	224	Severe intellectual disability	1	Number	2016	3142.2551553934354	5848.12297150739	1324.8173698115002
3	YLDs (Years Lived with Disability)	1	Global	1	Male	6	5-9 years	388	Iodine deficiency	224	Severe intellectual disability	3	Rate	2016	0.38869971304	0.82138853893	0.03267410331
3	YLDs (Years Lived with Disability)	1	Global	2	Female	6	5-9 years	388	Iodine deficiency	224	Severe intellectual disability	3	Rate	2016	0.56892489901	1.00878139407	0.25981548748
3	YLDs (Years Lived with Disability)	1	Global	3	Both	6	5-9 years	388	Iodine deficiency	224	Severe intellectual disability	3	Rate	2016	0.47590410495	0.88571601946	0.20064762198000002
3	YLDs (Years Lived with Disability)	1	Global	1	Male	6	5-9 years	388	Iodine deficiency	224	Severe intellectual disability	1	Number	2017	1221.759021682288	2544.1926948779483	126.22312584767838
3	YLDs (Years Lived with Disability)	1	Global	2	Female	6	5-9 years	388	Iodine deficiency	224	Severe intellectual disability	1	Number	2017	1622.417869659403	2960.18631569314	746.6463204858494
3	YLDs (Years Lived with Disability)	1	Global	3	Both	6	5-9 years	388	Iodine deficiency	224	Severe intellectual disability	1	Number	2017	2844.176891341694	5195.759462508821	1085.9279384266538
3	YLDs (Years Lived with Disability)	1	Global	1	Male	6	5-9 years	388	Iodine deficiency	224	Severe intellectual disability	3	Rate	2017	0.35580727531	0.7409335675600001	0.03675938192
3	YLDs (Years Lived with Disability)	1	Global	2	Female	6	5-9 years	388	Iodine deficiency	224	Severe intellectual disability	3	Rate	2017	0.50367294677	0.91897765212	0.23179327562
3	YLDs (Years Lived with Disability)	1	Global	3	Both	6	5-9 years	388	Iodine deficiency	224	Severe intellectual disability	3	Rate	2017	0.42737831678	0.78073728123	0.16317622715
3	YLDs (Years Lived with Disability)	1	Global	1	Male	6	5-9 years	388	Iodine deficiency	224	Severe intellectual disability	1	Number	2018	1147.3727494736872	2414.148519268407	155.6155332771028
3	YLDs (Years Lived with Disability)	1	Global	2	Female	6	5-9 years	388	Iodine deficiency	224	Severe intellectual disability	1	Number	2018	1446.8715478872562	2689.554439129579	602.3848346650127
3	YLDs (Years Lived with Disability)	1	Global	3	Both	6	5-9 years	388	Iodine deficiency	224	Severe intellectual disability	1	Number	2018	2594.2442973609413	4776.819415609956	1106.3928752734664
3	YLDs (Years Lived with Disability)	1	Global	1	Male	6	5-9 years	388	Iodine deficiency	224	Severe intellectual disability	3	Rate	2018	0.33167887989	0.69787440667	0.04498484542
3	YLDs (Years Lived with Disability)	1	Global	2	Female	6	5-9 years	388	Iodine deficiency	224	Severe intellectual disability	3	Rate	2018	0.44566797273000003	0.82844138873	0.18554765864
3	YLDs (Years Lived with Disability)	1	Global	3	Both	6	5-9 years	388	Iodine deficiency	224	Severe intellectual disability	3	Rate	2018	0.38686508249999996	0.7123402523	0.16499015586000002
3	YLDs (Years Lived with Disability)	1	Global	1	Male	6	5-9 years	388	Iodine deficiency	224	Severe intellectual disability	1	Number	2019	1105.5178097055611	2357.789465588082	121.1957435216403
3	YLDs (Years Lived with Disability)	1	Global	2	Female	6	5-9 years	388	Iodine deficiency	224	Severe intellectual disability	1	Number	2019	1352.749890804147	2526.4084104355256	520.9305497220167
3	YLDs (Years Lived with Disability)	1	Global	3	Both	6	5-9 years	388	Iodine deficiency	224	Severe intellectual disability	1	Number	2019	2458.267700509708	4523.838296252063	969.4352359682244
3	YLDs (Years Lived with Disability)	1	Global	1	Male	6	5-9 years	388	Iodine deficiency	224	Severe intellectual disability	3	Rate	2019	0.31736047583	0.67684950902	0.03479160489
3	YLDs (Years Lived with Disability)	1	Global	2	Female	6	5-9 years	388	Iodine deficiency	224	Severe intellectual disability	3	Rate	2019	0.41368629173	0.7726044066300001	0.15930648291
3	YLDs (Years Lived with Disability)	1	Global	3	Both	6	5-9 years	388	Iodine deficiency	224	Severe intellectual disability	3	Rate	2019	0.36400088336	0.66985427815	0.14354632011
3	YLDs (Years Lived with Disability)	1	Global	1	Male	6	5-9 years	388	Iodine deficiency	224	Severe intellectual disability	1	Number	2020	1025.8144172725397	2139.612890297707	210.86159630619952
3	YLDs (Years Lived with Disability)	1	Global	2	Female	6	5-9 years	388	Iodine deficiency	224	Severe intellectual disability	1	Number	2020	1193.939864385614	2244.035504508101	396.4766705165653
3	YLDs (Years Lived with Disability)	1	Global	3	Both	6	5-9 years	388	Iodine deficiency	224	Severe intellectual disability	1	Number	2020	2219.7542816581577	4234.920050105479	792.0416428394425
3	YLDs (Years Lived with Disability)	1	Global	1	Male	6	5-9 years	388	Iodine deficiency	224	Severe intellectual disability	3	Rate	2020	0.29206004267	0.60917006186	0.0600344914
3	YLDs (Years Lived with Disability)	1	Global	2	Female	6	5-9 years	388	Iodine deficiency	224	Severe intellectual disability	3	Rate	2020	0.36215214267	0.68067269585	0.12026139677
3	YLDs (Years Lived with Disability)	1	Global	3	Both	6	5-9 years	388	Iodine deficiency	224	Severe intellectual disability	3	Rate	2020	0.32599667419	0.62194715118	0.11632050607
3	YLDs (Years Lived with Disability)	1	Global	1	Male	6	5-9 years	388	Iodine deficiency	224	Severe intellectual disability	1	Number	2021	992.183035543838	2095.8960560858977	142.14375338321798
3	YLDs (Years Lived with Disability)	1	Global	2	Female	6	5-9 years	388	Iodine deficiency	224	Severe intellectual disability	1	Number	2021	1187.5666351431005	2214.6411930703457	473.98428358814266
3	YLDs (Years Lived with Disability)	1	Global	3	Both	6	5-9 years	388	Iodine deficiency	224	Severe intellectual disability	1	Number	2021	2179.7496706869374	4094.1756925335394	844.3139751005496
3	YLDs (Years Lived with Disability)	1	Global	1	Male	6	5-9 years	388	Iodine deficiency	224	Severe intellectual disability	3	Rate	2021	0.27990097987	0.5912652593100001	0.04009963326
3	YLDs (Years Lived with Disability)	1	Global	2	Female	6	5-9 years	388	Iodine deficiency	224	Severe intellectual disability	3	Rate	2021	0.35708006882	0.66590303755	0.14251860535
3	YLDs (Years Lived with Disability)	1	Global	3	Both	6	5-9 years	388	Iodine deficiency	224	Severe intellectual disability	3	Rate	2021	0.31726051168	0.59590341615	0.1228891039
3	YLDs (Years Lived with Disability)	1	Global	1	Male	7	10-14 years	388	Iodine deficiency	224	Severe intellectual disability	1	Number	1990	10630.613847102206	23033.75754396917	3082.798949251452
3	YLDs (Years Lived with Disability)	1	Global	2	Female	7	10-14 years	388	Iodine deficiency	224	Severe intellectual disability	1	Number	1990	15485.38903498165	26665.020333577824	7541.44950583319
3	YLDs (Years Lived with Disability)	1	Global	3	Both	7	10-14 years	388	Iodine deficiency	224	Severe intellectual disability	1	Number	1990	26116.00288208385	49838.56988779627	11073.536997128216
3	YLDs (Years Lived with Disability)	1	Global	1	Male	7	10-14 years	388	Iodine deficiency	224	Severe intellectual disability	3	Rate	1990	3.8762177793899997	8.39874929164	1.12407432621
3	YLDs (Years Lived with Disability)	1	Global	2	Female	7	10-14 years	388	Iodine deficiency	224	Severe intellectual disability	3	Rate	1990	5.9233314758299995	10.199663301240001	2.88468730946
3	YLDs (Years Lived with Disability)	1	Global	3	Both	7	10-14 years	388	Iodine deficiency	224	Severe intellectual disability	3	Rate	1990	4.87527527413	9.30374945083	2.0671823847999997
3	YLDs (Years Lived with Disability)	1	Global	1	Male	7	10-14 years	388	Iodine deficiency	224	Severe intellectual disability	1	Number	1991	9889.575012934696	21224.91945812913	2852.54993958187
3	YLDs (Years Lived with Disability)	1	Global	2	Female	7	10-14 years	388	Iodine deficiency	224	Severe intellectual disability	1	Number	1991	14840.338160541656	24628.184041537144	7297.7506055006
3	YLDs (Years Lived with Disability)	1	Global	3	Both	7	10-14 years	388	Iodine deficiency	224	Severe intellectual disability	1	Number	1991	24729.91317347634	45797.7150165036	10242.241310561676
3	YLDs (Years Lived with Disability)	1	Global	1	Male	7	10-14 years	388	Iodine deficiency	224	Severe intellectual disability	3	Rate	1991	3.56123098533	7.643082815660001	1.02720179773
3	YLDs (Years Lived with Disability)	1	Global	2	Female	7	10-14 years	388	Iodine deficiency	224	Severe intellectual disability	3	Rate	1991	5.61419076168	9.31699276844	2.7607837225300003
3	YLDs (Years Lived with Disability)	1	Global	3	Both	7	10-14 years	388	Iodine deficiency	224	Severe intellectual disability	3	Rate	1991	4.56240129701	8.44918269327	1.8895826569199998
3	YLDs (Years Lived with Disability)	1	Global	1	Male	7	10-14 years	388	Iodine deficiency	224	Severe intellectual disability	1	Number	1992	9241.112315602964	19214.728905556374	2636.150436471341
3	YLDs (Years Lived with Disability)	1	Global	2	Female	7	10-14 years	388	Iodine deficiency	224	Severe intellectual disability	1	Number	1992	14267.45180490726	24132.48124116068	7185.839262593373
3	YLDs (Years Lived with Disability)	1	Global	3	Both	7	10-14 years	388	Iodine deficiency	224	Severe intellectual disability	1	Number	1992	23508.5641205102	42678.45286609838	9758.739089878993
3	YLDs (Years Lived with Disability)	1	Global	1	Male	7	10-14 years	388	Iodine deficiency	224	Severe intellectual disability	3	Rate	1992	3.27874332043	6.8173788935	0.93530522518
3	YLDs (Years Lived with Disability)	1	Global	2	Female	7	10-14 years	388	Iodine deficiency	224	Severe intellectual disability	3	Rate	1992	5.327508513070001	9.011139551180001	2.68321353865
3	YLDs (Years Lived with Disability)	1	Global	3	Both	7	10-14 years	388	Iodine deficiency	224	Severe intellectual disability	3	Rate	1992	4.27695613661	7.7645691140899995	1.7754252799999999
3	YLDs (Years Lived with Disability)	1	Global	1	Male	7	10-14 years	388	Iodine deficiency	224	Severe intellectual disability	1	Number	1993	8607.948778259566	17928.56694647072	2196.626732012768
3	YLDs (Years Lived with Disability)	1	Global	2	Female	7	10-14 years	388	Iodine deficiency	224	Severe intellectual disability	1	Number	1993	13674.609851931344	22836.4026918204	6851.614200324872
3	YLDs (Years Lived with Disability)	1	Global	3	Both	7	10-14 years	388	Iodine deficiency	224	Severe intellectual disability	1	Number	1993	22282.558630190902	40511.662065434255	8893.727599134685
3	YLDs (Years Lived with Disability)	1	Global	1	Male	7	10-14 years	388	Iodine deficiency	224	Severe intellectual disability	3	Rate	1993	3.00257231977	6.253733640069999	0.7662139718
3	YLDs (Years Lived with Disability)	1	Global	2	Female	7	10-14 years	388	Iodine deficiency	224	Severe intellectual disability	3	Rate	1993	5.03023086204	8.4004135286	2.5203791244100002
3	YLDs (Years Lived with Disability)	1	Global	3	Both	7	10-14 years	388	Iodine deficiency	224	Severe intellectual disability	3	Rate	1993	3.9894695958799997	7.25320851932	1.59233310858
3	YLDs (Years Lived with Disability)	1	Global	1	Male	7	10-14 years	388	Iodine deficiency	224	Severe intellectual disability	1	Number	1994	8072.875818538694	16763.23123231366	1873.6248919710963
3	YLDs (Years Lived with Disability)	1	Global	2	Female	7	10-14 years	388	Iodine deficiency	224	Severe intellectual disability	1	Number	1994	13077.825223313424	22139.60941516869	6408.692102404057
3	YLDs (Years Lived with Disability)	1	Global	3	Both	7	10-14 years	388	Iodine deficiency	224	Severe intellectual disability	1	Number	1994	21150.70104185214	38146.68801572373	8745.026929500767
3	YLDs (Years Lived with Disability)	1	Global	1	Male	7	10-14 years	388	Iodine deficiency	224	Severe intellectual disability	3	Rate	1994	2.76441592819	5.74027700514	0.64159025993
3	YLDs (Years Lived with Disability)	1	Global	2	Female	7	10-14 years	388	Iodine deficiency	224	Severe intellectual disability	3	Rate	1994	4.73322851902	8.01294014061	2.31948383701
3	YLDs (Years Lived with Disability)	1	Global	3	Both	7	10-14 years	388	Iodine deficiency	224	Severe intellectual disability	3	Rate	1994	3.72157596006	6.71210835017	1.53873301535
3	YLDs (Years Lived with Disability)	1	Global	1	Male	7	10-14 years	388	Iodine deficiency	224	Severe intellectual disability	1	Number	1995	7601.8477594986625	16415.06010512393	1656.6233240154966
3	YLDs (Years Lived with Disability)	1	Global	2	Female	7	10-14 years	388	Iodine deficiency	224	Severe intellectual disability	1	Number	1995	12514.247773296576	21384.15916605042	6241.830779894055
3	YLDs (Years Lived with Disability)	1	Global	3	Both	7	10-14 years	388	Iodine deficiency	224	Severe intellectual disability	1	Number	1995	20116.095532795265	36724.940400986685	8172.815326658825
3	YLDs (Years Lived with Disability)	1	Global	1	Male	7	10-14 years	388	Iodine deficiency	224	Severe intellectual disability	3	Rate	1995	2.55278032959	5.5123496117099995	0.55631151384
3	YLDs (Years Lived with Disability)	1	Global	2	Female	7	10-14 years	388	Iodine deficiency	224	Severe intellectual disability	3	Rate	1995	4.45158088739	7.6067947479499995	2.2203503642799998
3	YLDs (Years Lived with Disability)	1	Global	3	Both	7	10-14 years	388	Iodine deficiency	224	Severe intellectual disability	3	Rate	1995	3.4748455680599997	6.34385018612	1.41176855469
3	YLDs (Years Lived with Disability)	1	Global	1	Male	7	10-14 years	388	Iodine deficiency	224	Severe intellectual disability	1	Number	1996	7075.381145694675	15123.766872209104	1574.1726439828908
3	YLDs (Years Lived with Disability)	1	Global	2	Female	7	10-14 years	388	Iodine deficiency	224	Severe intellectual disability	1	Number	1996	11720.550177722083	20123.26561091124	5764.082958530407
3	YLDs (Years Lived with Disability)	1	Global	3	Both	7	10-14 years	388	Iodine deficiency	224	Severe intellectual disability	1	Number	1996	18795.93132341679	34149.07298653596	7581.590569713295
3	YLDs (Years Lived with Disability)	1	Global	1	Male	7	10-14 years	388	Iodine deficiency	224	Severe intellectual disability	3	Rate	1996	2.32735585075	4.97476907471	0.51780389461
3	YLDs (Years Lived with Disability)	1	Global	2	Female	7	10-14 years	388	Iodine deficiency	224	Severe intellectual disability	3	Rate	1996	4.0921419837399995	7.0258869087	2.0124862327
3	YLDs (Years Lived with Disability)	1	Global	3	Both	7	10-14 years	388	Iodine deficiency	224	Severe intellectual disability	3	Rate	1996	3.18345550544	5.78380781107	1.2840894033899999
3	YLDs (Years Lived with Disability)	1	Global	1	Male	7	10-14 years	388	Iodine deficiency	224	Severe intellectual disability	1	Number	1997	6526.392164825631	13987.027322897306	1383.7262904011563
3	YLDs (Years Lived with Disability)	1	Global	2	Female	7	10-14 years	388	Iodine deficiency	224	Severe intellectual disability	1	Number	1997	10735.366333884307	18199.41873352108	5460.831032373004
3	YLDs (Years Lived with Disability)	1	Global	3	Both	7	10-14 years	388	Iodine deficiency	224	Severe intellectual disability	1	Number	1997	17261.75849870994	31271.769230938306	6905.0731478850375
3	YLDs (Years Lived with Disability)	1	Global	1	Male	7	10-14 years	388	Iodine deficiency	224	Severe intellectual disability	3	Rate	1997	2.10439975219	4.5100410899	0.44617503654
3	YLDs (Years Lived with Disability)	1	Global	2	Female	7	10-14 years	388	Iodine deficiency	224	Severe intellectual disability	3	Rate	1997	3.68074192908	6.2398768271	1.87230776513
3	YLDs (Years Lived with Disability)	1	Global	3	Both	7	10-14 years	388	Iodine deficiency	224	Severe intellectual disability	3	Rate	1997	2.86838363324	5.19642486316	1.14741489433
3	YLDs (Years Lived with Disability)	1	Global	1	Male	7	10-14 years	388	Iodine deficiency	224	Severe intellectual disability	1	Number	1998	5967.299425530041	12497.295541946442	1118.6623725572376
3	YLDs (Years Lived with Disability)	1	Global	2	Female	7	10-14 years	388	Iodine deficiency	224	Severe intellectual disability	1	Number	1998	9755.887445045328	17090.2365006521	4905.849053390904
3	YLDs (Years Lived with Disability)	1	Global	3	Both	7	10-14 years	388	Iodine deficiency	224	Severe intellectual disability	1	Number	1998	15723.186870575368	28742.04678703016	6111.025833234039
3	YLDs (Years Lived with Disability)	1	Global	1	Male	7	10-14 years	388	Iodine deficiency	224	Severe intellectual disability	3	Rate	1998	1.8914967574400001	3.9613554321	0.35459025926
3	YLDs (Years Lived with Disability)	1	Global	2	Female	7	10-14 years	388	Iodine deficiency	224	Severe intellectual disability	3	Rate	1998	3.29378788746	5.77001470104	1.65631535632
3	YLDs (Years Lived with Disability)	1	Global	3	Both	7	10-14 years	388	Iodine deficiency	224	Severe intellectual disability	3	Rate	1998	2.57053085993	4.69894041532	0.99907102927
3	YLDs (Years Lived with Disability)	1	Global	1	Male	7	10-14 years	388	Iodine deficiency	224	Severe intellectual disability	1	Number	1999	5523.258590324527	11929.888517352583	951.3579311322342
3	YLDs (Years Lived with Disability)	1	Global	2	Female	7	10-14 years	388	Iodine deficiency	224	Severe intellectual disability	1	Number	1999	9002.85348792392	15364.773826399174	4483.956016747923
3	YLDs (Years Lived with Disability)	1	Global	3	Both	7	10-14 years	388	Iodine deficiency	224	Severe intellectual disability	1	Number	1999	14526.112078248443	26347.43859834774	5605.526315958219
3	YLDs (Years Lived with Disability)	1	Global	1	Male	7	10-14 years	388	Iodine deficiency	224	Severe intellectual disability	3	Rate	1999	1.72821328154	3.7328311622099997	0.29767742813
3	YLDs (Years Lived with Disability)	1	Global	2	Female	7	10-14 years	388	Iodine deficiency	224	Severe intellectual disability	3	Rate	1999	3.00549155559	5.129340164279999	1.49691339108
3	YLDs (Years Lived with Disability)	1	Global	3	Both	7	10-14 years	388	Iodine deficiency	224	Severe intellectual disability	3	Rate	1999	2.34617429566	4.25548714364	0.90537245516
3	YLDs (Years Lived with Disability)	1	Global	1	Male	7	10-14 years	388	Iodine deficiency	224	Severe intellectual disability	1	Number	2000	5337.0889705135605	11657.506686211334	856.579365587987
3	YLDs (Years Lived with Disability)	1	Global	2	Female	7	10-14 years	388	Iodine deficiency	224	Severe intellectual disability	1	Number	2000	8699.629881522356	15195.629062862385	4340.873424310964
3	YLDs (Years Lived with Disability)	1	Global	3	Both	7	10-14 years	388	Iodine deficiency	224	Severe intellectual disability	1	Number	2000	14036.71885203591	26351.42316605521	5164.90971812651
3	YLDs (Years Lived with Disability)	1	Global	1	Male	7	10-14 years	388	Iodine deficiency	224	Severe intellectual disability	3	Rate	2000	1.65674722796	3.6187408517999997	0.26590066182
3	YLDs (Years Lived with Disability)	1	Global	2	Female	7	10-14 years	388	Iodine deficiency	224	Severe intellectual disability	3	Rate	2000	2.88596248325	5.04090587555	1.44001503716
3	YLDs (Years Lived with Disability)	1	Global	3	Both	7	10-14 years	388	Iodine deficiency	224	Severe intellectual disability	3	Rate	2000	2.25095671086	4.22576767702	0.8282554002499999
3	YLDs (Years Lived with Disability)	1	Global	1	Male	7	10-14 years	388	Iodine deficiency	224	Severe intellectual disability	1	Number	2001	5443.3730968103	11959.037453829853	924.2670530069512
3	YLDs (Years Lived with Disability)	1	Global	2	Female	7	10-14 years	388	Iodine deficiency	224	Severe intellectual disability	1	Number	2001	8902.143599696645	15239.065352364454	4273.651956739586
3	YLDs (Years Lived with Disability)	1	Global	3	Both	7	10-14 years	388	Iodine deficiency	224	Severe intellectual disability	1	Number	2001	14345.516696506951	26837.33816383837	5276.186795710193
3	YLDs (Years Lived with Disability)	1	Global	1	Male	7	10-14 years	388	Iodine deficiency	224	Severe intellectual disability	3	Rate	2001	1.6867376700999999	3.7057461637699998	0.28640257204999997
3	YLDs (Years Lived with Disability)	1	Global	2	Female	7	10-14 years	388	Iodine deficiency	224	Severe intellectual disability	3	Rate	2001	2.9517104292	5.05286256372	1.41702758557
3	YLDs (Years Lived with Disability)	1	Global	3	Both	7	10-14 years	388	Iodine deficiency	224	Severe intellectual disability	3	Rate	2001	2.2978240312400002	4.298728437039999	0.8451245827499999
3	YLDs (Years Lived with Disability)	1	Global	1	Male	7	10-14 years	388	Iodine deficiency	224	Severe intellectual disability	1	Number	2002	5639.878754885395	12531.401108222031	996.614555058552
3	YLDs (Years Lived with Disability)	1	Global	2	Female	7	10-14 years	388	Iodine deficiency	224	Severe intellectual disability	1	Number	2002	9388.101214337348	16004.424631977852	4446.222730329329
3	YLDs (Years Lived with Disability)	1	Global	3	Both	7	10-14 years	388	Iodine deficiency	224	Severe intellectual disability	1	Number	2002	15027.979969222768	28086.16582550217	5434.039953568686
3	YLDs (Years Lived with Disability)	1	Global	1	Male	7	10-14 years	388	Iodine deficiency	224	Severe intellectual disability	3	Rate	2002	1.7523202623100003	3.8935283951099997	0.30964989753
3	YLDs (Years Lived with Disability)	1	Global	2	Female	7	10-14 years	388	Iodine deficiency	224	Severe intellectual disability	3	Rate	2002	3.1240699712500004	5.3257779457600005	1.47956552664
3	YLDs (Years Lived with Disability)	1	Global	3	Both	7	10-14 years	388	Iodine deficiency	224	Severe intellectual disability	3	Rate	2002	2.41467356791	4.51284353463	0.8731334929700001
3	YLDs (Years Lived with Disability)	1	Global	1	Male	7	10-14 years	388	Iodine deficiency	224	Severe intellectual disability	1	Number	2003	5923.13959234641	13294.221163511424	902.216697854244
3	YLDs (Years Lived with Disability)	1	Global	2	Female	7	10-14 years	388	Iodine deficiency	224	Severe intellectual disability	1	Number	2003	10048.306505233708	17244.512427617265	4841.444146999147
3	YLDs (Years Lived with Disability)	1	Global	3	Both	7	10-14 years	388	Iodine deficiency	224	Severe intellectual disability	1	Number	2003	15971.446097580116	29832.19966105516	5699.1969232676765
3	YLDs (Years Lived with Disability)	1	Global	1	Male	7	10-14 years	388	Iodine deficiency	224	Severe intellectual disability	3	Rate	2003	1.85046487531	4.15328541969	0.28186408294
3	YLDs (Years Lived with Disability)	1	Global	2	Female	7	10-14 years	388	Iodine deficiency	224	Severe intellectual disability	3	Rate	2003	3.3642735608199996	5.773635308519999	1.62096394367
3	YLDs (Years Lived with Disability)	1	Global	3	Both	7	10-14 years	388	Iodine deficiency	224	Severe intellectual disability	3	Rate	2003	2.5811765234	4.82123991379	0.92105831937
3	YLDs (Years Lived with Disability)	1	Global	1	Male	7	10-14 years	388	Iodine deficiency	224	Severe intellectual disability	1	Number	2004	6221.806994203473	13802.280528047771	1072.2341651038157
3	YLDs (Years Lived with Disability)	1	Global	2	Female	7	10-14 years	388	Iodine deficiency	224	Severe intellectual disability	1	Number	2004	10658.049260413864	18457.551459773225	5229.902577321867
3	YLDs (Years Lived with Disability)	1	Global	3	Both	7	10-14 years	388	Iodine deficiency	224	Severe intellectual disability	1	Number	2004	16879.856254617334	31754.65291376673	6345.142023107959
3	YLDs (Years Lived with Disability)	1	Global	1	Male	7	10-14 years	388	Iodine deficiency	224	Severe intellectual disability	3	Rate	2004	1.9574433417800001	4.34233690409	0.33733570155
3	YLDs (Years Lived with Disability)	1	Global	2	Female	7	10-14 years	388	Iodine deficiency	224	Severe intellectual disability	3	Rate	2004	3.59487073784	6.22557749676	1.76400233078
3	YLDs (Years Lived with Disability)	1	Global	3	Both	7	10-14 years	388	Iodine deficiency	224	Severe intellectual disability	3	Rate	2004	2.7476716556	5.16896343361	1.0328504357300001
3	YLDs (Years Lived with Disability)	1	Global	1	Male	7	10-14 years	388	Iodine deficiency	224	Severe intellectual disability	1	Number	2005	6362.7180085980135	14106.722655364098	999.9145380355116
3	YLDs (Years Lived with Disability)	1	Global	2	Female	7	10-14 years	388	Iodine deficiency	224	Severe intellectual disability	1	Number	2005	11005.250764653618	19186.57989414435	4868.287137922669
3	YLDs (Years Lived with Disability)	1	Global	3	Both	7	10-14 years	388	Iodine deficiency	224	Severe intellectual disability	1	Number	2005	17367.968773251636	33145.17664199543	5984.29656186319
3	YLDs (Years Lived with Disability)	1	Global	1	Male	7	10-14 years	388	Iodine deficiency	224	Severe intellectual disability	3	Rate	2005	2.01631243529	4.4703474635700005	0.31686774654
3	YLDs (Years Lived with Disability)	1	Global	2	Female	7	10-14 years	388	Iodine deficiency	224	Severe intellectual disability	3	Rate	2005	3.7395216583499997	6.51949079564	1.65421629917
3	YLDs (Years Lived with Disability)	1	Global	3	Both	7	10-14 years	388	Iodine deficiency	224	Severe intellectual disability	3	Rate	2005	2.8478719274	5.43490256804	0.98126098718
3	YLDs (Years Lived with Disability)	1	Global	1	Male	7	10-14 years	388	Iodine deficiency	224	Severe intellectual disability	1	Number	2006	6298.771869537055	14198.383477651623	1128.4709407126456
3	YLDs (Years Lived with Disability)	1	Global	2	Female	7	10-14 years	388	Iodine deficiency	224	Severe intellectual disability	1	Number	2006	10911.501849971008	18724.043356091654	4967.583107680761
3	YLDs (Years Lived with Disability)	1	Global	3	Both	7	10-14 years	388	Iodine deficiency	224	Severe intellectual disability	1	Number	2006	17210.27371950808	32211.93889676132	5985.201755799921
3	YLDs (Years Lived with Disability)	1	Global	1	Male	7	10-14 years	388	Iodine deficiency	224	Severe intellectual disability	3	Rate	2006	2.0061113392300003	4.52207806271	0.35940948443
3	YLDs (Years Lived with Disability)	1	Global	2	Female	7	10-14 years	388	Iodine deficiency	224	Severe intellectual disability	3	Rate	2006	3.72670865448	6.39500000838	1.69662574536
3	YLDs (Years Lived with Disability)	1	Global	3	Both	7	10-14 years	388	Iodine deficiency	224	Severe intellectual disability	3	Rate	2006	2.83637005583	5.30874641602	0.9864019198599999
3	YLDs (Years Lived with Disability)	1	Global	1	Male	7	10-14 years	388	Iodine deficiency	224	Severe intellectual disability	1	Number	2007	5962.665024672711	13285.943615828395	966.218161951516
3	YLDs (Years Lived with Disability)	1	Global	2	Female	7	10-14 years	388	Iodine deficiency	224	Severe intellectual disability	1	Number	2007	10544.695429779293	17589.606980271485	4961.673881673615
3	YLDs (Years Lived with Disability)	1	Global	3	Both	7	10-14 years	388	Iodine deficiency	224	Severe intellectual disability	1	Number	2007	16507.360454452017	30789.11856851208	6136.606050876657
3	YLDs (Years Lived with Disability)	1	Global	1	Male	7	10-14 years	388	Iodine deficiency	224	Severe intellectual disability	3	Rate	2007	1.90479860135	4.24425097039	0.30866248496
3	YLDs (Years Lived with Disability)	1	Global	2	Female	7	10-14 years	388	Iodine deficiency	224	Severe intellectual disability	3	Rate	2007	3.6120123948300003	6.02519805868	1.6995870273400002
3	YLDs (Years Lived with Disability)	1	Global	3	Both	7	10-14 years	388	Iodine deficiency	224	Severe intellectual disability	3	Rate	2007	2.72863378834	5.08937994484	1.01436875158
3	YLDs (Years Lived with Disability)	1	Global	1	Male	7	10-14 years	388	Iodine deficiency	224	Severe intellectual disability	1	Number	2008	5554.610927299812	12749.299469309271	795.3731265968441
3	YLDs (Years Lived with Disability)	1	Global	2	Female	7	10-14 years	388	Iodine deficiency	224	Severe intellectual disability	1	Number	2008	9991.093464692523	16928.304349867336	4404.801470541295
3	YLDs (Years Lived with Disability)	1	Global	3	Both	7	10-14 years	388	Iodine deficiency	224	Severe intellectual disability	1	Number	2008	15545.704391992344	29590.139397669256	5563.567291732761
3	YLDs (Years Lived with Disability)	1	Global	1	Male	7	10-14 years	388	Iodine deficiency	224	Severe intellectual disability	3	Rate	2008	1.7776539799100002	4.08018549621	0.25454495779
3	YLDs (Years Lived with Disability)	1	Global	2	Female	7	10-14 years	388	Iodine deficiency	224	Severe intellectual disability	3	Rate	2008	3.42776304679	5.80779434206	1.51120753324
3	YLDs (Years Lived with Disability)	1	Global	3	Both	7	10-14 years	388	Iodine deficiency	224	Severe intellectual disability	3	Rate	2008	2.57402974649	4.89948201072	0.9212054561499999
3	YLDs (Years Lived with Disability)	1	Global	1	Male	7	10-14 years	388	Iodine deficiency	224	Severe intellectual disability	1	Number	2009	5152.193920129352	12302.491972866488	560.0585777862772
3	YLDs (Years Lived with Disability)	1	Global	2	Female	7	10-14 years	388	Iodine deficiency	224	Severe intellectual disability	1	Number	2009	9465.52507228072	16248.914045157955	3863.637820610684
3	YLDs (Years Lived with Disability)	1	Global	3	Both	7	10-14 years	388	Iodine deficiency	224	Severe intellectual disability	1	Number	2009	14617.718992410057	27914.272334270383	4623.145603014955
3	YLDs (Years Lived with Disability)	1	Global	1	Male	7	10-14 years	388	Iodine deficiency	224	Severe intellectual disability	3	Rate	2009	1.65015517666	3.94026722005	0.17937670354
3	YLDs (Years Lived with Disability)	1	Global	2	Female	7	10-14 years	388	Iodine deficiency	224	Severe intellectual disability	3	Rate	2009	3.24884729731	5.5771064021	1.32611442001
3	YLDs (Years Lived with Disability)	1	Global	3	Both	7	10-14 years	388	Iodine deficiency	224	Severe intellectual disability	3	Rate	2009	2.42185597447	4.6248219206400005	0.76596032564
3	YLDs (Years Lived with Disability)	1	Global	1	Male	7	10-14 years	388	Iodine deficiency	224	Severe intellectual disability	1	Number	2010	4939.997279200884	11780.50034633514	285.0593935030301
3	YLDs (Years Lived with Disability)	1	Global	2	Female	7	10-14 years	388	Iodine deficiency	224	Severe intellectual disability	1	Number	2010	9137.908538066707	16725.209658079693	3637.5388251865097
3	YLDs (Years Lived with Disability)	1	Global	3	Both	7	10-14 years	388	Iodine deficiency	224	Severe intellectual disability	1	Number	2010	14077.905817267574	27654.65397397078	4034.680249839055
3	YLDs (Years Lived with Disability)	1	Global	1	Male	7	10-14 years	388	Iodine deficiency	224	Severe intellectual disability	3	Rate	2010	1.58162894836	3.77173899516	0.0912668901
3	YLDs (Years Lived with Disability)	1	Global	2	Female	7	10-14 years	388	Iodine deficiency	224	Severe intellectual disability	3	Rate	2010	3.1339744527700004	5.73614624914	1.24754517969
3	YLDs (Years Lived with Disability)	1	Global	3	Both	7	10-14 years	388	Iodine deficiency	224	Severe intellectual disability	3	Rate	2010	2.33111965973	4.5792540736200005	0.6680910195900001
3	YLDs (Years Lived with Disability)	1	Global	1	Male	7	10-14 years	388	Iodine deficiency	224	Severe intellectual disability	1	Number	2011	4578.165234898779	10493.891804689163	529.6713114459451
3	YLDs (Years Lived with Disability)	1	Global	2	Female	7	10-14 years	388	Iodine deficiency	224	Severe intellectual disability	1	Number	2011	8641.8263912586	15608.204739165223	3663.955752614923
3	YLDs (Years Lived with Disability)	1	Global	3	Both	7	10-14 years	388	Iodine deficiency	224	Severe intellectual disability	1	Number	2011	13219.99162615741	25713.452215155085	4306.548173579826
3	YLDs (Years Lived with Disability)	1	Global	1	Male	7	10-14 years	388	Iodine deficiency	224	Severe intellectual disability	3	Rate	2011	1.46371889367	3.3550793635700003	0.16934511234000002
3	YLDs (Years Lived with Disability)	1	Global	2	Female	7	10-14 years	388	Iodine deficiency	224	Severe intellectual disability	3	Rate	2011	2.95852561354	5.34346229739	1.25435370375
3	YLDs (Years Lived with Disability)	1	Global	3	Both	7	10-14 years	388	Iodine deficiency	224	Severe intellectual disability	3	Rate	2011	2.18557287798	4.2510332343599995	0.71197283267
3	YLDs (Years Lived with Disability)	1	Global	1	Male	7	10-14 years	388	Iodine deficiency	224	Severe intellectual disability	1	Number	2012	4109.1994922299655	9171.85296387946	591.1335834747592
3	YLDs (Years Lived with Disability)	1	Global	2	Female	7	10-14 years	388	Iodine deficiency	224	Severe intellectual disability	1	Number	2012	7598.545048327909	13265.730065628104	3457.7402730618123
3	YLDs (Years Lived with Disability)	1	Global	3	Both	7	10-14 years	388	Iodine deficiency	224	Severe intellectual disability	1	Number	2012	11707.744540557884	22357.445937859597	4033.3222318305625
3	YLDs (Years Lived with Disability)	1	Global	1	Male	7	10-14 years	388	Iodine deficiency	224	Severe intellectual disability	3	Rate	2012	1.31003191848	2.92402940209	0.18845613699
3	YLDs (Years Lived with Disability)	1	Global	2	Female	7	10-14 years	388	Iodine deficiency	224	Severe intellectual disability	3	Rate	2012	2.5930378316400002	4.52699032588	1.17996949193
3	YLDs (Years Lived with Disability)	1	Global	3	Both	7	10-14 years	388	Iodine deficiency	224	Severe intellectual disability	3	Rate	2012	1.92971614174	3.68504148386	0.66478790929
3	YLDs (Years Lived with Disability)	1	Global	1	Male	7	10-14 years	388	Iodine deficiency	224	Severe intellectual disability	1	Number	2013	3561.403711702025	7768.113043360923	383.3316434186187
3	YLDs (Years Lived with Disability)	1	Global	2	Female	7	10-14 years	388	Iodine deficiency	224	Severe intellectual disability	1	Number	2013	6372.87648232724	11082.260436598575	3003.456391488189
3	YLDs (Years Lived with Disability)	1	Global	3	Both	7	10-14 years	388	Iodine deficiency	224	Severe intellectual disability	1	Number	2013	9934.28019402926	19021.07289865658	3537.2367157721656
3	YLDs (Years Lived with Disability)	1	Global	1	Male	7	10-14 years	388	Iodine deficiency	224	Severe intellectual disability	3	Rate	2013	1.13012922158	2.4650312790899997	0.12164144446
3	YLDs (Years Lived with Disability)	1	Global	2	Female	7	10-14 years	388	Iodine deficiency	224	Severe intellectual disability	3	Rate	2013	2.1638162302	3.76281810365	1.0197793264300001
3	YLDs (Years Lived with Disability)	1	Global	3	Both	7	10-14 years	388	Iodine deficiency	224	Severe intellectual disability	3	Rate	2013	1.6294983749399998	3.11998522012	0.58020524563
3	YLDs (Years Lived with Disability)	1	Global	1	Male	7	10-14 years	388	Iodine deficiency	224	Severe intellectual disability	1	Number	2014	3058.51689110134	6987.902227970264	184.0492601778156
3	YLDs (Years Lived with Disability)	1	Global	2	Female	7	10-14 years	388	Iodine deficiency	224	Severe intellectual disability	1	Number	2014	5358.899593667566	8912.733622929198	2608.6518552256503
3	YLDs (Years Lived with Disability)	1	Global	3	Both	7	10-14 years	388	Iodine deficiency	224	Severe intellectual disability	1	Number	2014	8417.416484768904	15875.503660312508	2707.846293917931
3	YLDs (Years Lived with Disability)	1	Global	1	Male	7	10-14 years	388	Iodine deficiency	224	Severe intellectual disability	3	Rate	2014	0.96430530118	2.20318258898	0.05802801933
3	YLDs (Years Lived with Disability)	1	Global	2	Female	7	10-14 years	388	Iodine deficiency	224	Severe intellectual disability	3	Rate	2014	1.80691466554	3.00519702073	0.87958567092
3	YLDs (Years Lived with Disability)	1	Global	3	Both	7	10-14 years	388	Iodine deficiency	224	Severe intellectual disability	3	Rate	2014	1.37147218273	2.58663827509	0.4411966396
3	YLDs (Years Lived with Disability)	1	Global	1	Male	7	10-14 years	388	Iodine deficiency	224	Severe intellectual disability	1	Number	2015	2835.187970918701	6647.805402458616	71.4623340965887
3	YLDs (Years Lived with Disability)	1	Global	2	Female	7	10-14 years	388	Iodine deficiency	224	Severe intellectual disability	1	Number	2015	4832.562631641394	8129.380875560962	2093.1522867952363
3	YLDs (Years Lived with Disability)	1	Global	3	Both	7	10-14 years	388	Iodine deficiency	224	Severe intellectual disability	1	Number	2015	7667.750602560094	14501.504203808065	2412.073299648804
3	YLDs (Years Lived with Disability)	1	Global	1	Male	7	10-14 years	388	Iodine deficiency	224	Severe intellectual disability	3	Rate	2015	0.88665152081	2.07897565543	0.02234849606
3	YLDs (Years Lived with Disability)	1	Global	2	Female	7	10-14 years	388	Iodine deficiency	224	Severe intellectual disability	3	Rate	2015	1.61528479145	2.71724678873	0.69963646884
3	YLDs (Years Lived with Disability)	1	Global	3	Both	7	10-14 years	388	Iodine deficiency	224	Severe intellectual disability	3	Rate	2015	1.23885074256	2.34295560489	0.38970996232
3	YLDs (Years Lived with Disability)	1	Global	1	Male	7	10-14 years	388	Iodine deficiency	224	Severe intellectual disability	1	Number	2016	2703.200849791137	6356.541566687871	179.6043542078666
3	YLDs (Years Lived with Disability)	1	Global	2	Female	7	10-14 years	388	Iodine deficiency	224	Severe intellectual disability	1	Number	2016	4615.157767863164	7789.194352621803	2270.955494085439
3	YLDs (Years Lived with Disability)	1	Global	3	Both	7	10-14 years	388	Iodine deficiency	224	Severe intellectual disability	1	Number	2016	7318.358617654306	13615.151870887325	2555.497596221451
3	YLDs (Years Lived with Disability)	1	Global	1	Male	7	10-14 years	388	Iodine deficiency	224	Severe intellectual disability	3	Rate	2016	0.83660826938	1.96727344169	0.055585395350000004
3	YLDs (Years Lived with Disability)	1	Global	2	Female	7	10-14 years	388	Iodine deficiency	224	Severe intellectual disability	3	Rate	2016	1.52557885011	2.5747830868199997	0.75068325842
3	YLDs (Years Lived with Disability)	1	Global	3	Both	7	10-14 years	388	Iodine deficiency	224	Severe intellectual disability	3	Rate	2016	1.16975310996	2.1762210730000002	0.40846608056
3	YLDs (Years Lived with Disability)	1	Global	1	Male	7	10-14 years	388	Iodine deficiency	224	Severe intellectual disability	1	Number	2017	2604.4817396711423	5781.858646435246	190.7676229559383
3	YLDs (Years Lived with Disability)	1	Global	2	Female	7	10-14 years	388	Iodine deficiency	224	Severe intellectual disability	1	Number	2017	4262.8480331728	7178.4665178956375	2101.8356776058267
3	YLDs (Years Lived with Disability)	1	Global	3	Both	7	10-14 years	388	Iodine deficiency	224	Severe intellectual disability	1	Number	2017	6867.329772843948	12625.34352155974	2427.1233149161426
3	YLDs (Years Lived with Disability)	1	Global	1	Male	7	10-14 years	388	Iodine deficiency	224	Severe intellectual disability	3	Rate	2017	0.79583871697	1.7667342015899998	0.05829192733
3	YLDs (Years Lived with Disability)	1	Global	2	Female	7	10-14 years	388	Iodine deficiency	224	Severe intellectual disability	3	Rate	2017	1.390334999	2.34126883279	0.68551721337
3	YLDs (Years Lived with Disability)	1	Global	3	Both	7	10-14 years	388	Iodine deficiency	224	Severe intellectual disability	3	Rate	2017	1.0834000485100002	1.9917927689700001	0.38290654506
3	YLDs (Years Lived with Disability)	1	Global	1	Male	7	10-14 years	388	Iodine deficiency	224	Severe intellectual disability	1	Number	2018	2460.5145387618118	5609.201119537776	146.0426752833562
3	YLDs (Years Lived with Disability)	1	Global	2	Female	7	10-14 years	388	Iodine deficiency	224	Severe intellectual disability	1	Number	2018	3911.176706970272	6621.406424846868	1829.0146974221957
3	YLDs (Years Lived with Disability)	1	Global	3	Both	7	10-14 years	388	Iodine deficiency	224	Severe intellectual disability	1	Number	2018	6371.691245732087	11752.00682174406	2092.04045817925
3	YLDs (Years Lived with Disability)	1	Global	1	Male	7	10-14 years	388	Iodine deficiency	224	Severe intellectual disability	3	Rate	2018	0.74129057667	1.6899099221	0.04399895114
3	YLDs (Years Lived with Disability)	1	Global	2	Female	7	10-14 years	388	Iodine deficiency	224	Severe intellectual disability	3	Rate	2018	1.2568977454899999	2.12785855279	0.58777309794
3	YLDs (Years Lived with Disability)	1	Global	3	Both	7	10-14 years	388	Iodine deficiency	224	Severe intellectual disability	3	Rate	2018	0.9907775481700001	1.82739936006	0.32530557993000003
3	YLDs (Years Lived with Disability)	1	Global	1	Male	7	10-14 years	388	Iodine deficiency	224	Severe intellectual disability	1	Number	2019	2408.6862351576056	5692.808476796441	88.77130581858529
3	YLDs (Years Lived with Disability)	1	Global	2	Female	7	10-14 years	388	Iodine deficiency	224	Severe intellectual disability	1	Number	2019	3709.1454052018407	6555.097396466807	1743.193597367569
3	YLDs (Years Lived with Disability)	1	Global	3	Both	7	10-14 years	388	Iodine deficiency	224	Severe intellectual disability	1	Number	2019	6117.831640359445	11744.876861695477	1923.505217680509
3	YLDs (Years Lived with Disability)	1	Global	1	Male	7	10-14 years	388	Iodine deficiency	224	Severe intellectual disability	3	Rate	2019	0.7154993981500001	1.69104675381	0.02636948514
3	YLDs (Years Lived with Disability)	1	Global	2	Female	7	10-14 years	388	Iodine deficiency	224	Severe intellectual disability	3	Rate	2019	1.1744894187	2.07565131307	0.55197686022
3	YLDs (Years Lived with Disability)	1	Global	3	Both	7	10-14 years	388	Iodine deficiency	224	Severe intellectual disability	3	Rate	2019	0.93766591188	1.8001101239500001	0.29481119782
3	YLDs (Years Lived with Disability)	1	Global	1	Male	7	10-14 years	388	Iodine deficiency	224	Severe intellectual disability	1	Number	2020	2387.5780095870477	5152.876555507575	273.8840920314332
3	YLDs (Years Lived with Disability)	1	Global	2	Female	7	10-14 years	388	Iodine deficiency	224	Severe intellectual disability	1	Number	2020	3312.83631705765	5861.301109632337	1558.3966644699988
3	YLDs (Years Lived with Disability)	1	Global	3	Both	7	10-14 years	388	Iodine deficiency	224	Severe intellectual disability	1	Number	2020	5700.414326644699	10358.922781256231	2120.31897552779
3	YLDs (Years Lived with Disability)	1	Global	1	Male	7	10-14 years	388	Iodine deficiency	224	Severe intellectual disability	3	Rate	2020	0.70081392925	1.51249829379	0.08039183889
3	YLDs (Years Lived with Disability)	1	Global	2	Female	7	10-14 years	388	Iodine deficiency	224	Severe intellectual disability	3	Rate	2020	1.0358002071499999	1.8326099820500001	0.48725244273999996
3	YLDs (Years Lived with Disability)	1	Global	3	Both	7	10-14 years	388	Iodine deficiency	224	Severe intellectual disability	3	Rate	2020	0.8630192344600001	1.56829821418	0.32100755388
3	YLDs (Years Lived with Disability)	1	Global	1	Male	7	10-14 years	388	Iodine deficiency	224	Severe intellectual disability	1	Number	2021	2255.650358935163	4681.860798982821	148.69858324339123
3	YLDs (Years Lived with Disability)	1	Global	2	Female	7	10-14 years	388	Iodine deficiency	224	Severe intellectual disability	1	Number	2021	3280.895295644196	5872.650272554377	1556.527873053026
3	YLDs (Years Lived with Disability)	1	Global	3	Both	7	10-14 years	388	Iodine deficiency	224	Severe intellectual disability	1	Number	2021	5536.545654579354	9825.646024242458	1998.639341299437
3	YLDs (Years Lived with Disability)	1	Global	1	Male	7	10-14 years	388	Iodine deficiency	224	Severe intellectual disability	3	Rate	2021	0.65626576458	1.3621547970599999	0.04326281732
3	YLDs (Years Lived with Disability)	1	Global	2	Female	7	10-14 years	388	Iodine deficiency	224	Severe intellectual disability	3	Rate	2021	1.01598962006	1.8185742553600002	0.48200750705000006
3	YLDs (Years Lived with Disability)	1	Global	3	Both	7	10-14 years	388	Iodine deficiency	224	Severe intellectual disability	3	Rate	2021	0.83052010475	1.4739147971400002	0.29980971144
3	YLDs (Years Lived with Disability)	6	People's Republic of China	1	Male	1	<5 years	381	Neonatal preterm birth	197	Developmental intellectual disability	1	Number	1990	12882.006341783395	18905.367819044597	8246.243673649584
3	YLDs (Years Lived with Disability)	6	People's Republic of China	2	Female	1	<5 years	381	Neonatal preterm birth	197	Developmental intellectual disability	1	Number	1990	8925.015165682116	13427.657662077832	5797.880191828332
3	YLDs (Years Lived with Disability)	6	People's Republic of China	3	Both	1	<5 years	381	Neonatal preterm birth	197	Developmental intellectual disability	1	Number	1990	21807.02150746551	32159.52802110625	13995.051364466732
3	YLDs (Years Lived with Disability)	6	People's Republic of China	1	Male	1	<5 years	381	Neonatal preterm birth	197	Developmental intellectual disability	3	Rate	1990	21.737063165269998	31.900867267259997	13.914689595270001
3	YLDs (Years Lived with Disability)	6	People's Republic of China	2	Female	1	<5 years	381	Neonatal preterm birth	197	Developmental intellectual disability	3	Rate	1990	16.98606503234	25.55548220882	11.034510099970001
3	YLDs (Years Lived with Disability)	6	People's Republic of China	3	Both	1	<5 years	381	Neonatal preterm birth	197	Developmental intellectual disability	3	Rate	1990	19.50433506997	28.76368100069	12.5172606007
3	YLDs (Years Lived with Disability)	6	People's Republic of China	1	Male	1	<5 years	381	Neonatal preterm birth	197	Developmental intellectual disability	1	Number	1991	12631.853592985792	18751.941126059035	8064.156132240247
3	YLDs (Years Lived with Disability)	6	People's Republic of China	2	Female	1	<5 years	381	Neonatal preterm birth	197	Developmental intellectual disability	1	Number	1991	8765.088063503466	13053.055758060267	5654.718874862203
3	YLDs (Years Lived with Disability)	6	People's Republic of China	3	Both	1	<5 years	381	Neonatal preterm birth	197	Developmental intellectual disability	1	Number	1991	21396.941656489224	31748.3324326726	13788.238903603506
3	YLDs (Years Lived with Disability)	6	People's Republic of China	1	Male	1	<5 years	381	Neonatal preterm birth	197	Developmental intellectual disability	3	Rate	1991	21.334372700310002	31.670799371820003	13.61983110176
3	YLDs (Years Lived with Disability)	6	People's Republic of China	2	Female	1	<5 years	381	Neonatal preterm birth	197	Developmental intellectual disability	3	Rate	1991	16.79691383152	25.014130059819998	10.83638007906
3	YLDs (Years Lived with Disability)	6	People's Republic of China	3	Both	1	<5 years	381	Neonatal preterm birth	197	Developmental intellectual disability	3	Rate	1991	19.20874685705	28.5015349681	12.37816109217
3	YLDs (Years Lived with Disability)	6	People's Republic of China	1	Male	1	<5 years	381	Neonatal preterm birth	197	Developmental intellectual disability	1	Number	1992	12208.02881886794	17992.402318790715	7865.983531773762
3	YLDs (Years Lived with Disability)	6	People's Republic of China	2	Female	1	<5 years	381	Neonatal preterm birth	197	Developmental intellectual disability	1	Number	1992	8483.680272006366	12811.43637878626	5447.754794905591
3	YLDs (Years Lived with Disability)	6	People's Republic of China	3	Both	1	<5 years	381	Neonatal preterm birth	197	Developmental intellectual disability	1	Number	1992	20691.70909087432	30773.587346283755	13386.751394321236
3	YLDs (Years Lived with Disability)	6	People's Republic of China	1	Male	1	<5 years	381	Neonatal preterm birth	197	Developmental intellectual disability	3	Rate	1992	20.92919435632	30.84580571149	13.48528092313
3	YLDs (Years Lived with Disability)	6	People's Republic of China	2	Female	1	<5 years	381	Neonatal preterm birth	197	Developmental intellectual disability	3	Rate	1992	16.59818728071	25.06537416924	10.65844674081
3	YLDs (Years Lived with Disability)	6	People's Republic of China	3	Both	1	<5 years	381	Neonatal preterm birth	197	Developmental intellectual disability	3	Rate	1992	18.90651246274	28.118567206339996	12.23179684968
3	YLDs (Years Lived with Disability)	6	People's Republic of China	1	Male	1	<5 years	381	Neonatal preterm birth	197	Developmental intellectual disability	1	Number	1993	11649.24544231344	17105.31064683995	7533.49320286604
3	YLDs (Years Lived with Disability)	6	People's Republic of China	2	Female	1	<5 years	381	Neonatal preterm birth	197	Developmental intellectual disability	1	Number	1993	8114.554821569052	12054.447841449111	5215.617181490468
3	YLDs (Years Lived with Disability)	6	People's Republic of China	3	Both	1	<5 years	381	Neonatal preterm birth	197	Developmental intellectual disability	1	Number	1993	19763.80026388252	29142.64804096532	12863.349864224474
3	YLDs (Years Lived with Disability)	6	People's Republic of China	1	Male	1	<5 years	381	Neonatal preterm birth	197	Developmental intellectual disability	3	Rate	1993	20.543269797460002	30.16495903769	13.2852023893
3	YLDs (Years Lived with Disability)	6	People's Republic of China	2	Female	1	<5 years	381	Neonatal preterm birth	197	Developmental intellectual disability	3	Rate	1993	16.42096902729	24.39390933923	10.55455167643
3	YLDs (Years Lived with Disability)	6	People's Republic of China	3	Both	1	<5 years	381	Neonatal preterm birth	197	Developmental intellectual disability	3	Rate	1993	18.62371123917	27.461533440590003	12.12131828095
3	YLDs (Years Lived with Disability)	6	People's Republic of China	1	Male	1	<5 years	381	Neonatal preterm birth	197	Developmental intellectual disability	1	Number	1994	11046.382991329365	16508.689866467314	7188.255929294339
3	YLDs (Years Lived with Disability)	6	People's Republic of China	2	Female	1	<5 years	381	Neonatal preterm birth	197	Developmental intellectual disability	1	Number	1994	7687.865167057524	11376.565189236117	4996.09529635473
3	YLDs (Years Lived with Disability)	6	People's Republic of China	3	Both	1	<5 years	381	Neonatal preterm birth	197	Developmental intellectual disability	1	Number	1994	18734.24815838688	27877.753927105336	12130.857267892272
3	YLDs (Years Lived with Disability)	6	People's Republic of China	1	Male	1	<5 years	381	Neonatal preterm birth	197	Developmental intellectual disability	3	Rate	1994	20.284364165110002	30.31474441935	13.199723483809999
3	YLDs (Years Lived with Disability)	6	People's Republic of China	2	Female	1	<5 years	381	Neonatal preterm birth	197	Developmental intellectual disability	3	Rate	1994	16.28366708184	24.09670253716	10.5822293637
3	YLDs (Years Lived with Disability)	6	People's Republic of China	3	Both	1	<5 years	381	Neonatal preterm birth	197	Developmental intellectual disability	3	Rate	1994	18.42657057945	27.419910102150002	11.93162894748
3	YLDs (Years Lived with Disability)	6	People's Republic of China	1	Male	1	<5 years	381	Neonatal preterm birth	197	Developmental intellectual disability	1	Number	1995	10385.971235465948	15426.07373291095	6730.56670790102
3	YLDs (Years Lived with Disability)	6	People's Republic of China	2	Female	1	<5 years	381	Neonatal preterm birth	197	Developmental intellectual disability	1	Number	1995	7248.419395417365	10685.835606999335	4743.028449605725
3	YLDs (Years Lived with Disability)	6	People's Republic of China	3	Both	1	<5 years	381	Neonatal preterm birth	197	Developmental intellectual disability	1	Number	1995	17634.39063088331	26108.34559293517	11572.117040828389
3	YLDs (Years Lived with Disability)	6	People's Republic of China	1	Male	1	<5 years	381	Neonatal preterm birth	197	Developmental intellectual disability	3	Rate	1995	20.01997771817	29.7352693754	12.97382714316
3	YLDs (Years Lived with Disability)	6	People's Republic of China	2	Female	1	<5 years	381	Neonatal preterm birth	197	Developmental intellectual disability	3	Rate	1995	16.19238011265	23.87128869492	10.59554026215
3	YLDs (Years Lived with Disability)	6	People's Republic of China	3	Both	1	<5 years	381	Neonatal preterm birth	197	Developmental intellectual disability	3	Rate	1995	18.247049728129998	27.01540928322	11.97415887646
3	YLDs (Years Lived with Disability)	6	People's Republic of China	1	Male	1	<5 years	381	Neonatal preterm birth	197	Developmental intellectual disability	1	Number	1996	9771.14080759312	14647.000204753343	6420.737267254323
3	YLDs (Years Lived with Disability)	6	People's Republic of China	2	Female	1	<5 years	381	Neonatal preterm birth	197	Developmental intellectual disability	1	Number	1996	6825.35270402154	10134.820196265253	4404.360970014232
3	YLDs (Years Lived with Disability)	6	People's Republic of China	3	Both	1	<5 years	381	Neonatal preterm birth	197	Developmental intellectual disability	1	Number	1996	16596.493511614673	24820.062458839624	10836.133424456317
3	YLDs (Years Lived with Disability)	6	People's Republic of China	1	Male	1	<5 years	381	Neonatal preterm birth	197	Developmental intellectual disability	3	Rate	1996	19.773258412929998	29.640236050819997	12.99325224014
3	YLDs (Years Lived with Disability)	6	People's Republic of China	2	Female	1	<5 years	381	Neonatal preterm birth	197	Developmental intellectual disability	3	Rate	1996	16.07463033753	23.868874658499998	10.37286680061
3	YLDs (Years Lived with Disability)	6	People's Republic of China	3	Both	1	<5 years	381	Neonatal preterm birth	197	Developmental intellectual disability	3	Rate	1996	18.06394741795	27.01464034273	11.794259085890001
3	YLDs (Years Lived with Disability)	6	People's Republic of China	1	Male	1	<5 years	381	Neonatal preterm birth	197	Developmental intellectual disability	1	Number	1997	9197.047514476746	13535.414584901137	6002.614043332542
3	YLDs (Years Lived with Disability)	6	People's Republic of China	2	Female	1	<5 years	381	Neonatal preterm birth	197	Developmental intellectual disability	1	Number	1997	6438.259629500262	9612.05406118568	4148.301415073778
3	YLDs (Years Lived with Disability)	6	People's Republic of China	3	Both	1	<5 years	381	Neonatal preterm birth	197	Developmental intellectual disability	1	Number	1997	15635.307143977	23212.21153412766	10287.301040948554
3	YLDs (Years Lived with Disability)	6	People's Republic of China	1	Male	1	<5 years	381	Neonatal preterm birth	197	Developmental intellectual disability	3	Rate	1997	19.49566145445	28.69201882207	12.724184695830001
3	YLDs (Years Lived with Disability)	6	People's Republic of China	2	Female	1	<5 years	381	Neonatal preterm birth	197	Developmental intellectual disability	3	Rate	1997	15.93864640113	23.79573668757	10.269593527609999
3	YLDs (Years Lived with Disability)	6	People's Republic of China	3	Both	1	<5 years	381	Neonatal preterm birth	197	Developmental intellectual disability	3	Rate	1997	17.854871234439997	26.507381287239998	11.74767043235
3	YLDs (Years Lived with Disability)	6	People's Republic of China	1	Male	1	<5 years	381	Neonatal preterm birth	197	Developmental intellectual disability	1	Number	1998	8692.114818175894	12925.180776030957	5634.4606190255945
3	YLDs (Years Lived with Disability)	6	People's Republic of China	2	Female	1	<5 years	381	Neonatal preterm birth	197	Developmental intellectual disability	1	Number	1998	6103.313768174132	9217.664199530966	3961.961397591487
3	YLDs (Years Lived with Disability)	6	People's Republic of China	3	Both	1	<5 years	381	Neonatal preterm birth	197	Developmental intellectual disability	1	Number	1998	14795.428586350028	22156.37100921736	9648.45847312151
3	YLDs (Years Lived with Disability)	6	People's Republic of China	1	Male	1	<5 years	381	Neonatal preterm birth	197	Developmental intellectual disability	3	Rate	1998	19.26136464774	28.641662618690003	12.48573021026
3	YLDs (Years Lived with Disability)	6	People's Republic of China	2	Female	1	<5 years	381	Neonatal preterm birth	197	Developmental intellectual disability	3	Rate	1998	15.83726227528	23.918574570860002	10.28074651927
3	YLDs (Years Lived with Disability)	6	People's Republic of China	3	Both	1	<5 years	381	Neonatal preterm birth	197	Developmental intellectual disability	3	Rate	1998	17.68415611131	26.482282787579997	11.53226788101
3	YLDs (Years Lived with Disability)	6	People's Republic of China	1	Male	1	<5 years	381	Neonatal preterm birth	197	Developmental intellectual disability	1	Number	1999	8236.642393696373	12178.907210228896	5303.867463294193
3	YLDs (Years Lived with Disability)	6	People's Republic of China	2	Female	1	<5 years	381	Neonatal preterm birth	197	Developmental intellectual disability	1	Number	1999	5790.439118782979	8647.659949527433	3668.476581875229
3	YLDs (Years Lived with Disability)	6	People's Republic of China	3	Both	1	<5 years	381	Neonatal preterm birth	197	Developmental intellectual disability	1	Number	1999	14027.081512479364	20789.206541791056	9033.176584429557
3	YLDs (Years Lived with Disability)	6	People's Republic of China	1	Male	1	<5 years	381	Neonatal preterm birth	197	Developmental intellectual disability	3	Rate	1999	19.028968238	28.136712436899998	12.25343054529
3	YLDs (Years Lived with Disability)	6	People's Republic of China	2	Female	1	<5 years	381	Neonatal preterm birth	197	Developmental intellectual disability	3	Rate	1999	15.69527963829	23.43992197145	9.943592293770001
3	YLDs (Years Lived with Disability)	6	People's Republic of China	3	Both	1	<5 years	381	Neonatal preterm birth	197	Developmental intellectual disability	3	Rate	1999	17.495007369430002	25.928937628939998	11.26645558973
3	YLDs (Years Lived with Disability)	6	People's Republic of China	1	Male	1	<5 years	381	Neonatal preterm birth	197	Developmental intellectual disability	1	Number	2000	7829.919952633148	11538.846879070254	5060.70045330251
3	YLDs (Years Lived with Disability)	6	People's Republic of China	2	Female	1	<5 years	381	Neonatal preterm birth	197	Developmental intellectual disability	1	Number	2000	5526.287401911601	8230.625687599002	3542.061207923385
3	YLDs (Years Lived with Disability)	6	People's Republic of China	3	Both	1	<5 years	381	Neonatal preterm birth	197	Developmental intellectual disability	1	Number	2000	13356.207354544738	19999.142786627963	8660.867598544868
3	YLDs (Years Lived with Disability)	6	People's Republic of China	1	Male	1	<5 years	381	Neonatal preterm birth	197	Developmental intellectual disability	3	Rate	2000	18.75936784187	27.64542605608	12.12471416251
3	YLDs (Years Lived with Disability)	6	People's Republic of China	2	Female	1	<5 years	381	Neonatal preterm birth	197	Developmental intellectual disability	3	Rate	2000	15.55664089158	23.169422583910002	9.97099322207
3	YLDs (Years Lived with Disability)	6	People's Republic of China	3	Both	1	<5 years	381	Neonatal preterm birth	197	Developmental intellectual disability	3	Rate	2000	17.28681969245	25.88471159355	11.20968345144
3	YLDs (Years Lived with Disability)	6	People's Republic of China	1	Male	1	<5 years	381	Neonatal preterm birth	197	Developmental intellectual disability	1	Number	2001	7525.072380742361	10990.557026502374	4841.612832785698
3	YLDs (Years Lived with Disability)	6	People's Republic of China	2	Female	1	<5 years	381	Neonatal preterm birth	197	Developmental intellectual disability	1	Number	2001	5307.314493240051	7955.863116439586	3405.6079166660443
3	YLDs (Years Lived with Disability)	6	People's Republic of China	3	Both	1	<5 years	381	Neonatal preterm birth	197	Developmental intellectual disability	1	Number	2001	12832.38687398243	18908.537473442917	8318.149668233838
3	YLDs (Years Lived with Disability)	6	People's Republic of China	1	Male	1	<5 years	381	Neonatal preterm birth	197	Developmental intellectual disability	3	Rate	2001	18.54455323534	27.08478530859	11.93151937678
3	YLDs (Years Lived with Disability)	6	People's Republic of China	2	Female	1	<5 years	381	Neonatal preterm birth	197	Developmental intellectual disability	3	Rate	2001	15.38779105283	23.066874864229998	9.87406777878
3	YLDs (Years Lived with Disability)	6	People's Republic of China	3	Both	1	<5 years	381	Neonatal preterm birth	197	Developmental intellectual disability	3	Rate	2001	17.09417550741	25.188288144180003	11.08070631925
3	YLDs (Years Lived with Disability)	6	People's Republic of China	1	Male	1	<5 years	381	Neonatal preterm birth	197	Developmental intellectual disability	1	Number	2002	7271.796075106101	10728.858654190444	4678.154594011538
3	YLDs (Years Lived with Disability)	6	People's Republic of China	2	Female	1	<5 years	381	Neonatal preterm birth	197	Developmental intellectual disability	1	Number	2002	5130.655455233124	7674.206569773431	3336.0160892339127
3	YLDs (Years Lived with Disability)	6	People's Republic of China	3	Both	1	<5 years	381	Neonatal preterm birth	197	Developmental intellectual disability	1	Number	2002	12402.451530339244	18217.67381567206	8058.215330618636
3	YLDs (Years Lived with Disability)	6	People's Republic of China	1	Male	1	<5 years	381	Neonatal preterm birth	197	Developmental intellectual disability	3	Rate	2002	18.27675270445	26.96564843106	11.75795824647
3	YLDs (Years Lived with Disability)	6	People's Republic of China	2	Female	1	<5 years	381	Neonatal preterm birth	197	Developmental intellectual disability	3	Rate	2002	15.18916333163	22.71927593775	9.87618320865
3	YLDs (Years Lived with Disability)	6	People's Republic of China	3	Both	1	<5 years	381	Neonatal preterm birth	197	Developmental intellectual disability	3	Rate	2002	16.85905322606	24.76387283289	10.95379254929
3	YLDs (Years Lived with Disability)	6	People's Republic of China	1	Male	1	<5 years	381	Neonatal preterm birth	197	Developmental intellectual disability	1	Number	2003	7067.067818200377	10377.575220822586	4557.132872850388
3	YLDs (Years Lived with Disability)	6	People's Republic of China	2	Female	1	<5 years	381	Neonatal preterm birth	197	Developmental intellectual disability	1	Number	2003	4987.003339182289	7296.846932020478	3233.450809904665
3	YLDs (Years Lived with Disability)	6	People's Republic of China	3	Both	1	<5 years	381	Neonatal preterm birth	197	Developmental intellectual disability	1	Number	2003	12054.07115738266	17620.183954758653	7783.129398364853
3	YLDs (Years Lived with Disability)	6	People's Republic of China	1	Male	1	<5 years	381	Neonatal preterm birth	197	Developmental intellectual disability	3	Rate	2003	18.01110193672	26.44824840607	11.61429136151
3	YLDs (Years Lived with Disability)	6	People's Republic of China	2	Female	1	<5 years	381	Neonatal preterm birth	197	Developmental intellectual disability	3	Rate	2003	14.984938026639998	21.92555160473	9.7158667647
3	YLDs (Years Lived with Disability)	6	People's Republic of China	3	Both	1	<5 years	381	Neonatal preterm birth	197	Developmental intellectual disability	3	Rate	2003	16.62231709561	24.297872573910002	10.73277593658
3	YLDs (Years Lived with Disability)	6	People's Republic of China	1	Male	1	<5 years	381	Neonatal preterm birth	197	Developmental intellectual disability	1	Number	2004	6890.795730422208	10244.75480394164	4405.985239780616
3	YLDs (Years Lived with Disability)	6	People's Republic of China	2	Female	1	<5 years	381	Neonatal preterm birth	197	Developmental intellectual disability	1	Number	2004	4861.753194114466	7050.0287165948685	3147.397877933068
3	YLDs (Years Lived with Disability)	6	People's Republic of China	3	Both	1	<5 years	381	Neonatal preterm birth	197	Developmental intellectual disability	1	Number	2004	11752.54892453667	17264.87650830351	7597.505988082255
3	YLDs (Years Lived with Disability)	6	People's Republic of China	1	Male	1	<5 years	381	Neonatal preterm birth	197	Developmental intellectual disability	3	Rate	2004	17.72116054215	26.34658633024	11.33093692442
3	YLDs (Years Lived with Disability)	6	People's Republic of China	2	Female	1	<5 years	381	Neonatal preterm birth	197	Developmental intellectual disability	3	Rate	2004	14.749980295059999	21.388947669180002	9.5488303965
3	YLDs (Years Lived with Disability)	6	People's Republic of China	3	Both	1	<5 years	381	Neonatal preterm birth	197	Developmental intellectual disability	3	Rate	2004	16.3580533198	24.0305122145	10.57476202384
3	YLDs (Years Lived with Disability)	6	People's Republic of China	1	Male	1	<5 years	381	Neonatal preterm birth	197	Developmental intellectual disability	1	Number	2005	6764.194140286711	9964.1278438924	4345.028778231985
3	YLDs (Years Lived with Disability)	6	People's Republic of China	2	Female	1	<5 years	381	Neonatal preterm birth	197	Developmental intellectual disability	1	Number	2005	4780.113207443768	6969.138645142494	3062.516500136561
3	YLDs (Years Lived with Disability)	6	People's Republic of China	3	Both	1	<5 years	381	Neonatal preterm birth	197	Developmental intellectual disability	1	Number	2005	11544.307347730484	16912.182801862215	7490.861789946817
3	YLDs (Years Lived with Disability)	6	People's Republic of China	1	Male	1	<5 years	381	Neonatal preterm birth	197	Developmental intellectual disability	3	Rate	2005	17.45500749898	25.7124385594	11.21234966566
3	YLDs (Years Lived with Disability)	6	People's Republic of China	2	Female	1	<5 years	381	Neonatal preterm birth	197	Developmental intellectual disability	3	Rate	2005	14.55232938398	21.21648519303	9.32336681576
3	YLDs (Years Lived with Disability)	6	People's Republic of China	3	Both	1	<5 years	381	Neonatal preterm birth	197	Developmental intellectual disability	3	Rate	2005	16.12335168124	23.620392527539998	10.46210876035
3	YLDs (Years Lived with Disability)	6	People's Republic of China	1	Male	1	<5 years	381	Neonatal preterm birth	197	Developmental intellectual disability	1	Number	2006	6671.911693048151	9746.829969821398	4312.277882017223
3	YLDs (Years Lived with Disability)	6	People's Republic of China	2	Female	1	<5 years	381	Neonatal preterm birth	197	Developmental intellectual disability	1	Number	2006	4736.019099530782	6879.221297616126	3099.0658874392675
3	YLDs (Years Lived with Disability)	6	People's Republic of China	3	Both	1	<5 years	381	Neonatal preterm birth	197	Developmental intellectual disability	1	Number	2006	11407.930792578956	16490.55580614356	7460.266834433101
3	YLDs (Years Lived with Disability)	6	People's Republic of China	1	Male	1	<5 years	381	Neonatal preterm birth	197	Developmental intellectual disability	3	Rate	2006	17.17455741831	25.0898840789	11.100486261770001
3	YLDs (Years Lived with Disability)	6	People's Republic of China	2	Female	1	<5 years	381	Neonatal preterm birth	197	Developmental intellectual disability	3	Rate	2006	14.37177208278	20.875464925	9.40432622162
3	YLDs (Years Lived with Disability)	6	People's Republic of China	3	Both	1	<5 years	381	Neonatal preterm birth	197	Developmental intellectual disability	3	Rate	2006	15.88820239677	22.966942300670002	10.39016028011
3	YLDs (Years Lived with Disability)	6	People's Republic of China	1	Male	1	<5 years	381	Neonatal preterm birth	197	Developmental intellectual disability	1	Number	2007	6594.3619603670295	9655.11166765835	4281.447746062531
3	YLDs (Years Lived with Disability)	6	People's Republic of China	2	Female	1	<5 years	381	Neonatal preterm birth	197	Developmental intellectual disability	1	Number	2007	4716.706195058382	6936.629889734222	3067.270792513167
3	YLDs (Years Lived with Disability)	6	People's Republic of China	3	Both	1	<5 years	381	Neonatal preterm birth	197	Developmental intellectual disability	1	Number	2007	11311.068155425402	16414.88101363164	7331.596258675387
3	YLDs (Years Lived with Disability)	6	People's Republic of China	1	Male	1	<5 years	381	Neonatal preterm birth	197	Developmental intellectual disability	3	Rate	2007	16.824181733190002	24.63306599292	10.92324858626
3	YLDs (Years Lived with Disability)	6	People's Republic of China	2	Female	1	<5 years	381	Neonatal preterm birth	197	Developmental intellectual disability	3	Rate	2007	14.16539297891	20.83235297553	9.21174530527
3	YLDs (Years Lived with Disability)	6	People's Republic of China	3	Both	1	<5 years	381	Neonatal preterm birth	197	Developmental intellectual disability	3	Rate	2007	15.6029524841	22.64336179116	10.113505328119999
3	YLDs (Years Lived with Disability)	6	People's Republic of China	1	Male	1	<5 years	381	Neonatal preterm birth	197	Developmental intellectual disability	1	Number	2008	6559.601661801068	9563.814272697922	4229.285083272855
3	YLDs (Years Lived with Disability)	6	People's Republic of China	2	Female	1	<5 years	381	Neonatal preterm birth	197	Developmental intellectual disability	1	Number	2008	4720.562180252262	6890.184193337352	3059.6160684897777
3	YLDs (Years Lived with Disability)	6	People's Republic of China	3	Both	1	<5 years	381	Neonatal preterm birth	197	Developmental intellectual disability	1	Number	2008	11280.163842053327	16518.89436630805	7322.453091053607
3	YLDs (Years Lived with Disability)	6	People's Republic of China	1	Male	1	<5 years	381	Neonatal preterm birth	197	Developmental intellectual disability	3	Rate	2008	16.49147322157	24.04435438401	10.63283188419
3	YLDs (Years Lived with Disability)	6	People's Republic of China	2	Female	1	<5 years	381	Neonatal preterm birth	197	Developmental intellectual disability	3	Rate	2008	13.94279359671	20.35105404456	9.03697350002
3	YLDs (Years Lived with Disability)	6	People's Republic of China	3	Both	1	<5 years	381	Neonatal preterm birth	197	Developmental intellectual disability	3	Rate	2008	15.31957353213	22.43428557046	9.94461251935
3	YLDs (Years Lived with Disability)	6	People's Republic of China	1	Male	1	<5 years	381	Neonatal preterm birth	197	Developmental intellectual disability	1	Number	2009	6542.286387807105	9510.47747268725	4214.486415413925
3	YLDs (Years Lived with Disability)	6	People's Republic of China	2	Female	1	<5 years	381	Neonatal preterm birth	197	Developmental intellectual disability	1	Number	2009	4733.608527757432	6933.267384318508	3099.7718671925268
3	YLDs (Years Lived with Disability)	6	People's Republic of China	3	Both	1	<5 years	381	Neonatal preterm birth	197	Developmental intellectual disability	1	Number	2009	11275.894915564542	16440.147968422658	7357.150755169661
3	YLDs (Years Lived with Disability)	6	People's Republic of China	1	Male	1	<5 years	381	Neonatal preterm birth	197	Developmental intellectual disability	3	Rate	2009	16.206566945779997	23.55937675469	10.44013547936
3	YLDs (Years Lived with Disability)	6	People's Republic of China	2	Female	1	<5 years	381	Neonatal preterm birth	197	Developmental intellectual disability	3	Rate	2009	13.74465407489	20.131652469229998	9.00059474201
3	YLDs (Years Lived with Disability)	6	People's Republic of China	3	Both	1	<5 years	381	Neonatal preterm birth	197	Developmental intellectual disability	3	Rate	2009	15.073163342259999	21.97652936238	9.83474357439
3	YLDs (Years Lived with Disability)	6	People's Republic of China	1	Male	1	<5 years	381	Neonatal preterm birth	197	Developmental intellectual disability	1	Number	2010	6455.925835234014	9576.73626292264	4206.228357269947
3	YLDs (Years Lived with Disability)	6	People's Republic of China	2	Female	1	<5 years	381	Neonatal preterm birth	197	Developmental intellectual disability	1	Number	2010	4691.7196283087	6889.8091968130975	3043.119425120248
3	YLDs (Years Lived with Disability)	6	People's Republic of China	3	Both	1	<5 years	381	Neonatal preterm birth	197	Developmental intellectual disability	1	Number	2010	11147.645463542713	16356.03151615689	7261.199741527986
3	YLDs (Years Lived with Disability)	6	People's Republic of China	1	Male	1	<5 years	381	Neonatal preterm birth	197	Developmental intellectual disability	3	Rate	2010	15.95243965466	23.66388822019	10.39349053188
3	YLDs (Years Lived with Disability)	6	People's Republic of China	2	Female	1	<5 years	381	Neonatal preterm birth	197	Developmental intellectual disability	3	Rate	2010	13.555960771730001	19.90698306719	8.792598624550001
3	YLDs (Years Lived with Disability)	6	People's Republic of China	3	Both	1	<5 years	381	Neonatal preterm birth	197	Developmental intellectual disability	3	Rate	2010	14.84772025002	21.78484964799	9.67130348685
3	YLDs (Years Lived with Disability)	6	People's Republic of China	1	Male	1	<5 years	381	Neonatal preterm birth	197	Developmental intellectual disability	1	Number	2011	6296.558216490898	9364.044953646053	4127.822943542323
3	YLDs (Years Lived with Disability)	6	People's Republic of China	2	Female	1	<5 years	381	Neonatal preterm birth	197	Developmental intellectual disability	1	Number	2011	4591.613068659861	6754.029910379015	2941.6363040097744
3	YLDs (Years Lived with Disability)	6	People's Republic of China	3	Both	1	<5 years	381	Neonatal preterm birth	197	Developmental intellectual disability	1	Number	2011	10888.171285150773	16204.270460837275	7110.346229683517
3	YLDs (Years Lived with Disability)	6	People's Republic of China	1	Male	1	<5 years	381	Neonatal preterm birth	197	Developmental intellectual disability	3	Rate	2011	15.73859975709	23.40595458117	10.31772453185
3	YLDs (Years Lived with Disability)	6	People's Republic of China	2	Female	1	<5 years	381	Neonatal preterm birth	197	Developmental intellectual disability	3	Rate	2011	13.388729956129998	19.69414261034	8.57754639048
3	YLDs (Years Lived with Disability)	6	People's Republic of China	3	Both	1	<5 years	381	Neonatal preterm birth	197	Developmental intellectual disability	3	Rate	2011	14.65399664863	21.80874260772	9.569558293270001
3	YLDs (Years Lived with Disability)	6	People's Republic of China	1	Male	1	<5 years	381	Neonatal preterm birth	197	Developmental intellectual disability	1	Number	2012	6154.061659270124	9061.125528335297	4075.816346977555
3	YLDs (Years Lived with Disability)	6	People's Republic of China	2	Female	1	<5 years	381	Neonatal preterm birth	197	Developmental intellectual disability	1	Number	2012	4509.45918082581	6689.609556490534	2914.738516642901
3	YLDs (Years Lived with Disability)	6	People's Republic of China	3	Both	1	<5 years	381	Neonatal preterm birth	197	Developmental intellectual disability	1	Number	2012	10663.520840095947	15754.170239413175	6919.996770258392
3	YLDs (Years Lived with Disability)	6	People's Republic of China	1	Male	1	<5 years	381	Neonatal preterm birth	197	Developmental intellectual disability	3	Rate	2012	15.504283235790002	22.82821726604	10.26843970038
3	YLDs (Years Lived with Disability)	6	People's Republic of China	2	Female	1	<5 years	381	Neonatal preterm birth	197	Developmental intellectual disability	3	Rate	2012	13.223815961309999	19.61702325729	8.54735882372
3	YLDs (Years Lived with Disability)	6	People's Republic of China	3	Both	1	<5 years	381	Neonatal preterm birth	197	Developmental intellectual disability	3	Rate	2012	14.450449171469998	21.34893715661	9.3774901456
3	YLDs (Years Lived with Disability)	6	People's Republic of China	1	Male	1	<5 years	381	Neonatal preterm birth	197	Developmental intellectual disability	1	Number	2013	6091.601684693862	9018.257624198235	3945.15695023632
3	YLDs (Years Lived with Disability)	6	People's Republic of China	2	Female	1	<5 years	381	Neonatal preterm birth	197	Developmental intellectual disability	1	Number	2013	4481.844940533135	6504.065950778789	2966.111544316306
3	YLDs (Years Lived with Disability)	6	People's Republic of China	3	Both	1	<5 years	381	Neonatal preterm birth	197	Developmental intellectual disability	1	Number	2013	10573.446625226978	15534.31392147248	6891.292965409675
3	YLDs (Years Lived with Disability)	6	People's Republic of China	1	Male	1	<5 years	381	Neonatal preterm birth	197	Developmental intellectual disability	3	Rate	2013	15.298472710450001	22.64848808258	9.90788286327
3	YLDs (Years Lived with Disability)	6	People's Republic of China	2	Female	1	<5 years	381	Neonatal preterm birth	197	Developmental intellectual disability	3	Rate	2013	13.07463672597	18.97394949547	8.65287207505
3	YLDs (Years Lived with Disability)	6	People's Republic of China	3	Both	1	<5 years	381	Neonatal preterm birth	197	Developmental intellectual disability	3	Rate	2013	14.269680601300001	20.96475311001	9.30033063313
3	YLDs (Years Lived with Disability)	6	People's Republic of China	1	Male	1	<5 years	381	Neonatal preterm birth	197	Developmental intellectual disability	1	Number	2014	6094.830335296379	9079.431502193453	3969.7836847472986
3	YLDs (Years Lived with Disability)	6	People's Republic of China	2	Female	1	<5 years	381	Neonatal preterm birth	197	Developmental intellectual disability	1	Number	2014	4493.838583956121	6602.514008800059	3010.0709783663674
3	YLDs (Years Lived with Disability)	6	People's Republic of China	3	Both	1	<5 years	381	Neonatal preterm birth	197	Developmental intellectual disability	1	Number	2014	10588.66891925251	15680.573525725213	6925.986027753175
3	YLDs (Years Lived with Disability)	6	People's Republic of China	1	Male	1	<5 years	381	Neonatal preterm birth	197	Developmental intellectual disability	3	Rate	2014	15.10875034526	22.50741305285	9.84087617176
3	YLDs (Years Lived with Disability)	6	People's Republic of China	2	Female	1	<5 years	381	Neonatal preterm birth	197	Developmental intellectual disability	3	Rate	2014	12.91722646845	18.97846732129	8.65223968046
3	YLDs (Years Lived with Disability)	6	People's Republic of China	3	Both	1	<5 years	381	Neonatal preterm birth	197	Developmental intellectual disability	3	Rate	2014	14.09393876885	20.87146598099	9.21876240853
3	YLDs (Years Lived with Disability)	6	People's Republic of China	1	Male	1	<5 years	381	Neonatal preterm birth	197	Developmental intellectual disability	1	Number	2015	6254.150665836689	9133.667010668643	4103.699699567918
3	YLDs (Years Lived with Disability)	6	People's Republic of China	2	Female	1	<5 years	381	Neonatal preterm birth	197	Developmental intellectual disability	1	Number	2015	4638.503102967134	6748.785523941578	3079.617328929577
3	YLDs (Years Lived with Disability)	6	People's Republic of China	3	Both	1	<5 years	381	Neonatal preterm birth	197	Developmental intellectual disability	1	Number	2015	10892.65376880382	15990.05662157706	7224.99232966596
3	YLDs (Years Lived with Disability)	6	People's Republic of China	1	Male	1	<5 years	381	Neonatal preterm birth	197	Developmental intellectual disability	3	Rate	2015	14.9310126211	21.80550240949	9.79707641873
3	YLDs (Years Lived with Disability)	6	People's Republic of China	2	Female	1	<5 years	381	Neonatal preterm birth	197	Developmental intellectual disability	3	Rate	2015	12.82238472266	18.65591603104	8.5130994447
3	YLDs (Years Lived with Disability)	6	People's Republic of China	3	Both	1	<5 years	381	Neonatal preterm birth	197	Developmental intellectual disability	3	Rate	2015	13.953844740540001	20.48378404617	9.255450816629999
3	YLDs (Years Lived with Disability)	6	People's Republic of China	1	Male	1	<5 years	381	Neonatal preterm birth	197	Developmental intellectual disability	1	Number	2016	6573.110659693822	9725.799798732838	4341.419801157474
3	YLDs (Years Lived with Disability)	6	People's Republic of China	2	Female	1	<5 years	381	Neonatal preterm birth	197	Developmental intellectual disability	1	Number	2016	4907.551177988201	7133.244195883886	3218.015712153123
3	YLDs (Years Lived with Disability)	6	People's Republic of China	3	Both	1	<5 years	381	Neonatal preterm birth	197	Developmental intellectual disability	1	Number	2016	11480.66183768204	16849.7941677025	7567.028643795356
3	YLDs (Years Lived with Disability)	6	People's Republic of China	1	Male	1	<5 years	381	Neonatal preterm birth	197	Developmental intellectual disability	3	Rate	2016	14.77426756962	21.86051262398	9.75813448079
3	YLDs (Years Lived with Disability)	6	People's Republic of China	2	Female	1	<5 years	381	Neonatal preterm birth	197	Developmental intellectual disability	3	Rate	2016	12.759478333030001	18.54621000589	8.36673939107
3	YLDs (Years Lived with Disability)	6	People's Republic of China	3	Both	1	<5 years	381	Neonatal preterm birth	197	Developmental intellectual disability	3	Rate	2016	13.84008174928	20.31263807233	9.12214787876
3	YLDs (Years Lived with Disability)	6	People's Republic of China	1	Male	1	<5 years	381	Neonatal preterm birth	197	Developmental intellectual disability	1	Number	2017	6835.09348151455	10133.540668721716	4471.5235168016525
3	YLDs (Years Lived with Disability)	6	People's Republic of China	2	Female	1	<5 years	381	Neonatal preterm birth	197	Developmental intellectual disability	1	Number	2017	5141.461949975972	7436.547042149787	3422.8367535000407
3	YLDs (Years Lived with Disability)	6	People's Republic of China	3	Both	1	<5 years	381	Neonatal preterm birth	197	Developmental intellectual disability	1	Number	2017	11976.555431490531	17495.833689645922	7926.284916094856
3	YLDs (Years Lived with Disability)	6	People's Republic of China	1	Male	1	<5 years	381	Neonatal preterm birth	197	Developmental intellectual disability	3	Rate	2017	14.64171777468	21.70744890776	9.57862325262
3	YLDs (Years Lived with Disability)	6	People's Republic of China	2	Female	1	<5 years	381	Neonatal preterm birth	197	Developmental intellectual disability	3	Rate	2017	12.731395240729999	18.41453278097	8.475699709019999
3	YLDs (Years Lived with Disability)	6	People's Republic of China	3	Both	1	<5 years	381	Neonatal preterm birth	197	Developmental intellectual disability	3	Rate	2017	13.75565082419	20.094807767520003	9.10372003558
3	YLDs (Years Lived with Disability)	6	People's Republic of China	1	Male	1	<5 years	381	Neonatal preterm birth	197	Developmental intellectual disability	1	Number	2018	6915.687605226894	10078.075027196774	4529.190459928001
3	YLDs (Years Lived with Disability)	6	People's Republic of China	2	Female	1	<5 years	381	Neonatal preterm birth	197	Developmental intellectual disability	1	Number	2018	5237.213947064001	7635.483172128674	3429.8914172043924
3	YLDs (Years Lived with Disability)	6	People's Republic of China	3	Both	1	<5 years	381	Neonatal preterm birth	197	Developmental intellectual disability	1	Number	2018	12152.901552290909	17756.12073335842	7969.92721830454
3	YLDs (Years Lived with Disability)	6	People's Republic of China	1	Male	1	<5 years	381	Neonatal preterm birth	197	Developmental intellectual disability	3	Rate	2018	14.53723583753	21.184784770780002	9.52065992965
3	YLDs (Years Lived with Disability)	6	People's Republic of China	2	Female	1	<5 years	381	Neonatal preterm birth	197	Developmental intellectual disability	3	Rate	2018	12.72073712324	18.54592445971	8.330907906479998
3	YLDs (Years Lived with Disability)	6	People's Republic of China	3	Both	1	<5 years	381	Neonatal preterm birth	197	Developmental intellectual disability	3	Rate	2018	13.69450389284	20.00849455239	8.98091693141
3	YLDs (Years Lived with Disability)	6	People's Republic of China	1	Male	1	<5 years	381	Neonatal preterm birth	197	Developmental intellectual disability	1	Number	2019	6823.300473066795	9872.100237349685	4390.724971052994
3	YLDs (Years Lived with Disability)	6	People's Republic of China	2	Female	1	<5 years	381	Neonatal preterm birth	197	Developmental intellectual disability	1	Number	2019	5192.727783149112	7578.058088759918	3364.137356272472
3	YLDs (Years Lived with Disability)	6	People's Republic of China	3	Both	1	<5 years	381	Neonatal preterm birth	197	Developmental intellectual disability	1	Number	2019	12016.028256215908	17458.60339831825	7775.655371149356
3	YLDs (Years Lived with Disability)	6	People's Republic of China	1	Male	1	<5 years	381	Neonatal preterm birth	197	Developmental intellectual disability	3	Rate	2019	14.46124602653	20.922846779849998	9.30566582725
3	YLDs (Years Lived with Disability)	6	People's Republic of China	2	Female	1	<5 years	381	Neonatal preterm birth	197	Developmental intellectual disability	3	Rate	2019	12.713523917159998	18.55360549993	8.23652664374
3	YLDs (Years Lived with Disability)	6	People's Republic of China	3	Both	1	<5 years	381	Neonatal preterm birth	197	Developmental intellectual disability	3	Rate	2019	13.650315338959999	19.83312927395	8.833213897310001
3	YLDs (Years Lived with Disability)	6	People's Republic of China	1	Male	1	<5 years	381	Neonatal preterm birth	197	Developmental intellectual disability	1	Number	2020	6393.57617692097	9190.07998207472	4170.197031756362
3	YLDs (Years Lived with Disability)	6	People's Republic of China	2	Female	1	<5 years	381	Neonatal preterm birth	197	Developmental intellectual disability	1	Number	2020	4939.481182869564	7130.861634110663	3247.812678564287
3	YLDs (Years Lived with Disability)	6	People's Republic of China	3	Both	1	<5 years	381	Neonatal preterm birth	197	Developmental intellectual disability	1	Number	2020	11333.057359790528	16328.754293001282	7561.130471992865
3	YLDs (Years Lived with Disability)	6	People's Republic of China	1	Male	1	<5 years	381	Neonatal preterm birth	197	Developmental intellectual disability	3	Rate	2020	14.15402086458	20.3448868386	9.231931264069999
3	YLDs (Years Lived with Disability)	6	People's Republic of China	2	Female	1	<5 years	381	Neonatal preterm birth	197	Developmental intellectual disability	3	Rate	2020	12.631124791620001	18.234871201580003	8.30522998752
3	YLDs (Years Lived with Disability)	6	People's Republic of China	3	Both	1	<5 years	381	Neonatal preterm birth	197	Developmental intellectual disability	3	Rate	2020	13.44737780788	19.37508309886	8.97175183039
3	YLDs (Years Lived with Disability)	6	People's Republic of China	1	Male	1	<5 years	381	Neonatal preterm birth	197	Developmental intellectual disability	1	Number	2021	5979.123867661218	8702.987114883093	3989.701579531676
3	YLDs (Years Lived with Disability)	6	People's Republic of China	2	Female	1	<5 years	381	Neonatal preterm birth	197	Developmental intellectual disability	1	Number	2021	4563.268596906408	6685.380238557816	3024.616045961481
3	YLDs (Years Lived with Disability)	6	People's Republic of China	3	Both	1	<5 years	381	Neonatal preterm birth	197	Developmental intellectual disability	1	Number	2021	10542.39246456763	15435.27738135264	7062.031513903139
3	YLDs (Years Lived with Disability)	6	People's Republic of China	1	Male	1	<5 years	381	Neonatal preterm birth	197	Developmental intellectual disability	3	Rate	2021	14.36231072836	20.90523761934	9.58356693505
3	YLDs (Years Lived with Disability)	6	People's Republic of China	2	Female	1	<5 years	381	Neonatal preterm birth	197	Developmental intellectual disability	3	Rate	2021	12.66251007205	18.55110932186	8.39293816105
3	YLDs (Years Lived with Disability)	6	People's Republic of China	3	Both	1	<5 years	381	Neonatal preterm birth	197	Developmental intellectual disability	3	Rate	2021	13.57361314728	19.87333375224	9.09255504629
3	YLDs (Years Lived with Disability)	6	People's Republic of China	1	Male	6	5-9 years	381	Neonatal preterm birth	197	Developmental intellectual disability	1	Number	1990	10324.213420233093	15166.248500849964	6568.44210133667
3	YLDs (Years Lived with Disability)	6	People's Republic of China	2	Female	6	5-9 years	381	Neonatal preterm birth	197	Developmental intellectual disability	1	Number	1990	7485.463076745243	11044.101318749925	4850.610001095475
3	YLDs (Years Lived with Disability)	6	People's Republic of China	3	Both	6	5-9 years	381	Neonatal preterm birth	197	Developmental intellectual disability	1	Number	1990	17809.676496978336	26657.99495874165	11439.81956939186
3	YLDs (Years Lived with Disability)	6	People's Republic of China	1	Male	6	5-9 years	381	Neonatal preterm birth	197	Developmental intellectual disability	3	Rate	1990	19.034540386859998	27.96170108619	12.11010189034
3	YLDs (Years Lived with Disability)	6	People's Republic of China	2	Female	6	5-9 years	381	Neonatal preterm birth	197	Developmental intellectual disability	3	Rate	1990	14.959384649	22.07117422608	9.693741061139999
3	YLDs (Years Lived with Disability)	6	People's Republic of China	3	Both	6	5-9 years	381	Neonatal preterm birth	197	Developmental intellectual disability	3	Rate	1990	17.0790453636	25.564366948510003	10.97050793765
3	YLDs (Years Lived with Disability)	6	People's Republic of China	1	Male	6	5-9 years	381	Neonatal preterm birth	197	Developmental intellectual disability	1	Number	1991	10608.455785523049	15697.831939246364	6786.0185865786525
3	YLDs (Years Lived with Disability)	6	People's Republic of China	2	Female	6	5-9 years	381	Neonatal preterm birth	197	Developmental intellectual disability	1	Number	1991	7659.477343357562	11390.676597759131	4835.344981995964
3	YLDs (Years Lived with Disability)	6	People's Republic of China	3	Both	6	5-9 years	381	Neonatal preterm birth	197	Developmental intellectual disability	1	Number	1991	18267.93312888062	27293.92237453204	11748.604759460322
3	YLDs (Years Lived with Disability)	6	People's Republic of China	1	Male	6	5-9 years	381	Neonatal preterm birth	197	Developmental intellectual disability	3	Rate	1991	18.80249096203	27.82293192606	12.02758023618
3	YLDs (Years Lived with Disability)	6	People's Republic of China	2	Female	6	5-9 years	381	Neonatal preterm birth	197	Developmental intellectual disability	3	Rate	1991	14.760667699979999	21.95110509509	9.31824944373
3	YLDs (Years Lived with Disability)	6	People's Republic of China	3	Both	6	5-9 years	381	Neonatal preterm birth	197	Developmental intellectual disability	3	Rate	1991	16.86608935119	25.19944266631	10.847040889999999
3	YLDs (Years Lived with Disability)	6	People's Republic of China	1	Male	6	5-9 years	381	Neonatal preterm birth	197	Developmental intellectual disability	1	Number	1992	10872.394142375842	16318.666904708534	6949.785084490943
3	YLDs (Years Lived with Disability)	6	People's Republic of China	2	Female	6	5-9 years	381	Neonatal preterm birth	197	Developmental intellectual disability	1	Number	1992	7845.2422551227955	12013.54177422842	4966.45170134762
3	YLDs (Years Lived with Disability)	6	People's Republic of China	3	Both	6	5-9 years	381	Neonatal preterm birth	197	Developmental intellectual disability	1	Number	1992	18717.636397498634	28729.90730712064	11964.721881994425
3	YLDs (Years Lived with Disability)	6	People's Republic of China	1	Male	6	5-9 years	381	Neonatal preterm birth	197	Developmental intellectual disability	3	Rate	1992	18.53384621677	27.81794505552	11.84709147854
3	YLDs (Years Lived with Disability)	6	People's Republic of China	2	Female	6	5-9 years	381	Neonatal preterm birth	197	Developmental intellectual disability	3	Rate	1992	14.593309618809998	22.34696253202	9.238333887949999
3	YLDs (Years Lived with Disability)	6	People's Republic of China	3	Both	6	5-9 years	381	Neonatal preterm birth	197	Developmental intellectual disability	3	Rate	1992	16.64951006944	25.555517312430002	10.642730375880001
3	YLDs (Years Lived with Disability)	6	People's Republic of China	1	Male	6	5-9 years	381	Neonatal preterm birth	197	Developmental intellectual disability	1	Number	1993	11033.918637360232	16206.603706920085	6988.764672064382
3	YLDs (Years Lived with Disability)	6	People's Republic of China	2	Female	6	5-9 years	381	Neonatal preterm birth	197	Developmental intellectual disability	1	Number	1993	7985.530516800909	12165.71997569111	5046.807397391985
3	YLDs (Years Lived with Disability)	6	People's Republic of China	3	Both	6	5-9 years	381	Neonatal preterm birth	197	Developmental intellectual disability	1	Number	1993	19019.449154161142	28405.77303520738	12005.124321655649
3	YLDs (Years Lived with Disability)	6	People's Republic of China	1	Male	6	5-9 years	381	Neonatal preterm birth	197	Developmental intellectual disability	3	Rate	1993	18.2444800008	26.79746578977	11.55585621757
3	YLDs (Years Lived with Disability)	6	People's Republic of China	2	Female	6	5-9 years	381	Neonatal preterm birth	197	Developmental intellectual disability	3	Rate	1993	14.47446836192	22.05142520182	9.14777720135
3	YLDs (Years Lived with Disability)	6	People's Republic of China	3	Both	6	5-9 years	381	Neonatal preterm birth	197	Developmental intellectual disability	3	Rate	1993	16.44599782816	24.56229293802	10.38075534788
3	YLDs (Years Lived with Disability)	6	People's Republic of China	1	Male	6	5-9 years	381	Neonatal preterm birth	197	Developmental intellectual disability	1	Number	1994	11089.985313682517	16526.206944317735	7103.1033943576585
3	YLDs (Years Lived with Disability)	6	People's Republic of China	2	Female	6	5-9 years	381	Neonatal preterm birth	197	Developmental intellectual disability	1	Number	1994	7979.753320544054	11752.634403593664	5017.495446322662
3	YLDs (Years Lived with Disability)	6	People's Republic of China	3	Both	6	5-9 years	381	Neonatal preterm birth	197	Developmental intellectual disability	1	Number	1994	19069.738634226575	28230.78126502924	12080.1563336808
3	YLDs (Years Lived with Disability)	6	People's Republic of China	1	Male	6	5-9 years	381	Neonatal preterm birth	197	Developmental intellectual disability	3	Rate	1994	18.031474382899997	26.870358141529998	11.54910698902
3	YLDs (Years Lived with Disability)	6	People's Republic of China	2	Female	6	5-9 years	381	Neonatal preterm birth	197	Developmental intellectual disability	3	Rate	1994	14.30567020546	21.069487372540003	8.99509448841
3	YLDs (Years Lived with Disability)	6	People's Republic of China	3	Both	6	5-9 years	381	Neonatal preterm birth	197	Developmental intellectual disability	3	Rate	1994	16.25947686111	24.07047855003	10.29993258709
3	YLDs (Years Lived with Disability)	6	People's Republic of China	1	Male	6	5-9 years	381	Neonatal preterm birth	197	Developmental intellectual disability	1	Number	1995	10983.418417542847	16179.305740117625	6992.334351285886
3	YLDs (Years Lived with Disability)	6	People's Republic of China	2	Female	6	5-9 years	381	Neonatal preterm birth	197	Developmental intellectual disability	1	Number	1995	7881.598224220642	11835.66321125072	4976.246058126018
3	YLDs (Years Lived with Disability)	6	People's Republic of China	3	Both	6	5-9 years	381	Neonatal preterm birth	197	Developmental intellectual disability	1	Number	1995	18865.01664176347	28138.05232276822	11991.90465216483
3	YLDs (Years Lived with Disability)	6	People's Republic of China	1	Male	6	5-9 years	381	Neonatal preterm birth	197	Developmental intellectual disability	3	Rate	1995	17.85648594615	26.303791277360002	11.36791072942
3	YLDs (Years Lived with Disability)	6	People's Republic of China	2	Female	6	5-9 years	381	Neonatal preterm birth	197	Developmental intellectual disability	3	Rate	1995	14.22585218507	21.362722453700002	8.9818509959
3	YLDs (Years Lived with Disability)	6	People's Republic of China	3	Both	6	5-9 years	381	Neonatal preterm birth	197	Developmental intellectual disability	3	Rate	1995	16.13597850119	24.06756463391	10.2571399395
3	YLDs (Years Lived with Disability)	6	People's Republic of China	1	Male	6	5-9 years	381	Neonatal preterm birth	197	Developmental intellectual disability	1	Number	1996	10639.57147820223	15654.85126631329	6663.811828383129
3	YLDs (Years Lived with Disability)	6	People's Republic of China	2	Female	6	5-9 years	381	Neonatal preterm birth	197	Developmental intellectual disability	1	Number	1996	7637.244922602424	11465.522098681062	4894.5793037487165
3	YLDs (Years Lived with Disability)	6	People's Republic of China	3	Both	6	5-9 years	381	Neonatal preterm birth	197	Developmental intellectual disability	1	Number	1996	18276.81640080468	26636.806227427325	11531.835776503234
3	YLDs (Years Lived with Disability)	6	People's Republic of China	1	Male	6	5-9 years	381	Neonatal preterm birth	197	Developmental intellectual disability	3	Rate	1996	17.6422987364	25.95852316798	11.04978327749
3	YLDs (Years Lived with Disability)	6	People's Republic of China	2	Female	6	5-9 years	381	Neonatal preterm birth	197	Developmental intellectual disability	3	Rate	1996	14.164297281100001	21.26435188796	9.07765523128
3	YLDs (Years Lived with Disability)	6	People's Republic of China	3	Both	6	5-9 years	381	Neonatal preterm birth	197	Developmental intellectual disability	3	Rate	1996	16.00055303061	23.31935832049	10.09561763033
3	YLDs (Years Lived with Disability)	6	People's Republic of China	1	Male	6	5-9 years	381	Neonatal preterm birth	197	Developmental intellectual disability	1	Number	1997	10184.31135587374	15189.435230638646	6536.237673876916
3	YLDs (Years Lived with Disability)	6	People's Republic of China	2	Female	6	5-9 years	381	Neonatal preterm birth	197	Developmental intellectual disability	1	Number	1997	7320.091192754983	11076.761129201972	4626.139027986854
3	YLDs (Years Lived with Disability)	6	People's Republic of China	3	Both	6	5-9 years	381	Neonatal preterm birth	197	Developmental intellectual disability	1	Number	1997	17504.4025486287	26222.15885039805	11105.318519644305
3	YLDs (Years Lived with Disability)	6	People's Republic of China	1	Male	6	5-9 years	381	Neonatal preterm birth	197	Developmental intellectual disability	3	Rate	1997	17.51554123496	26.123629749840003	11.24138260288
3	YLDs (Years Lived with Disability)	6	People's Republic of China	2	Female	6	5-9 years	381	Neonatal preterm birth	197	Developmental intellectual disability	3	Rate	1997	14.190226550890001	21.47264914255	8.96791571778
3	YLDs (Years Lived with Disability)	6	People's Republic of China	3	Both	6	5-9 years	381	Neonatal preterm birth	197	Developmental intellectual disability	3	Rate	1997	15.9522674587	23.897010490019998	10.120597418120001
3	YLDs (Years Lived with Disability)	6	People's Republic of China	1	Male	6	5-9 years	381	Neonatal preterm birth	197	Developmental intellectual disability	1	Number	1998	9662.432704191044	14427.8066292011	6106.590292097635
3	YLDs (Years Lived with Disability)	6	People's Republic of China	2	Female	6	5-9 years	381	Neonatal preterm birth	197	Developmental intellectual disability	1	Number	1998	6913.57355516746	10344.451298713408	4438.160986414974
3	YLDs (Years Lived with Disability)	6	People's Republic of China	3	Both	6	5-9 years	381	Neonatal preterm birth	197	Developmental intellectual disability	1	Number	1998	16576.006259358506	24509.828895791583	10504.367329832978
3	YLDs (Years Lived with Disability)	6	People's Republic of China	1	Male	6	5-9 years	381	Neonatal preterm birth	197	Developmental intellectual disability	3	Rate	1998	17.47503766618	26.09347687113	11.04410231184
3	YLDs (Years Lived with Disability)	6	People's Republic of China	2	Female	6	5-9 years	381	Neonatal preterm birth	197	Developmental intellectual disability	3	Rate	1998	14.20391268748	21.25263901142	9.11818622323
3	YLDs (Years Lived with Disability)	6	People's Republic of China	3	Both	6	5-9 years	381	Neonatal preterm birth	197	Developmental intellectual disability	3	Rate	1998	15.94360355617	23.57473742649	10.103607931540001
3	YLDs (Years Lived with Disability)	6	People's Republic of China	1	Male	6	5-9 years	381	Neonatal preterm birth	197	Developmental intellectual disability	1	Number	1999	9055.939153672238	13362.4383315613	5755.288810227837
3	YLDs (Years Lived with Disability)	6	People's Republic of China	2	Female	6	5-9 years	381	Neonatal preterm birth	197	Developmental intellectual disability	1	Number	1999	6489.377741035356	9661.117228702213	4179.2058153497655
3	YLDs (Years Lived with Disability)	6	People's Republic of China	3	Both	6	5-9 years	381	Neonatal preterm birth	197	Developmental intellectual disability	1	Number	1999	15545.316894707585	23050.621513735827	9673.19387839468
3	YLDs (Years Lived with Disability)	6	People's Republic of China	1	Male	6	5-9 years	381	Neonatal preterm birth	197	Developmental intellectual disability	3	Rate	1999	17.40177085665	25.677081745589998	11.05928555723
3	YLDs (Years Lived with Disability)	6	People's Republic of China	2	Female	6	5-9 years	381	Neonatal preterm birth	197	Developmental intellectual disability	3	Rate	1999	14.274157655920002	21.25077564568	9.19265992294
3	YLDs (Years Lived with Disability)	6	People's Republic of China	3	Both	6	5-9 years	381	Neonatal preterm birth	197	Developmental intellectual disability	3	Rate	1999	15.943464642400002	23.64099565026	9.92094439913
3	YLDs (Years Lived with Disability)	6	People's Republic of China	1	Male	6	5-9 years	381	Neonatal preterm birth	197	Developmental intellectual disability	1	Number	2000	8452.573640065862	12233.501466556863	5345.28365583591
3	YLDs (Years Lived with Disability)	6	People's Republic of China	2	Female	6	5-9 years	381	Neonatal preterm birth	197	Developmental intellectual disability	1	Number	2000	6053.377111759747	9132.606782986528	3957.587763848501
3	YLDs (Years Lived with Disability)	6	People's Republic of China	3	Both	6	5-9 years	381	Neonatal preterm birth	197	Developmental intellectual disability	1	Number	2000	14505.9507518256	21684.11654525729	9116.821411006218
3	YLDs (Years Lived with Disability)	6	People's Republic of China	1	Male	6	5-9 years	381	Neonatal preterm birth	197	Developmental intellectual disability	3	Rate	2000	17.30912136389	25.05167900416	10.946034599999999
3	YLDs (Years Lived with Disability)	6	People's Republic of China	2	Female	6	5-9 years	381	Neonatal preterm birth	197	Developmental intellectual disability	3	Rate	2000	14.291076733470002	21.560656457169998	9.34324582269
3	YLDs (Years Lived with Disability)	6	People's Republic of China	3	Both	6	5-9 years	381	Neonatal preterm birth	197	Developmental intellectual disability	3	Rate	2000	15.90725243139	23.77884232054	9.99752322602
3	YLDs (Years Lived with Disability)	6	People's Republic of China	1	Male	6	5-9 years	381	Neonatal preterm birth	197	Developmental intellectual disability	1	Number	2001	7942.512172609465	11714.216496614385	5065.843519245607
3	YLDs (Years Lived with Disability)	6	People's Republic of China	2	Female	6	5-9 years	381	Neonatal preterm birth	197	Developmental intellectual disability	1	Number	2001	5693.159994847511	8476.482848097881	3645.569207156881
3	YLDs (Years Lived with Disability)	6	People's Republic of China	3	Both	6	5-9 years	381	Neonatal preterm birth	197	Developmental intellectual disability	1	Number	2001	13635.67216745697	20149.763589144364	8685.0912417804
3	YLDs (Years Lived with Disability)	6	People's Republic of China	1	Male	6	5-9 years	381	Neonatal preterm birth	197	Developmental intellectual disability	3	Rate	2001	17.180561163180002	25.3391884866	10.95799824212
3	YLDs (Years Lived with Disability)	6	People's Republic of China	2	Female	6	5-9 years	381	Neonatal preterm birth	197	Developmental intellectual disability	3	Rate	2001	14.28810408584	21.27339989129	9.14927251845
3	YLDs (Years Lived with Disability)	6	People's Republic of China	3	Both	6	5-9 years	381	Neonatal preterm birth	197	Developmental intellectual disability	3	Rate	2001	15.84159937993	23.409515751	10.09013228983
3	YLDs (Years Lived with Disability)	6	People's Republic of China	1	Male	6	5-9 years	381	Neonatal preterm birth	197	Developmental intellectual disability	1	Number	2002	7546.198921367305	11104.820831601244	4851.839182929511
3	YLDs (Years Lived with Disability)	6	People's Republic of China	2	Female	6	5-9 years	381	Neonatal preterm birth	197	Developmental intellectual disability	1	Number	2002	5390.327471779537	7920.188340947039	3475.732072827993
3	YLDs (Years Lived with Disability)	6	People's Republic of China	3	Both	6	5-9 years	381	Neonatal preterm birth	197	Developmental intellectual disability	1	Number	2002	12936.526393146853	19144.214873272154	8316.262516618493
3	YLDs (Years Lived with Disability)	6	People's Republic of China	1	Male	6	5-9 years	381	Neonatal preterm birth	197	Developmental intellectual disability	3	Rate	2002	17.102412842430002	25.167535653690003	10.99602032973
3	YLDs (Years Lived with Disability)	6	People's Republic of China	2	Female	6	5-9 years	381	Neonatal preterm birth	197	Developmental intellectual disability	3	Rate	2002	14.248827398069999	20.93627840261	9.18777321916
3	YLDs (Years Lived with Disability)	6	People's Republic of China	3	Both	6	5-9 years	381	Neonatal preterm birth	197	Developmental intellectual disability	3	Rate	2002	15.785190596480001	23.35983179803	10.14752993854
3	YLDs (Years Lived with Disability)	6	People's Republic of China	1	Male	6	5-9 years	381	Neonatal preterm birth	197	Developmental intellectual disability	1	Number	2003	7185.365358337361	10656.937972268232	4646.379834990974
3	YLDs (Years Lived with Disability)	6	People's Republic of China	2	Female	6	5-9 years	381	Neonatal preterm birth	197	Developmental intellectual disability	1	Number	2003	5118.853853507417	7607.738281226204	3186.140332484845
3	YLDs (Years Lived with Disability)	6	People's Republic of China	3	Both	6	5-9 years	381	Neonatal preterm birth	197	Developmental intellectual disability	1	Number	2003	12304.219211844767	18319.3545170206	7859.435455165858
3	YLDs (Years Lived with Disability)	6	People's Republic of China	1	Male	6	5-9 years	381	Neonatal preterm birth	197	Developmental intellectual disability	3	Rate	2003	16.969541688950002	25.16828917922	10.97326752092
3	YLDs (Years Lived with Disability)	6	People's Republic of China	2	Female	6	5-9 years	381	Neonatal preterm birth	197	Developmental intellectual disability	3	Rate	2003	14.15953380442	21.04416934944	8.813352175030001
3	YLDs (Years Lived with Disability)	6	People's Republic of China	3	Both	6	5-9 years	381	Neonatal preterm birth	197	Developmental intellectual disability	3	Rate	2003	15.675361301839999	23.33853907564	10.01278409195
3	YLDs (Years Lived with Disability)	6	People's Republic of China	1	Male	6	5-9 years	381	Neonatal preterm birth	197	Developmental intellectual disability	1	Number	2004	6883.180780538093	10246.071101506695	4374.776173346607
3	YLDs (Years Lived with Disability)	6	People's Republic of China	2	Female	6	5-9 years	381	Neonatal preterm birth	197	Developmental intellectual disability	1	Number	2004	4878.667923717549	7301.504721124518	3083.022503205223
3	YLDs (Years Lived with Disability)	6	People's Republic of China	3	Both	6	5-9 years	381	Neonatal preterm birth	197	Developmental intellectual disability	1	Number	2004	11761.84870425564	17465.289898067553	7458.195069315218
3	YLDs (Years Lived with Disability)	6	People's Republic of China	1	Male	6	5-9 years	381	Neonatal preterm birth	197	Developmental intellectual disability	3	Rate	2004	16.86508459658	25.10479695639	10.71902258665
3	YLDs (Years Lived with Disability)	6	People's Republic of China	2	Female	6	5-9 years	381	Neonatal preterm birth	197	Developmental intellectual disability	3	Rate	2004	14.046848809670001	21.02277394249	8.876757274020001
3	YLDs (Years Lived with Disability)	6	People's Republic of China	3	Both	6	5-9 years	381	Neonatal preterm birth	197	Developmental intellectual disability	3	Rate	2004	15.56940917874	23.11917553827	9.87257136942
3	YLDs (Years Lived with Disability)	6	People's Republic of China	1	Male	6	5-9 years	381	Neonatal preterm birth	197	Developmental intellectual disability	1	Number	2005	6623.796854580448	9778.884832904878	4200.313989386178
3	YLDs (Years Lived with Disability)	6	People's Republic of China	2	Female	6	5-9 years	381	Neonatal preterm birth	197	Developmental intellectual disability	1	Number	2005	4676.681240106026	6836.7904469686655	3011.2463597004157
3	YLDs (Years Lived with Disability)	6	People's Republic of China	3	Both	6	5-9 years	381	Neonatal preterm birth	197	Developmental intellectual disability	1	Number	2005	11300.478094686478	16448.162222081293	7186.811248649148
3	YLDs (Years Lived with Disability)	6	People's Republic of China	1	Male	6	5-9 years	381	Neonatal preterm birth	197	Developmental intellectual disability	3	Rate	2005	16.7323653848	24.7024293879	10.61040819099
3	YLDs (Years Lived with Disability)	6	People's Republic of China	2	Female	6	5-9 years	381	Neonatal preterm birth	197	Developmental intellectual disability	3	Rate	2005	13.92036172824	20.35002840601	8.963116455409999
3	YLDs (Years Lived with Disability)	6	People's Republic of China	3	Both	6	5-9 years	381	Neonatal preterm birth	197	Developmental intellectual disability	3	Rate	2005	15.44145928535	22.475476271269997	9.82036798423
3	YLDs (Years Lived with Disability)	6	People's Republic of China	1	Male	6	5-9 years	381	Neonatal preterm birth	197	Developmental intellectual disability	1	Number	2006	6419.098691161197	9434.046962899618	4096.0456627654185
3	YLDs (Years Lived with Disability)	6	People's Republic of China	2	Female	6	5-9 years	381	Neonatal preterm birth	197	Developmental intellectual disability	1	Number	2006	4539.943093226487	6622.091134763161	2931.4296590760805
3	YLDs (Years Lived with Disability)	6	People's Republic of China	3	Both	6	5-9 years	381	Neonatal preterm birth	197	Developmental intellectual disability	1	Number	2006	10959.041784387677	15807.69853583752	7046.138325185487
3	YLDs (Years Lived with Disability)	6	People's Republic of China	1	Male	6	5-9 years	381	Neonatal preterm birth	197	Developmental intellectual disability	3	Rate	2006	16.56345075716	24.34303939366	10.56918640738
3	YLDs (Years Lived with Disability)	6	People's Republic of China	2	Female	6	5-9 years	381	Neonatal preterm birth	197	Developmental intellectual disability	3	Rate	2006	13.83988893484	20.18725872539	8.93638093448
3	YLDs (Years Lived with Disability)	6	People's Republic of China	3	Both	6	5-9 years	381	Neonatal preterm birth	197	Developmental intellectual disability	3	Rate	2006	15.314925459189999	22.09077486159	9.84676264116
3	YLDs (Years Lived with Disability)	6	People's Republic of China	1	Male	6	5-9 years	381	Neonatal preterm birth	197	Developmental intellectual disability	1	Number	2007	6270.231889907059	9414.82387711191	4031.460192389477
3	YLDs (Years Lived with Disability)	6	People's Republic of China	2	Female	6	5-9 years	381	Neonatal preterm birth	197	Developmental intellectual disability	1	Number	2007	4410.200278712938	6480.513771154007	2854.785399602487
3	YLDs (Years Lived with Disability)	6	People's Republic of China	3	Both	6	5-9 years	381	Neonatal preterm birth	197	Developmental intellectual disability	1	Number	2007	10680.432168619996	15570.066797997317	6887.089115008192
3	YLDs (Years Lived with Disability)	6	People's Republic of China	1	Male	6	5-9 years	381	Neonatal preterm birth	197	Developmental intellectual disability	3	Rate	2007	16.364918077949998	24.57210900211	10.52186218012
3	YLDs (Years Lived with Disability)	6	People's Republic of China	2	Female	6	5-9 years	381	Neonatal preterm birth	197	Developmental intellectual disability	3	Rate	2007	13.62941947694	20.02758038892	8.82251718038
3	YLDs (Years Lived with Disability)	6	People's Republic of China	3	Both	6	5-9 years	381	Neonatal preterm birth	197	Developmental intellectual disability	3	Rate	2007	15.11245842536	22.03112977546	9.74500341177
3	YLDs (Years Lived with Disability)	6	People's Republic of China	1	Male	6	5-9 years	381	Neonatal preterm birth	197	Developmental intellectual disability	1	Number	2008	6152.371977331942	8979.765985660993	3971.10828126814
3	YLDs (Years Lived with Disability)	6	People's Republic of China	2	Female	6	5-9 years	381	Neonatal preterm birth	197	Developmental intellectual disability	1	Number	2008	4331.971725624233	6301.643074457888	2842.283157069884
3	YLDs (Years Lived with Disability)	6	People's Republic of China	3	Both	6	5-9 years	381	Neonatal preterm birth	197	Developmental intellectual disability	1	Number	2008	10484.343702956172	15253.207231200427	6869.411618949169
3	YLDs (Years Lived with Disability)	6	People's Republic of China	1	Male	6	5-9 years	381	Neonatal preterm birth	197	Developmental intellectual disability	3	Rate	2008	16.12477036164	23.53509588718	10.40788972978
3	YLDs (Years Lived with Disability)	6	People's Republic of China	2	Female	6	5-9 years	381	Neonatal preterm birth	197	Developmental intellectual disability	3	Rate	2008	13.46520656568	19.58759915234	8.83475983967
3	YLDs (Years Lived with Disability)	6	People's Republic of China	3	Both	6	5-9 years	381	Neonatal preterm birth	197	Developmental intellectual disability	3	Rate	2008	14.90812298867	21.689167755	9.767901184529999
3	YLDs (Years Lived with Disability)	6	People's Republic of China	1	Male	6	5-9 years	381	Neonatal preterm birth	197	Developmental intellectual disability	1	Number	2009	6096.304219915567	8842.545944884678	3876.117176389488
3	YLDs (Years Lived with Disability)	6	People's Republic of China	2	Female	6	5-9 years	381	Neonatal preterm birth	197	Developmental intellectual disability	1	Number	2009	4303.718153758921	6283.571417789455	2813.714482380945
3	YLDs (Years Lived with Disability)	6	People's Republic of China	3	Both	6	5-9 years	381	Neonatal preterm birth	197	Developmental intellectual disability	1	Number	2009	10400.022373674494	15261.261844489354	6754.482010702443
3	YLDs (Years Lived with Disability)	6	People's Republic of China	1	Male	6	5-9 years	381	Neonatal preterm birth	197	Developmental intellectual disability	3	Rate	2009	15.94082896944	23.12179764608	10.13540642747
3	YLDs (Years Lived with Disability)	6	People's Republic of China	2	Female	6	5-9 years	381	Neonatal preterm birth	197	Developmental intellectual disability	3	Rate	2009	13.35394668232	19.49720559987	8.730635193709999
3	YLDs (Years Lived with Disability)	6	People's Republic of China	3	Both	6	5-9 years	381	Neonatal preterm birth	197	Developmental intellectual disability	3	Rate	2009	14.75779289195	21.65596702377	9.58471463087
3	YLDs (Years Lived with Disability)	6	People's Republic of China	1	Male	6	5-9 years	381	Neonatal preterm birth	197	Developmental intellectual disability	1	Number	2010	6100.605115412038	8917.069381588757	3890.431374148922
3	YLDs (Years Lived with Disability)	6	People's Republic of China	2	Female	6	5-9 years	381	Neonatal preterm birth	197	Developmental intellectual disability	1	Number	2010	4323.602257210784	6380.309093815224	2804.6766748067066
3	YLDs (Years Lived with Disability)	6	People's Republic of China	3	Both	6	5-9 years	381	Neonatal preterm birth	197	Developmental intellectual disability	1	Number	2010	10424.207372622826	15240.149872449369	6643.801432500468
3	YLDs (Years Lived with Disability)	6	People's Republic of China	1	Male	6	5-9 years	381	Neonatal preterm birth	197	Developmental intellectual disability	3	Rate	2010	15.79454551536	23.0864079131	10.072377125040001
3	YLDs (Years Lived with Disability)	6	People's Republic of China	2	Female	6	5-9 years	381	Neonatal preterm birth	197	Developmental intellectual disability	3	Rate	2010	13.271995549759998	19.58538941874	8.60940811206
3	YLDs (Years Lived with Disability)	6	People's Republic of China	3	Both	6	5-9 years	381	Neonatal preterm birth	197	Developmental intellectual disability	3	Rate	2010	14.64040340776	21.40421176898	9.330966821359999
3	YLDs (Years Lived with Disability)	6	People's Republic of China	1	Male	6	5-9 years	381	Neonatal preterm birth	197	Developmental intellectual disability	1	Number	2011	6171.403042195143	9046.4848343558	3974.75780366105
3	YLDs (Years Lived with Disability)	6	People's Republic of China	2	Female	6	5-9 years	381	Neonatal preterm birth	197	Developmental intellectual disability	1	Number	2011	4379.231327657408	6387.874217770537	2811.6911084623844
3	YLDs (Years Lived with Disability)	6	People's Republic of China	3	Both	6	5-9 years	381	Neonatal preterm birth	197	Developmental intellectual disability	1	Number	2011	10550.634369852558	15452.059995365767	6902.916032241304
3	YLDs (Years Lived with Disability)	6	People's Republic of China	1	Male	6	5-9 years	381	Neonatal preterm birth	197	Developmental intellectual disability	3	Rate	2011	15.691573677869998	23.00183318664	10.10632501255
3	YLDs (Years Lived with Disability)	6	People's Republic of China	2	Female	6	5-9 years	381	Neonatal preterm birth	197	Developmental intellectual disability	3	Rate	2011	13.16749633561	19.20709459298	8.45420796425
3	YLDs (Years Lived with Disability)	6	People's Republic of China	3	Both	6	5-9 years	381	Neonatal preterm birth	197	Developmental intellectual disability	3	Rate	2011	14.535097440180001	21.28755388642	9.50981274043
3	YLDs (Years Lived with Disability)	6	People's Republic of China	1	Male	6	5-9 years	381	Neonatal preterm birth	197	Developmental intellectual disability	1	Number	2012	6302.088414195813	9219.722103081633	4092.016573234392
3	YLDs (Years Lived with Disability)	6	People's Republic of China	2	Female	6	5-9 years	381	Neonatal preterm birth	197	Developmental intellectual disability	1	Number	2012	4480.616849042778	6384.2201648879	2862.264010001318
3	YLDs (Years Lived with Disability)	6	People's Republic of China	3	Both	6	5-9 years	381	Neonatal preterm birth	197	Developmental intellectual disability	1	Number	2012	10782.705263238591	15715.412644021928	6945.098309142148
3	YLDs (Years Lived with Disability)	6	People's Republic of China	1	Male	6	5-9 years	381	Neonatal preterm birth	197	Developmental intellectual disability	3	Rate	2012	15.61196966493	22.83973380446	10.137026714160001
3	YLDs (Years Lived with Disability)	6	People's Republic of China	2	Female	6	5-9 years	381	Neonatal preterm birth	197	Developmental intellectual disability	3	Rate	2012	13.07387337351	18.62834713086	8.351724436409999
3	YLDs (Years Lived with Disability)	6	People's Republic of China	3	Both	6	5-9 years	381	Neonatal preterm birth	197	Developmental intellectual disability	3	Rate	2012	14.44656068577	21.05535270799	9.304973264340001
3	YLDs (Years Lived with Disability)	6	People's Republic of China	1	Male	6	5-9 years	381	Neonatal preterm birth	197	Developmental intellectual disability	1	Number	2013	6470.324717798348	9528.667598746071	4124.830463542605
3	YLDs (Years Lived with Disability)	6	People's Republic of China	2	Female	6	5-9 years	381	Neonatal preterm birth	197	Developmental intellectual disability	1	Number	2013	4602.103171084389	6683.861729149519	2978.752595791826
3	YLDs (Years Lived with Disability)	6	People's Republic of China	3	Both	6	5-9 years	381	Neonatal preterm birth	197	Developmental intellectual disability	1	Number	2013	11072.427888882738	16143.148289364684	7057.967154943955
3	YLDs (Years Lived with Disability)	6	People's Republic of China	1	Male	6	5-9 years	381	Neonatal preterm birth	197	Developmental intellectual disability	3	Rate	2013	15.51763228013	22.85238629681	9.89248687552
3	YLDs (Years Lived with Disability)	6	People's Republic of China	2	Female	6	5-9 years	381	Neonatal preterm birth	197	Developmental intellectual disability	3	Rate	2013	12.9374269012	18.78966405662	8.37386571578
3	YLDs (Years Lived with Disability)	6	People's Republic of China	3	Both	6	5-9 years	381	Neonatal preterm birth	197	Developmental intellectual disability	3	Rate	2013	14.32978771736	20.89224607268	9.13432646042
3	YLDs (Years Lived with Disability)	6	People's Republic of China	1	Male	6	5-9 years	381	Neonatal preterm birth	197	Developmental intellectual disability	1	Number	2014	6620.8099709579565	9670.161692963644	4283.525841924584
3	YLDs (Years Lived with Disability)	6	People's Republic of China	2	Female	6	5-9 years	381	Neonatal preterm birth	197	Developmental intellectual disability	1	Number	2014	4749.956409525458	6951.390371207928	3098.939807816286
3	YLDs (Years Lived with Disability)	6	People's Republic of China	3	Both	6	5-9 years	381	Neonatal preterm birth	197	Developmental intellectual disability	1	Number	2014	11370.766380483416	16699.228519251163	7334.914402179682
3	YLDs (Years Lived with Disability)	6	People's Republic of China	1	Male	6	5-9 years	381	Neonatal preterm birth	197	Developmental intellectual disability	3	Rate	2014	15.3756644352	22.45724645131	9.94773392287
3	YLDs (Years Lived with Disability)	6	People's Republic of China	2	Female	6	5-9 years	381	Neonatal preterm birth	197	Developmental intellectual disability	3	Rate	2014	12.86295206652	18.82446772799	8.39197474003
3	YLDs (Years Lived with Disability)	6	People's Republic of China	3	Both	6	5-9 years	381	Neonatal preterm birth	197	Developmental intellectual disability	3	Rate	2014	14.215636807040001	20.8772355041	9.17004849656
3	YLDs (Years Lived with Disability)	6	People's Republic of China	1	Male	6	5-9 years	381	Neonatal preterm birth	197	Developmental intellectual disability	1	Number	2015	6745.646857906628	9863.530652423866	4278.870929921187
3	YLDs (Years Lived with Disability)	6	People's Republic of China	2	Female	6	5-9 years	381	Neonatal preterm birth	197	Developmental intellectual disability	1	Number	2015	4844.364372549599	7073.744728120484	3166.0867595959207
3	YLDs (Years Lived with Disability)	6	People's Republic of China	3	Both	6	5-9 years	381	Neonatal preterm birth	197	Developmental intellectual disability	1	Number	2015	11590.011230456212	16930.212829868025	7561.321139557578
3	YLDs (Years Lived with Disability)	6	People's Republic of China	1	Male	6	5-9 years	381	Neonatal preterm birth	197	Developmental intellectual disability	3	Rate	2015	15.37445805059	22.48063698571	9.75226290402
3	YLDs (Years Lived with Disability)	6	People's Republic of China	2	Female	6	5-9 years	381	Neonatal preterm birth	197	Developmental intellectual disability	3	Rate	2015	12.80804055015	18.70231104675	8.370833505419998
3	YLDs (Years Lived with Disability)	6	People's Republic of China	3	Both	6	5-9 years	381	Neonatal preterm birth	197	Developmental intellectual disability	3	Rate	2015	14.18631897431	20.7227926472	9.255151821690001
3	YLDs (Years Lived with Disability)	6	People's Republic of China	1	Male	6	5-9 years	381	Neonatal preterm birth	197	Developmental intellectual disability	1	Number	2016	6732.741082393365	9782.354772134058	4296.390232041736
3	YLDs (Years Lived with Disability)	6	People's Republic of China	2	Female	6	5-9 years	381	Neonatal preterm birth	197	Developmental intellectual disability	1	Number	2016	4869.61584559224	7148.524326183138	3174.2272241852065
3	YLDs (Years Lived with Disability)	6	People's Republic of China	3	Both	6	5-9 years	381	Neonatal preterm birth	197	Developmental intellectual disability	1	Number	2016	11602.356927985607	16796.825746236766	7555.869655686743
3	YLDs (Years Lived with Disability)	6	People's Republic of China	1	Male	6	5-9 years	381	Neonatal preterm birth	197	Developmental intellectual disability	3	Rate	2016	15.291483200120002	22.217802797570002	9.758013601070001
3	YLDs (Years Lived with Disability)	6	People's Republic of China	2	Female	6	5-9 years	381	Neonatal preterm birth	197	Developmental intellectual disability	3	Rate	2016	12.766570027710001	18.74113673415	8.32180513338
3	YLDs (Years Lived with Disability)	6	People's Republic of China	3	Both	6	5-9 years	381	Neonatal preterm birth	197	Developmental intellectual disability	3	Rate	2016	14.11945358281	20.440846884349998	9.195092992180001
3	YLDs (Years Lived with Disability)	6	People's Republic of China	1	Male	6	5-9 years	381	Neonatal preterm birth	197	Developmental intellectual disability	1	Number	2017	6768.106528095741	9719.395025980171	4290.871876580044
3	YLDs (Years Lived with Disability)	6	People's Republic of China	2	Female	6	5-9 years	381	Neonatal preterm birth	197	Developmental intellectual disability	1	Number	2017	4905.745912750371	7182.962531485613	3146.3023615643087
3	YLDs (Years Lived with Disability)	6	People's Republic of China	3	Both	6	5-9 years	381	Neonatal preterm birth	197	Developmental intellectual disability	1	Number	2017	11673.852440846123	16872.828659013518	7538.933793712643
3	YLDs (Years Lived with Disability)	6	People's Republic of China	1	Male	6	5-9 years	381	Neonatal preterm birth	197	Developmental intellectual disability	3	Rate	2017	15.276187661139998	21.93749488919	9.68485997442
3	YLDs (Years Lived with Disability)	6	People's Republic of China	2	Female	6	5-9 years	381	Neonatal preterm birth	197	Developmental intellectual disability	3	Rate	2017	12.721648426349999	18.62695818544	8.15903497627
3	YLDs (Years Lived with Disability)	6	People's Republic of China	3	Both	6	5-9 years	381	Neonatal preterm birth	197	Developmental intellectual disability	3	Rate	2017	14.08743383306	20.361303906729997	9.09761636348
3	YLDs (Years Lived with Disability)	6	People's Republic of China	1	Male	6	5-9 years	381	Neonatal preterm birth	197	Developmental intellectual disability	1	Number	2018	6853.377686811488	9892.060642192631	4406.996110564704
3	YLDs (Years Lived with Disability)	6	People's Republic of China	2	Female	6	5-9 years	381	Neonatal preterm birth	197	Developmental intellectual disability	1	Number	2018	4997.720578387382	7287.766311863155	3183.36324587211
3	YLDs (Years Lived with Disability)	6	People's Republic of China	3	Both	6	5-9 years	381	Neonatal preterm birth	197	Developmental intellectual disability	1	Number	2018	11851.098265198882	17085.26344796798	7615.054819939225
3	YLDs (Years Lived with Disability)	6	People's Republic of China	1	Male	6	5-9 years	381	Neonatal preterm birth	197	Developmental intellectual disability	3	Rate	2018	15.22692859216	21.97831608169	9.79152443483
3	YLDs (Years Lived with Disability)	6	People's Republic of China	2	Female	6	5-9 years	381	Neonatal preterm birth	197	Developmental intellectual disability	3	Rate	2018	12.704095234579999	18.52534086713	8.092039002089999
3	YLDs (Years Lived with Disability)	6	People's Republic of China	3	Both	6	5-9 years	381	Neonatal preterm birth	197	Developmental intellectual disability	3	Rate	2018	14.050289010880002	20.25575047132	9.0281692599
3	YLDs (Years Lived with Disability)	6	People's Republic of China	1	Male	6	5-9 years	381	Neonatal preterm birth	197	Developmental intellectual disability	1	Number	2019	6978.315788145568	10244.42334944619	4500.765423307692
3	YLDs (Years Lived with Disability)	6	People's Republic of China	2	Female	6	5-9 years	381	Neonatal preterm birth	197	Developmental intellectual disability	1	Number	2019	5134.934002213977	7507.360735147739	3346.256625251094
3	YLDs (Years Lived with Disability)	6	People's Republic of China	3	Both	6	5-9 years	381	Neonatal preterm birth	197	Developmental intellectual disability	1	Number	2019	12113.249790359536	17620.26953485075	7831.84741974483
3	YLDs (Years Lived with Disability)	6	People's Republic of China	1	Male	6	5-9 years	381	Neonatal preterm birth	197	Developmental intellectual disability	3	Rate	2019	15.16012955944	22.255625849319998	9.7777442302
3	YLDs (Years Lived with Disability)	6	People's Republic of China	2	Female	6	5-9 years	381	Neonatal preterm birth	197	Developmental intellectual disability	3	Rate	2019	12.71939447323	18.59597077626	8.28878384939
3	YLDs (Years Lived with Disability)	6	People's Republic of China	3	Both	6	5-9 years	381	Neonatal preterm birth	197	Developmental intellectual disability	3	Rate	2019	14.019703264130001	20.39344970078	9.0644689687
3	YLDs (Years Lived with Disability)	6	People's Republic of China	1	Male	6	5-9 years	381	Neonatal preterm birth	197	Developmental intellectual disability	1	Number	2020	7188.623342634393	10646.224756152822	4615.5576770134985
3	YLDs (Years Lived with Disability)	6	People's Republic of China	2	Female	6	5-9 years	381	Neonatal preterm birth	197	Developmental intellectual disability	1	Number	2020	5385.31174964802	7748.546050678785	3506.18569018809
3	YLDs (Years Lived with Disability)	6	People's Republic of China	3	Both	6	5-9 years	381	Neonatal preterm birth	197	Developmental intellectual disability	1	Number	2020	12573.935092282412	18388.31360536423	8083.076004429482
3	YLDs (Years Lived with Disability)	6	People's Republic of China	1	Male	6	5-9 years	381	Neonatal preterm birth	197	Developmental intellectual disability	3	Rate	2020	14.970004789530002	22.170313840880002	9.611704110509999
3	YLDs (Years Lived with Disability)	6	People's Republic of China	2	Female	6	5-9 years	381	Neonatal preterm birth	197	Developmental intellectual disability	3	Rate	2020	12.75740765954	18.35573599684	8.30589615963
3	YLDs (Years Lived with Disability)	6	People's Republic of China	3	Both	6	5-9 years	381	Neonatal preterm birth	197	Developmental intellectual disability	3	Rate	2020	13.93490203094	20.3786123218	8.95796514009
3	YLDs (Years Lived with Disability)	6	People's Republic of China	1	Male	6	5-9 years	381	Neonatal preterm birth	197	Developmental intellectual disability	1	Number	2021	7655.524913240461	11089.539000131745	4995.981903479007
3	YLDs (Years Lived with Disability)	6	People's Republic of China	2	Female	6	5-9 years	381	Neonatal preterm birth	197	Developmental intellectual disability	1	Number	2021	5736.396058898948	8464.664265416524	3621.608910698615
3	YLDs (Years Lived with Disability)	6	People's Republic of China	3	Both	6	5-9 years	381	Neonatal preterm birth	197	Developmental intellectual disability	1	Number	2021	13391.920972139382	19636.158465860964	8754.9070946902
3	YLDs (Years Lived with Disability)	6	People's Republic of China	1	Male	6	5-9 years	381	Neonatal preterm birth	197	Developmental intellectual disability	3	Rate	2021	15.027648174689999	21.76855178477	9.8070163945
3	YLDs (Years Lived with Disability)	6	People's Republic of China	2	Female	6	5-9 years	381	Neonatal preterm birth	197	Developmental intellectual disability	3	Rate	2021	12.796612697439999	18.88276700322	8.078997003689999
3	YLDs (Years Lived with Disability)	6	People's Republic of China	3	Both	6	5-9 years	381	Neonatal preterm birth	197	Developmental intellectual disability	3	Rate	2021	13.98336250594	20.503370847499998	9.14155929277
3	YLDs (Years Lived with Disability)	6	People's Republic of China	1	Male	7	10-14 years	381	Neonatal preterm birth	197	Developmental intellectual disability	1	Number	1990	9641.364023329072	14314.920937971989	6175.110040760317
3	YLDs (Years Lived with Disability)	6	People's Republic of China	2	Female	7	10-14 years	381	Neonatal preterm birth	197	Developmental intellectual disability	1	Number	1990	7242.079638997928	10867.938452161154	4637.422109928553
3	YLDs (Years Lived with Disability)	6	People's Republic of China	3	Both	7	10-14 years	381	Neonatal preterm birth	197	Developmental intellectual disability	1	Number	1990	16883.44366232699	25422.90599899588	10959.132300833346
3	YLDs (Years Lived with Disability)	6	People's Republic of China	1	Male	7	10-14 years	381	Neonatal preterm birth	197	Developmental intellectual disability	3	Rate	1990	18.260406942070002	27.11196061454	11.69544288375
3	YLDs (Years Lived with Disability)	6	People's Republic of China	2	Female	7	10-14 years	381	Neonatal preterm birth	197	Developmental intellectual disability	3	Rate	1990	14.632493529700001	21.95847698583	9.36982916518
3	YLDs (Years Lived with Disability)	6	People's Republic of China	3	Both	7	10-14 years	381	Neonatal preterm birth	197	Developmental intellectual disability	3	Rate	1990	16.5050783535	24.85316762856	10.7135333839
3	YLDs (Years Lived with Disability)	6	People's Republic of China	1	Male	7	10-14 years	381	Neonatal preterm birth	197	Developmental intellectual disability	1	Number	1991	9390.724175889512	14019.01265283936	5945.892376934502
3	YLDs (Years Lived with Disability)	6	People's Republic of China	2	Female	7	10-14 years	381	Neonatal preterm birth	197	Developmental intellectual disability	1	Number	1991	7011.9693589600365	10544.00252528737	4375.488895585394
3	YLDs (Years Lived with Disability)	6	People's Republic of China	3	Both	7	10-14 years	381	Neonatal preterm birth	197	Developmental intellectual disability	1	Number	1991	16402.69353484955	24686.035728807325	10407.33268075662
3	YLDs (Years Lived with Disability)	6	People's Republic of China	1	Male	7	10-14 years	381	Neonatal preterm birth	197	Developmental intellectual disability	3	Rate	1991	18.04752620383	26.942384151109998	11.4270898035
3	YLDs (Years Lived with Disability)	6	People's Republic of China	2	Female	7	10-14 years	381	Neonatal preterm birth	197	Developmental intellectual disability	3	Rate	1991	14.416812133119999	21.67877464324	8.99613192371
3	YLDs (Years Lived with Disability)	6	People's Republic of China	3	Both	7	10-14 years	381	Neonatal preterm birth	197	Developmental intellectual disability	3	Rate	1991	16.29340535545	24.521557139010003	10.33799050603
3	YLDs (Years Lived with Disability)	6	People's Republic of China	1	Male	7	10-14 years	381	Neonatal preterm birth	197	Developmental intellectual disability	1	Number	1992	9246.81876097354	13766.533165343591	5843.79709827347
3	YLDs (Years Lived with Disability)	6	People's Republic of China	2	Female	7	10-14 years	381	Neonatal preterm birth	197	Developmental intellectual disability	1	Number	1992	6875.2555757583805	10198.975525547135	4364.1086720208095
3	YLDs (Years Lived with Disability)	6	People's Republic of China	3	Both	7	10-14 years	381	Neonatal preterm birth	197	Developmental intellectual disability	1	Number	1992	16122.074336731926	23888.013804162936	10270.37489848202
3	YLDs (Years Lived with Disability)	6	People's Republic of China	1	Male	7	10-14 years	381	Neonatal preterm birth	197	Developmental intellectual disability	3	Rate	1992	17.877803774809998	26.61622174625	11.298400079350001
3	YLDs (Years Lived with Disability)	6	People's Republic of China	2	Female	7	10-14 years	381	Neonatal preterm birth	197	Developmental intellectual disability	3	Rate	1992	14.25398844711	21.1448254849	9.04780250094
3	YLDs (Years Lived with Disability)	6	People's Republic of China	3	Both	7	10-14 years	381	Neonatal preterm birth	197	Developmental intellectual disability	3	Rate	1992	16.12913098728	23.89846961538	10.274870253429999
3	YLDs (Years Lived with Disability)	6	People's Republic of China	1	Male	7	10-14 years	381	Neonatal preterm birth	197	Developmental intellectual disability	1	Number	1993	9220.761755560536	13567.79849539202	5788.970673379123
3	YLDs (Years Lived with Disability)	6	People's Republic of China	2	Female	7	10-14 years	381	Neonatal preterm birth	197	Developmental intellectual disability	1	Number	1993	6858.14221982376	10266.03235211304	4374.792576881953
3	YLDs (Years Lived with Disability)	6	People's Republic of China	3	Both	7	10-14 years	381	Neonatal preterm birth	197	Developmental intellectual disability	1	Number	1993	16078.903975384294	23899.77259285084	10262.5386770128
3	YLDs (Years Lived with Disability)	6	People's Republic of China	1	Male	7	10-14 years	381	Neonatal preterm birth	197	Developmental intellectual disability	3	Rate	1993	17.7073463869	26.055299338010002	11.11701089938
3	YLDs (Years Lived with Disability)	6	People's Republic of China	2	Female	7	10-14 years	381	Neonatal preterm birth	197	Developmental intellectual disability	3	Rate	1993	14.151321484519999	21.183276684659997	9.02709424786
3	YLDs (Years Lived with Disability)	6	People's Republic of China	3	Both	7	10-14 years	381	Neonatal preterm birth	197	Developmental intellectual disability	3	Rate	1993	15.993181097199999	23.77235362837	10.207825099879999
3	YLDs (Years Lived with Disability)	6	People's Republic of China	1	Male	7	10-14 years	381	Neonatal preterm birth	197	Developmental intellectual disability	1	Number	1994	9363.648261178054	14115.650736154395	5899.719937168126
3	YLDs (Years Lived with Disability)	6	People's Republic of China	2	Female	7	10-14 years	381	Neonatal preterm birth	197	Developmental intellectual disability	1	Number	1994	6931.754153180023	10363.954165153937	4520.252907921175
3	YLDs (Years Lived with Disability)	6	People's Republic of China	3	Both	7	10-14 years	381	Neonatal preterm birth	197	Developmental intellectual disability	1	Number	1994	16295.402414358074	24705.964420218777	10438.64669268032
3	YLDs (Years Lived with Disability)	6	People's Republic of China	1	Male	7	10-14 years	381	Neonatal preterm birth	197	Developmental intellectual disability	3	Rate	1994	17.5845232038	26.50857667687	11.07941682957
3	YLDs (Years Lived with Disability)	6	People's Republic of China	2	Female	7	10-14 years	381	Neonatal preterm birth	197	Developmental intellectual disability	3	Rate	1994	14.011752513440001	20.94955441491	9.13717706144
3	YLDs (Years Lived with Disability)	6	People's Republic of China	3	Both	7	10-14 years	381	Neonatal preterm birth	197	Developmental intellectual disability	3	Rate	1994	15.863846619119998	24.05166930977	10.162197031589999
3	YLDs (Years Lived with Disability)	6	People's Republic of China	1	Male	7	10-14 years	381	Neonatal preterm birth	197	Developmental intellectual disability	1	Number	1995	9604.13712645844	14270.498865798236	6103.072248065577
3	YLDs (Years Lived with Disability)	6	People's Republic of China	2	Female	7	10-14 years	381	Neonatal preterm birth	197	Developmental intellectual disability	1	Number	1995	7132.606986582091	10627.335460355152	4533.251234812899
3	YLDs (Years Lived with Disability)	6	People's Republic of China	3	Both	7	10-14 years	381	Neonatal preterm birth	197	Developmental intellectual disability	1	Number	1995	16736.74411304053	25115.246522177105	10692.73966547076
3	YLDs (Years Lived with Disability)	6	People's Republic of China	1	Male	7	10-14 years	381	Neonatal preterm birth	197	Developmental intellectual disability	3	Rate	1995	17.381120929719998	25.826085492949996	11.04505645741
3	YLDs (Years Lived with Disability)	6	People's Republic of China	2	Female	7	10-14 years	381	Neonatal preterm birth	197	Developmental intellectual disability	3	Rate	1995	13.910752894609999	20.726536285439998	8.8412186253
3	YLDs (Years Lived with Disability)	6	People's Republic of China	3	Both	7	10-14 years	381	Neonatal preterm birth	197	Developmental intellectual disability	3	Rate	1995	15.71079793555	23.575706275159998	10.03728509721
3	YLDs (Years Lived with Disability)	6	People's Republic of China	1	Male	7	10-14 years	381	Neonatal preterm birth	197	Developmental intellectual disability	1	Number	1996	9996.88513151587	14926.350934174454	6346.460330612765
3	YLDs (Years Lived with Disability)	6	People's Republic of China	2	Female	7	10-14 years	381	Neonatal preterm birth	197	Developmental intellectual disability	1	Number	1996	7440.927398510078	11063.814323937197	4703.024433579943
3	YLDs (Years Lived with Disability)	6	People's Republic of China	3	Both	7	10-14 years	381	Neonatal preterm birth	197	Developmental intellectual disability	1	Number	1996	17437.81253002594	26175.903142122224	11143.075058745975
3	YLDs (Years Lived with Disability)	6	People's Republic of China	1	Male	7	10-14 years	381	Neonatal preterm birth	197	Developmental intellectual disability	3	Rate	1996	17.24784886821	25.752766154630002	10.94968954734
3	YLDs (Years Lived with Disability)	6	People's Republic of China	2	Female	7	10-14 years	381	Neonatal preterm birth	197	Developmental intellectual disability	3	Rate	1996	13.83656448323	20.573400615940002	8.745375052910001
3	YLDs (Years Lived with Disability)	6	People's Republic of China	3	Both	7	10-14 years	381	Neonatal preterm birth	197	Developmental intellectual disability	3	Rate	1996	15.606057662869999	23.42625562182	9.97255083509
3	YLDs (Years Lived with Disability)	6	People's Republic of China	1	Male	7	10-14 years	381	Neonatal preterm birth	197	Developmental intellectual disability	1	Number	1997	10415.92273466482	15572.779642540056	6632.66770470416
3	YLDs (Years Lived with Disability)	6	People's Republic of China	2	Female	7	10-14 years	381	Neonatal preterm birth	197	Developmental intellectual disability	1	Number	1997	7775.832720404315	11569.454708645906	5010.057021632107
3	YLDs (Years Lived with Disability)	6	People's Republic of China	3	Both	7	10-14 years	381	Neonatal preterm birth	197	Developmental intellectual disability	1	Number	1997	18191.75545506915	27132.13435553809	11623.435513855908
3	YLDs (Years Lived with Disability)	6	People's Republic of China	1	Male	7	10-14 years	381	Neonatal preterm birth	197	Developmental intellectual disability	3	Rate	1997	17.10797606884	25.578025897139998	10.89404398009
3	YLDs (Years Lived with Disability)	6	People's Republic of China	2	Female	7	10-14 years	381	Neonatal preterm birth	197	Developmental intellectual disability	3	Rate	1997	13.769544384480001	20.48733889258	8.87187327823
3	YLDs (Years Lived with Disability)	6	People's Republic of China	3	Both	7	10-14 years	381	Neonatal preterm birth	197	Developmental intellectual disability	3	Rate	1997	15.501517806450002	23.11977339836	9.904535768159999
3	YLDs (Years Lived with Disability)	6	People's Republic of China	1	Male	7	10-14 years	381	Neonatal preterm birth	197	Developmental intellectual disability	1	Number	1998	10760.98115605078	16158.262487567044	6956.273485104242
3	YLDs (Years Lived with Disability)	6	People's Republic of China	2	Female	7	10-14 years	381	Neonatal preterm birth	197	Developmental intellectual disability	1	Number	1998	8071.097270427217	12155.13031437121	5132.239010701847
3	YLDs (Years Lived with Disability)	6	People's Republic of China	3	Both	7	10-14 years	381	Neonatal preterm birth	197	Developmental intellectual disability	1	Number	1998	18832.078426477998	27947.73607455614	12170.511893077866
3	YLDs (Years Lived with Disability)	6	People's Republic of China	1	Male	7	10-14 years	381	Neonatal preterm birth	197	Developmental intellectual disability	3	Rate	1998	16.96877208378	25.479635122989997	10.96920602401
3	YLDs (Years Lived with Disability)	6	People's Republic of China	2	Female	7	10-14 years	381	Neonatal preterm birth	197	Developmental intellectual disability	3	Rate	1998	13.7414262692	20.69468641141	8.737880563020001
3	YLDs (Years Lived with Disability)	6	People's Republic of China	3	Both	7	10-14 years	381	Neonatal preterm birth	197	Developmental intellectual disability	3	Rate	1998	15.41693521461	22.87949458891	9.9634245958
3	YLDs (Years Lived with Disability)	6	People's Republic of China	1	Male	7	10-14 years	381	Neonatal preterm birth	197	Developmental intellectual disability	1	Number	1999	10962.04560557895	16395.12285781357	7128.923502728197
3	YLDs (Years Lived with Disability)	6	People's Republic of China	2	Female	7	10-14 years	381	Neonatal preterm birth	197	Developmental intellectual disability	1	Number	1999	8234.230545070763	12300.805365933786	5140.333579523544
3	YLDs (Years Lived with Disability)	6	People's Republic of China	3	Both	7	10-14 years	381	Neonatal preterm birth	197	Developmental intellectual disability	1	Number	1999	19196.27615064973	28979.02027963882	12383.396661105997
3	YLDs (Years Lived with Disability)	6	People's Republic of China	1	Male	7	10-14 years	381	Neonatal preterm birth	197	Developmental intellectual disability	3	Rate	1999	16.85105664155	25.20288218665	10.95871136283
3	YLDs (Years Lived with Disability)	6	People's Republic of China	2	Female	7	10-14 years	381	Neonatal preterm birth	197	Developmental intellectual disability	3	Rate	1999	13.708259013680001	20.47824931669	8.55757240936
3	YLDs (Years Lived with Disability)	6	People's Republic of China	3	Both	7	10-14 years	381	Neonatal preterm birth	197	Developmental intellectual disability	3	Rate	1999	15.342263865099998	23.16093872547	9.89719764552
3	YLDs (Years Lived with Disability)	6	People's Republic of China	1	Male	7	10-14 years	381	Neonatal preterm birth	197	Developmental intellectual disability	1	Number	2000	10944.827471607154	16599.906213514078	7109.190056904668
3	YLDs (Years Lived with Disability)	6	People's Republic of China	2	Female	7	10-14 years	381	Neonatal preterm birth	197	Developmental intellectual disability	1	Number	2000	8233.357852864077	12541.851887809822	5213.326578672995
3	YLDs (Years Lived with Disability)	6	People's Republic of China	3	Both	7	10-14 years	381	Neonatal preterm birth	197	Developmental intellectual disability	1	Number	2000	19178.18532447124	29215.940601195416	12289.533015677183
3	YLDs (Years Lived with Disability)	6	People's Republic of China	1	Male	7	10-14 years	381	Neonatal preterm birth	197	Developmental intellectual disability	3	Rate	2000	16.736895346199997	25.38467543441	10.87141577036
3	YLDs (Years Lived with Disability)	6	People's Republic of China	2	Female	7	10-14 years	381	Neonatal preterm birth	197	Developmental intellectual disability	3	Rate	2000	13.697786103710001	20.86580075514	8.67337891048
3	YLDs (Years Lived with Disability)	6	People's Republic of China	3	Both	7	10-14 years	381	Neonatal preterm birth	197	Developmental intellectual disability	3	Rate	2000	15.281345732110001	23.27951689184	9.79240734832
3	YLDs (Years Lived with Disability)	6	People's Republic of China	1	Male	7	10-14 years	381	Neonatal preterm birth	197	Developmental intellectual disability	1	Number	2001	10686.03625490762	15818.76173894866	6769.378115372004
3	YLDs (Years Lived with Disability)	6	People's Republic of China	2	Female	7	10-14 years	381	Neonatal preterm birth	197	Developmental intellectual disability	1	Number	2001	8011.89616897025	12210.466307766756	5032.917382600097
3	YLDs (Years Lived with Disability)	6	People's Republic of China	3	Both	7	10-14 years	381	Neonatal preterm birth	197	Developmental intellectual disability	1	Number	2001	18697.932423877868	27956.50783479908	11841.199504701995
3	YLDs (Years Lived with Disability)	6	People's Republic of China	1	Male	7	10-14 years	381	Neonatal preterm birth	197	Developmental intellectual disability	3	Rate	2001	16.67129990846	24.678872019489997	10.56091613982
3	YLDs (Years Lived with Disability)	6	People's Republic of China	2	Female	7	10-14 years	381	Neonatal preterm birth	197	Developmental intellectual disability	3	Rate	2001	13.673500672509999	20.8389893915	8.58942724223
3	YLDs (Years Lived with Disability)	6	People's Republic of China	3	Both	7	10-14 years	381	Neonatal preterm birth	197	Developmental intellectual disability	3	Rate	2001	15.239641809979998	22.78579021477	9.651101253410001
3	YLDs (Years Lived with Disability)	6	People's Republic of China	1	Male	7	10-14 years	381	Neonatal preterm birth	197	Developmental intellectual disability	1	Number	2002	10209.811726180262	14914.973298137727	6520.4796506466455
3	YLDs (Years Lived with Disability)	6	People's Republic of China	2	Female	7	10-14 years	381	Neonatal preterm birth	197	Developmental intellectual disability	1	Number	2002	7642.586095761611	11183.619464687845	4826.499027458205
3	YLDs (Years Lived with Disability)	6	People's Republic of China	3	Both	7	10-14 years	381	Neonatal preterm birth	197	Developmental intellectual disability	1	Number	2002	17852.39782194188	26457.54765351778	11509.394741464075
3	YLDs (Years Lived with Disability)	6	People's Republic of China	1	Male	7	10-14 years	381	Neonatal preterm birth	197	Developmental intellectual disability	3	Rate	2002	16.56698886129	24.20183673544	10.58048048677
3	YLDs (Years Lived with Disability)	6	People's Republic of China	2	Female	7	10-14 years	381	Neonatal preterm birth	197	Developmental intellectual disability	3	Rate	2002	13.651577281560002	19.976751782290002	8.62133885666
3	YLDs (Years Lived with Disability)	6	People's Republic of China	3	Both	7	10-14 years	381	Neonatal preterm birth	197	Developmental intellectual disability	3	Rate	2002	15.17924007528	22.49588383822	9.786016850200001
3	YLDs (Years Lived with Disability)	6	People's Republic of China	1	Male	7	10-14 years	381	Neonatal preterm birth	197	Developmental intellectual disability	1	Number	2003	9608.677232532707	14342.944380214612	6227.43371635792
3	YLDs (Years Lived with Disability)	6	People's Republic of China	2	Female	7	10-14 years	381	Neonatal preterm birth	197	Developmental intellectual disability	1	Number	2003	7192.347227512827	10640.531563657252	4509.776228562685
3	YLDs (Years Lived with Disability)	6	People's Republic of China	3	Both	7	10-14 years	381	Neonatal preterm birth	197	Developmental intellectual disability	1	Number	2003	16801.024460045537	25079.768479913764	10695.185193562578
3	YLDs (Years Lived with Disability)	6	People's Republic of China	1	Male	7	10-14 years	381	Neonatal preterm birth	197	Developmental intellectual disability	3	Rate	2003	16.455185158589998	24.56277797496	10.66469113132
3	YLDs (Years Lived with Disability)	6	People's Republic of China	2	Female	7	10-14 years	381	Neonatal preterm birth	197	Developmental intellectual disability	3	Rate	2003	13.652822394669998	20.198313989600003	8.56065091696
3	YLDs (Years Lived with Disability)	6	People's Republic of China	3	Both	7	10-14 years	381	Neonatal preterm birth	197	Developmental intellectual disability	3	Rate	2003	15.12606918562	22.579475084309998	9.628943257340001
3	YLDs (Years Lived with Disability)	6	People's Republic of China	1	Male	7	10-14 years	381	Neonatal preterm birth	197	Developmental intellectual disability	1	Number	2004	8967.86793864176	13302.491372430508	5788.86805139545
3	YLDs (Years Lived with Disability)	6	People's Republic of China	2	Female	7	10-14 years	381	Neonatal preterm birth	197	Developmental intellectual disability	1	Number	2004	6696.382968976672	9909.774153418775	4223.781978308111
3	YLDs (Years Lived with Disability)	6	People's Republic of China	3	Both	7	10-14 years	381	Neonatal preterm birth	197	Developmental intellectual disability	1	Number	2004	15664.250907618438	22933.73334791528	10032.54776335917
3	YLDs (Years Lived with Disability)	6	People's Republic of China	1	Male	7	10-14 years	381	Neonatal preterm birth	197	Developmental intellectual disability	3	Rate	2004	16.377181545350002	24.29310040049	10.57167028645
3	YLDs (Years Lived with Disability)	6	People's Republic of China	2	Female	7	10-14 years	381	Neonatal preterm birth	197	Developmental intellectual disability	3	Rate	2004	13.65515557798	20.20785078072	8.61306772753
3	YLDs (Years Lived with Disability)	6	People's Republic of China	3	Both	7	10-14 years	381	Neonatal preterm birth	197	Developmental intellectual disability	3	Rate	2004	15.09115824661	22.09467922724	9.66549672924
3	YLDs (Years Lived with Disability)	6	People's Republic of China	1	Male	7	10-14 years	381	Neonatal preterm birth	197	Developmental intellectual disability	1	Number	2005	8332.98152047134	12041.58284178759	5380.194162433473
3	YLDs (Years Lived with Disability)	6	People's Republic of China	2	Female	7	10-14 years	381	Neonatal preterm birth	197	Developmental intellectual disability	1	Number	2005	6219.746488910212	9134.569871093156	3873.64102182588
3	YLDs (Years Lived with Disability)	6	People's Republic of China	3	Both	7	10-14 years	381	Neonatal preterm birth	197	Developmental intellectual disability	1	Number	2005	14552.728009381552	20997.03871117738	9382.785249854383
3	YLDs (Years Lived with Disability)	6	People's Republic of China	1	Male	7	10-14 years	381	Neonatal preterm birth	197	Developmental intellectual disability	3	Rate	2005	16.27610771259	23.51980487194	10.50867801486
3	YLDs (Years Lived with Disability)	6	People's Republic of China	2	Female	7	10-14 years	381	Neonatal preterm birth	197	Developmental intellectual disability	3	Rate	2005	13.669800327510002	20.076018602719998	8.51351408024
3	YLDs (Years Lived with Disability)	6	People's Republic of China	3	Both	7	10-14 years	381	Neonatal preterm birth	197	Developmental intellectual disability	3	Rate	2005	15.049739937590001	21.71413990965	9.70323074888
3	YLDs (Years Lived with Disability)	6	People's Republic of China	1	Male	7	10-14 years	381	Neonatal preterm birth	197	Developmental intellectual disability	1	Number	2006	7793.444430432809	11394.361888566817	4964.33157918699
3	YLDs (Years Lived with Disability)	6	People's Republic of China	2	Female	7	10-14 years	381	Neonatal preterm birth	197	Developmental intellectual disability	1	Number	2006	5789.642027212298	8562.070960057645	3770.723487502235
3	YLDs (Years Lived with Disability)	6	People's Republic of China	3	Both	7	10-14 years	381	Neonatal preterm birth	197	Developmental intellectual disability	1	Number	2006	13583.086457645111	19861.089002682216	8801.284207826382
3	YLDs (Years Lived with Disability)	6	People's Republic of China	1	Male	7	10-14 years	381	Neonatal preterm birth	197	Developmental intellectual disability	3	Rate	2006	16.15384694755	23.61764168026	10.28980872872
3	YLDs (Years Lived with Disability)	6	People's Republic of China	2	Female	7	10-14 years	381	Neonatal preterm birth	197	Developmental intellectual disability	3	Rate	2006	13.61134244724	20.129272128940002	8.86490190948
3	YLDs (Years Lived with Disability)	6	People's Republic of China	3	Both	7	10-14 years	381	Neonatal preterm birth	197	Developmental intellectual disability	3	Rate	2006	14.962551009599999	21.8781319132	9.69512079013
3	YLDs (Years Lived with Disability)	6	People's Republic of China	1	Male	7	10-14 years	381	Neonatal preterm birth	197	Developmental intellectual disability	1	Number	2007	7317.76488672513	10752.20290880516	4818.606327597485
3	YLDs (Years Lived with Disability)	6	People's Republic of China	2	Female	7	10-14 years	381	Neonatal preterm birth	197	Developmental intellectual disability	1	Number	2007	5427.958379166503	8075.280974384239	3478.2974890488995
3	YLDs (Years Lived with Disability)	6	People's Republic of China	3	Both	7	10-14 years	381	Neonatal preterm birth	197	Developmental intellectual disability	1	Number	2007	12745.723265891647	18617.45338939377	8350.142320251174
3	YLDs (Years Lived with Disability)	6	People's Republic of China	1	Male	7	10-14 years	381	Neonatal preterm birth	197	Developmental intellectual disability	3	Rate	2007	15.9721180148	23.46829345256	10.51733010319
3	YLDs (Years Lived with Disability)	6	People's Republic of China	2	Female	7	10-14 years	381	Neonatal preterm birth	197	Developmental intellectual disability	3	Rate	2007	13.537003432999999	20.13926759134	8.67466582481
3	YLDs (Years Lived with Disability)	6	People's Republic of China	3	Both	7	10-14 years	381	Neonatal preterm birth	197	Developmental intellectual disability	3	Rate	2007	14.83560564533	21.67010775642	9.71929297078
3	YLDs (Years Lived with Disability)	6	People's Republic of China	1	Male	7	10-14 years	381	Neonatal preterm birth	197	Developmental intellectual disability	1	Number	2008	6907.643065011612	10191.64059603347	4452.337126475249
3	YLDs (Years Lived with Disability)	6	People's Republic of China	2	Female	7	10-14 years	381	Neonatal preterm birth	197	Developmental intellectual disability	1	Number	2008	5115.777050919879	7659.459080032118	3320.9088858322475
3	YLDs (Years Lived with Disability)	6	People's Republic of China	3	Both	7	10-14 years	381	Neonatal preterm birth	197	Developmental intellectual disability	1	Number	2008	12023.420115931489	17654.09329538481	7775.541224977529
3	YLDs (Years Lived with Disability)	6	People's Republic of China	1	Male	7	10-14 years	381	Neonatal preterm birth	197	Developmental intellectual disability	3	Rate	2008	15.792287809820001	23.30017924088	10.17895520453
3	YLDs (Years Lived with Disability)	6	People's Republic of China	2	Female	7	10-14 years	381	Neonatal preterm birth	197	Developmental intellectual disability	3	Rate	2008	13.44969055223	20.13718608112	8.73087244069
3	YLDs (Years Lived with Disability)	6	People's Republic of China	3	Both	7	10-14 years	381	Neonatal preterm birth	197	Developmental intellectual disability	3	Rate	2008	14.70269115818	21.58809048482	9.50822479097
3	YLDs (Years Lived with Disability)	6	People's Republic of China	1	Male	7	10-14 years	381	Neonatal preterm birth	197	Developmental intellectual disability	1	Number	2009	6565.796881503106	9585.568996431177	4308.541982291465
3	YLDs (Years Lived with Disability)	6	People's Republic of China	2	Female	7	10-14 years	381	Neonatal preterm birth	197	Developmental intellectual disability	1	Number	2009	4832.53591357638	7169.479319346583	3094.462316064223
3	YLDs (Years Lived with Disability)	6	People's Republic of China	3	Both	7	10-14 years	381	Neonatal preterm birth	197	Developmental intellectual disability	1	Number	2009	11398.332795079476	16474.594139866054	7442.147570841353
3	YLDs (Years Lived with Disability)	6	People's Republic of China	1	Male	7	10-14 years	381	Neonatal preterm birth	197	Developmental intellectual disability	3	Rate	2009	15.65009887548	22.84796579597	10.26975236196
3	YLDs (Years Lived with Disability)	6	People's Republic of China	2	Female	7	10-14 years	381	Neonatal preterm birth	197	Developmental intellectual disability	3	Rate	2009	13.31842632877	19.759021730620002	8.528310833219999
3	YLDs (Years Lived with Disability)	6	People's Republic of China	3	Both	7	10-14 years	381	Neonatal preterm birth	197	Developmental intellectual disability	3	Rate	2009	14.5687387308	21.05694420707	9.51215458479
3	YLDs (Years Lived with Disability)	6	People's Republic of China	1	Male	7	10-14 years	381	Neonatal preterm birth	197	Developmental intellectual disability	1	Number	2010	6286.618203122731	9271.7807218939	4045.9354830947295
3	YLDs (Years Lived with Disability)	6	People's Republic of China	2	Female	7	10-14 years	381	Neonatal preterm birth	197	Developmental intellectual disability	1	Number	2010	4617.67572022006	6760.077297577414	2969.2188944819454
3	YLDs (Years Lived with Disability)	6	People's Republic of China	3	Both	7	10-14 years	381	Neonatal preterm birth	197	Developmental intellectual disability	1	Number	2010	10904.293923342782	16056.590289683963	7081.385292776746
3	YLDs (Years Lived with Disability)	6	People's Republic of China	1	Male	7	10-14 years	381	Neonatal preterm birth	197	Developmental intellectual disability	3	Rate	2010	15.51364880697	22.880210836289997	9.98425865105
3	YLDs (Years Lived with Disability)	6	People's Republic of China	2	Female	7	10-14 years	381	Neonatal preterm birth	197	Developmental intellectual disability	3	Rate	2010	13.238849168660002	19.381101907879998	8.51273313123
3	YLDs (Years Lived with Disability)	6	People's Republic of China	3	Both	7	10-14 years	381	Neonatal preterm birth	197	Developmental intellectual disability	3	Rate	2010	14.461375845089998	21.29439912407	9.39139892438
3	YLDs (Years Lived with Disability)	6	People's Republic of China	1	Male	7	10-14 years	381	Neonatal preterm birth	197	Developmental intellectual disability	1	Number	2011	6103.276988325088	8984.599636361758	3928.5712482240087
3	YLDs (Years Lived with Disability)	6	People's Republic of China	2	Female	7	10-14 years	381	Neonatal preterm birth	197	Developmental intellectual disability	1	Number	2011	4447.379519169901	6620.860930879725	2826.088039350292
3	YLDs (Years Lived with Disability)	6	People's Republic of China	3	Both	7	10-14 years	381	Neonatal preterm birth	197	Developmental intellectual disability	1	Number	2011	10550.656507495	15368.652652258632	6748.279673006318
3	YLDs (Years Lived with Disability)	6	People's Republic of China	1	Male	7	10-14 years	381	Neonatal preterm birth	197	Developmental intellectual disability	3	Rate	2011	15.42918943311	22.7132227548	9.931495835149999
3	YLDs (Years Lived with Disability)	6	People's Republic of China	2	Female	7	10-14 years	381	Neonatal preterm birth	197	Developmental intellectual disability	3	Rate	2011	13.12335078884	19.53687112727	8.33923539484
3	YLDs (Years Lived with Disability)	6	People's Republic of China	3	Both	7	10-14 years	381	Neonatal preterm birth	197	Developmental intellectual disability	3	Rate	2011	14.36523821659	20.92517714522	9.18811497522
3	YLDs (Years Lived with Disability)	6	People's Republic of China	1	Male	7	10-14 years	381	Neonatal preterm birth	197	Developmental intellectual disability	1	Number	2012	5988.577565583477	8680.199987301963	3869.985767353257
3	YLDs (Years Lived with Disability)	6	People's Republic of China	2	Female	7	10-14 years	381	Neonatal preterm birth	197	Developmental intellectual disability	1	Number	2012	4341.52251617765	6331.0010161194	2828.018493940329
3	YLDs (Years Lived with Disability)	6	People's Republic of China	3	Both	7	10-14 years	381	Neonatal preterm birth	197	Developmental intellectual disability	1	Number	2012	10330.100081761137	14864.44987695	6737.002542563965
3	YLDs (Years Lived with Disability)	6	People's Republic of China	1	Male	7	10-14 years	381	Neonatal preterm birth	197	Developmental intellectual disability	3	Rate	2012	15.33905971408	22.23334414179	9.912527996509999
3	YLDs (Years Lived with Disability)	6	People's Republic of China	2	Female	7	10-14 years	381	Neonatal preterm birth	197	Developmental intellectual disability	3	Rate	2012	13.033008642470001	19.00531222656	8.48955391462
3	YLDs (Years Lived with Disability)	6	People's Republic of China	3	Both	7	10-14 years	381	Neonatal preterm birth	197	Developmental intellectual disability	3	Rate	2012	14.27734184976	20.54431521691	9.31128329654
3	YLDs (Years Lived with Disability)	6	People's Republic of China	1	Male	7	10-14 years	381	Neonatal preterm birth	197	Developmental intellectual disability	1	Number	2013	5913.682248016653	8714.931439786982	3802.461088196744
3	YLDs (Years Lived with Disability)	6	People's Republic of China	2	Female	7	10-14 years	381	Neonatal preterm birth	197	Developmental intellectual disability	1	Number	2013	4260.101791971559	6299.679270623134	2820.8873144098197
3	YLDs (Years Lived with Disability)	6	People's Republic of China	3	Both	7	10-14 years	381	Neonatal preterm birth	197	Developmental intellectual disability	1	Number	2013	10173.78403998821	14931.435180629936	6608.671809611489
3	YLDs (Years Lived with Disability)	6	People's Republic of China	1	Male	7	10-14 years	381	Neonatal preterm birth	197	Developmental intellectual disability	3	Rate	2013	15.218859340829999	22.427873224269998	9.78563237308
3	YLDs (Years Lived with Disability)	6	People's Republic of China	2	Female	7	10-14 years	381	Neonatal preterm birth	197	Developmental intellectual disability	3	Rate	2013	12.88761254701	19.05771964492	8.5337169209
3	YLDs (Years Lived with Disability)	6	People's Republic of China	3	Both	7	10-14 years	381	Neonatal preterm birth	197	Developmental intellectual disability	3	Rate	2013	14.14727573474	20.76308380298	9.1897667538
3	YLDs (Years Lived with Disability)	6	People's Republic of China	1	Male	7	10-14 years	381	Neonatal preterm birth	197	Developmental intellectual disability	1	Number	2014	5883.787124766294	8564.50272014032	3768.718095670351
3	YLDs (Years Lived with Disability)	6	People's Republic of China	2	Female	7	10-14 years	381	Neonatal preterm birth	197	Developmental intellectual disability	1	Number	2014	4227.756757967552	6186.6239522289325	2738.0187433965925
3	YLDs (Years Lived with Disability)	6	People's Republic of China	3	Both	7	10-14 years	381	Neonatal preterm birth	197	Developmental intellectual disability	1	Number	2014	10111.54388273384	14832.945005729904	6538.669902417011
3	YLDs (Years Lived with Disability)	6	People's Republic of China	1	Male	7	10-14 years	381	Neonatal preterm birth	197	Developmental intellectual disability	3	Rate	2014	15.097131127330002	21.975543619190002	9.67010363662
3	YLDs (Years Lived with Disability)	6	People's Republic of China	2	Female	7	10-14 years	381	Neonatal preterm birth	197	Developmental intellectual disability	3	Rate	2014	12.771772687980002	18.68938052668	8.27137297816
3	YLDs (Years Lived with Disability)	6	People's Republic of China	3	Both	7	10-14 years	381	Neonatal preterm birth	197	Developmental intellectual disability	3	Rate	2014	14.029152221699999	20.57980915623	9.072006852
3	YLDs (Years Lived with Disability)	6	People's Republic of China	1	Male	7	10-14 years	381	Neonatal preterm birth	197	Developmental intellectual disability	1	Number	2015	5941.971384452351	8741.835435226261	3782.229908018071
3	YLDs (Years Lived with Disability)	6	People's Republic of China	2	Female	7	10-14 years	381	Neonatal preterm birth	197	Developmental intellectual disability	1	Number	2015	4254.649895553921	6149.263167075904	2765.38159419957
3	YLDs (Years Lived with Disability)	6	People's Republic of China	3	Both	7	10-14 years	381	Neonatal preterm birth	197	Developmental intellectual disability	1	Number	2015	10196.621280006268	14924.667762902796	6653.745237002769
3	YLDs (Years Lived with Disability)	6	People's Republic of China	1	Male	7	10-14 years	381	Neonatal preterm birth	197	Developmental intellectual disability	3	Rate	2015	15.067197041050001	22.16687837771	9.59068961991
3	YLDs (Years Lived with Disability)	6	People's Republic of China	2	Female	7	10-14 years	381	Neonatal preterm birth	197	Developmental intellectual disability	3	Rate	2015	12.698223866860001	18.35279570086	8.25342517539
3	YLDs (Years Lived with Disability)	6	People's Republic of China	3	Both	7	10-14 years	381	Neonatal preterm birth	197	Developmental intellectual disability	3	Rate	2015	13.979015650920001	20.46091136596	9.12192443469
3	YLDs (Years Lived with Disability)	6	People's Republic of China	1	Male	7	10-14 years	381	Neonatal preterm birth	197	Developmental intellectual disability	1	Number	2016	6052.583586839111	8814.218563044076	3896.764261428182
3	YLDs (Years Lived with Disability)	6	People's Republic of China	2	Female	7	10-14 years	381	Neonatal preterm birth	197	Developmental intellectual disability	1	Number	2016	4335.734104966224	6407.997688436159	2859.208183802463
3	YLDs (Years Lived with Disability)	6	People's Republic of China	3	Both	7	10-14 years	381	Neonatal preterm birth	197	Developmental intellectual disability	1	Number	2016	10388.31769180534	15300.673127283071	6781.630736797773
3	YLDs (Years Lived with Disability)	6	People's Republic of China	1	Male	7	10-14 years	381	Neonatal preterm birth	197	Developmental intellectual disability	3	Rate	2016	15.02084557319	21.874463026300003	9.670695722960001
3	YLDs (Years Lived with Disability)	6	People's Republic of China	2	Female	7	10-14 years	381	Neonatal preterm birth	197	Developmental intellectual disability	3	Rate	2016	12.633003820559999	18.67094644651	8.330858635539999
3	YLDs (Years Lived with Disability)	6	People's Republic of China	3	Both	7	10-14 years	381	Neonatal preterm birth	197	Developmental intellectual disability	3	Rate	2016	13.92251276379	20.50609379007	9.088799870539999
3	YLDs (Years Lived with Disability)	6	People's Republic of China	1	Male	7	10-14 years	381	Neonatal preterm birth	197	Developmental intellectual disability	1	Number	2017	6222.813878657186	9096.255714706054	3953.566723249448
3	YLDs (Years Lived with Disability)	6	People's Republic of China	2	Female	7	10-14 years	381	Neonatal preterm birth	197	Developmental intellectual disability	1	Number	2017	4469.392854377759	6522.747651225577	2951.330279568315
3	YLDs (Years Lived with Disability)	6	People's Republic of China	3	Both	7	10-14 years	381	Neonatal preterm birth	197	Developmental intellectual disability	1	Number	2017	10692.206733034946	15634.403328872211	6984.934188672552
3	YLDs (Years Lived with Disability)	6	People's Republic of China	1	Male	7	10-14 years	381	Neonatal preterm birth	197	Developmental intellectual disability	3	Rate	2017	14.978535683450001	21.89501300623	9.51637657752
3	YLDs (Years Lived with Disability)	6	People's Republic of China	2	Female	7	10-14 years	381	Neonatal preterm birth	197	Developmental intellectual disability	3	Rate	2017	12.57781482018	18.3563886078	8.305666326299999
3	YLDs (Years Lived with Disability)	6	People's Republic of China	3	Both	7	10-14 years	381	Neonatal preterm birth	197	Developmental intellectual disability	3	Rate	2017	13.87178451968	20.2836588823	9.06206776288
3	YLDs (Years Lived with Disability)	6	People's Republic of China	1	Male	7	10-14 years	381	Neonatal preterm birth	197	Developmental intellectual disability	1	Number	2018	6426.799666210812	9406.766781758444	4104.1977536466775
3	YLDs (Years Lived with Disability)	6	People's Republic of China	2	Female	7	10-14 years	381	Neonatal preterm birth	197	Developmental intellectual disability	1	Number	2018	4656.594280926309	6780.660055510248	3009.54586395154
3	YLDs (Years Lived with Disability)	6	People's Republic of China	3	Both	7	10-14 years	381	Neonatal preterm birth	197	Developmental intellectual disability	1	Number	2018	11083.39394713712	15842.322634547598	7254.3922273681455
3	YLDs (Years Lived with Disability)	6	People's Republic of China	1	Male	7	10-14 years	381	Neonatal preterm birth	197	Developmental intellectual disability	3	Rate	2018	14.90334352909	21.81369952819	9.51737602084
3	YLDs (Years Lived with Disability)	6	People's Republic of China	2	Female	7	10-14 years	381	Neonatal preterm birth	197	Developmental intellectual disability	3	Rate	2018	12.55923751421	18.28802661402	8.11700548405
3	YLDs (Years Lived with Disability)	6	People's Republic of China	3	Both	7	10-14 years	381	Neonatal preterm birth	197	Developmental intellectual disability	3	Rate	2018	13.81964960672	19.75345718201	9.04534830848
3	YLDs (Years Lived with Disability)	6	People's Republic of China	1	Male	7	10-14 years	381	Neonatal preterm birth	197	Developmental intellectual disability	1	Number	2019	6647.10615024599	9739.81040633176	4224.703862449287
3	YLDs (Years Lived with Disability)	6	People's Republic of China	2	Female	7	10-14 years	381	Neonatal preterm birth	197	Developmental intellectual disability	1	Number	2019	4862.216562013132	7016.545507206813	3164.610590655749
3	YLDs (Years Lived with Disability)	6	People's Republic of China	3	Both	7	10-14 years	381	Neonatal preterm birth	197	Developmental intellectual disability	1	Number	2019	11509.322712259118	16706.47932095589	7595.862132404687
3	YLDs (Years Lived with Disability)	6	People's Republic of China	1	Male	7	10-14 years	381	Neonatal preterm birth	197	Developmental intellectual disability	3	Rate	2019	14.85929696854	21.77289364329	9.44412920109
3	YLDs (Years Lived with Disability)	6	People's Republic of China	2	Female	7	10-14 years	381	Neonatal preterm birth	197	Developmental intellectual disability	3	Rate	2019	12.570269037690002	18.13984704628	8.1814551073
3	YLDs (Years Lived with Disability)	6	People's Republic of China	3	Both	7	10-14 years	381	Neonatal preterm birth	197	Developmental intellectual disability	3	Rate	2019	13.79784054029	20.02840162043	9.10622606467
3	YLDs (Years Lived with Disability)	6	People's Republic of China	1	Male	7	10-14 years	381	Neonatal preterm birth	197	Developmental intellectual disability	1	Number	2020	6739.458563060608	9830.755009218925	4423.328993571427
3	YLDs (Years Lived with Disability)	6	People's Republic of China	2	Female	7	10-14 years	381	Neonatal preterm birth	197	Developmental intellectual disability	1	Number	2020	5025.128862838349	7344.608870402521	3273.2611106145087
3	YLDs (Years Lived with Disability)	6	People's Republic of China	3	Both	7	10-14 years	381	Neonatal preterm birth	197	Developmental intellectual disability	1	Number	2020	11764.587425898952	17094.04740937665	7795.008552537144
3	YLDs (Years Lived with Disability)	6	People's Republic of China	1	Male	7	10-14 years	381	Neonatal preterm birth	197	Developmental intellectual disability	3	Rate	2020	14.7359212025	21.49508448215	9.67167123177
3	YLDs (Years Lived with Disability)	6	People's Republic of China	2	Female	7	10-14 years	381	Neonatal preterm birth	197	Developmental intellectual disability	3	Rate	2020	12.63609287953	18.46861292186	8.230879752869999
3	YLDs (Years Lived with Disability)	6	People's Republic of China	3	Both	7	10-14 years	381	Neonatal preterm birth	197	Developmental intellectual disability	3	Rate	2020	13.75927549013	19.9923464404	9.11665375415
3	YLDs (Years Lived with Disability)	6	People's Republic of China	1	Male	7	10-14 years	381	Neonatal preterm birth	197	Developmental intellectual disability	1	Number	2021	6829.179327411139	9918.496474261712	4357.140857725821
3	YLDs (Years Lived with Disability)	6	People's Republic of China	2	Female	7	10-14 years	381	Neonatal preterm birth	197	Developmental intellectual disability	1	Number	2021	5103.347204092562	7488.6057438262	3312.167379497648
3	YLDs (Years Lived with Disability)	6	People's Republic of China	3	Both	7	10-14 years	381	Neonatal preterm birth	197	Developmental intellectual disability	1	Number	2021	11932.526531503709	17476.6963763104	7882.226233589185
3	YLDs (Years Lived with Disability)	6	People's Republic of China	1	Male	7	10-14 years	381	Neonatal preterm birth	197	Developmental intellectual disability	3	Rate	2021	14.848461136080001	21.565462314810002	9.47358878551
3	YLDs (Years Lived with Disability)	6	People's Republic of China	2	Female	7	10-14 years	381	Neonatal preterm birth	197	Developmental intellectual disability	3	Rate	2021	12.69475179811	18.628164502609998	8.2391303423
3	YLDs (Years Lived with Disability)	6	People's Republic of China	3	Both	7	10-14 years	381	Neonatal preterm birth	197	Developmental intellectual disability	3	Rate	2021	13.843969729720001	20.27624702702	9.14486140823
3	YLDs (Years Lived with Disability)	5	East Asia	1	Male	7	10-14 years	381	Neonatal preterm birth	224	Severe intellectual disability	3	Rate	2018	6.8135278373	10.25848083565	4.25304378528
3	YLDs (Years Lived with Disability)	5	East Asia	2	Female	7	10-14 years	381	Neonatal preterm birth	224	Severe intellectual disability	3	Rate	2018	5.51957629059	8.4518633507	3.49098708307
3	YLDs (Years Lived with Disability)	5	East Asia	3	Both	7	10-14 years	381	Neonatal preterm birth	224	Severe intellectual disability	3	Rate	2018	6.21437240588	9.28752338621	3.9431113543000005
3	YLDs (Years Lived with Disability)	5	East Asia	1	Male	7	10-14 years	381	Neonatal preterm birth	224	Severe intellectual disability	1	Number	2019	3140.398478113547	4788.224480142439	1968.1487107928183
3	YLDs (Years Lived with Disability)	5	East Asia	2	Female	7	10-14 years	381	Neonatal preterm birth	224	Severe intellectual disability	1	Number	2019	2203.7200692296474	3334.3273239685705	1381.982263046991
3	YLDs (Years Lived with Disability)	5	East Asia	3	Both	7	10-14 years	381	Neonatal preterm birth	224	Severe intellectual disability	1	Number	2019	5344.118547343196	8160.576913006871	3387.370114266813
3	YLDs (Years Lived with Disability)	5	East Asia	1	Male	7	10-14 years	381	Neonatal preterm birth	224	Severe intellectual disability	3	Rate	2019	6.80428169118	10.374615957349999	4.26437547072
3	YLDs (Years Lived with Disability)	5	East Asia	2	Female	7	10-14 years	381	Neonatal preterm birth	224	Severe intellectual disability	3	Rate	2019	5.507448968339999	8.33301735411	3.45379474242
3	YLDs (Years Lived with Disability)	5	East Asia	3	Both	7	10-14 years	381	Neonatal preterm birth	224	Severe intellectual disability	3	Rate	2019	6.2020683528200005	9.47068358693	3.93118169046
3	YLDs (Years Lived with Disability)	5	East Asia	1	Male	7	10-14 years	381	Neonatal preterm birth	224	Severe intellectual disability	1	Number	2020	3178.15594493742	4857.552648608809	2055.814317139683
3	YLDs (Years Lived with Disability)	5	East Asia	2	Female	7	10-14 years	381	Neonatal preterm birth	224	Severe intellectual disability	1	Number	2020	2277.113555512321	3380.221055004741	1426.6920297993256
3	YLDs (Years Lived with Disability)	5	East Asia	3	Both	7	10-14 years	381	Neonatal preterm birth	224	Severe intellectual disability	1	Number	2020	5455.26950044974	8230.182883131098	3500.9909809083547
3	YLDs (Years Lived with Disability)	5	East Asia	1	Male	7	10-14 years	381	Neonatal preterm birth	224	Severe intellectual disability	3	Rate	2020	6.74388530154	10.30747970708	4.3623334399700004
3	YLDs (Years Lived with Disability)	5	East Asia	2	Female	7	10-14 years	381	Neonatal preterm birth	224	Severe intellectual disability	3	Rate	2020	5.543622261039999	8.22913229005	3.4732750489799997
3	YLDs (Years Lived with Disability)	5	East Asia	3	Both	7	10-14 years	381	Neonatal preterm birth	224	Severe intellectual disability	3	Rate	2020	6.18491938798	9.33098129731	3.9692533967699997
3	YLDs (Years Lived with Disability)	5	East Asia	1	Male	7	10-14 years	381	Neonatal preterm birth	224	Severe intellectual disability	1	Number	2021	3242.193266505596	4990.992386096454	2045.973761158678
3	YLDs (Years Lived with Disability)	5	East Asia	2	Female	7	10-14 years	381	Neonatal preterm birth	224	Severe intellectual disability	1	Number	2021	2313.25481108078	3414.078333851109	1458.9779510883704
3	YLDs (Years Lived with Disability)	5	East Asia	3	Both	7	10-14 years	381	Neonatal preterm birth	224	Severe intellectual disability	1	Number	2021	5555.44807758637	8407.087769632013	3464.10392368406
3	YLDs (Years Lived with Disability)	5	East Asia	1	Male	7	10-14 years	381	Neonatal preterm birth	224	Severe intellectual disability	3	Rate	2021	6.8450159546	10.53713326255	4.31952135072
3	YLDs (Years Lived with Disability)	5	East Asia	2	Female	7	10-14 years	381	Neonatal preterm birth	224	Severe intellectual disability	3	Rate	2021	5.57505030999	8.228085545219999	3.5162038524800003
3	YLDs (Years Lived with Disability)	5	East Asia	3	Both	7	10-14 years	381	Neonatal preterm birth	224	Severe intellectual disability	3	Rate	2021	6.251999807620001	9.46118303768	3.89843929094
3	YLDs (Years Lived with Disability)	6	People's Republic of China	1	Male	7	10-14 years	381	Neonatal preterm birth	224	Severe intellectual disability	3	Rate	2018	6.73903833166	10.15630618376	4.14213582388
3	YLDs (Years Lived with Disability)	6	People's Republic of China	2	Female	7	10-14 years	381	Neonatal preterm birth	224	Severe intellectual disability	3	Rate	2018	5.4110927607	8.33106616637	3.36439478151
3	YLDs (Years Lived with Disability)	6	People's Republic of China	3	Both	7	10-14 years	381	Neonatal preterm birth	224	Severe intellectual disability	3	Rate	2018	6.1251213264799995	9.24370818217	3.8557707419300002
3	YLDs (Years Lived with Disability)	6	People's Republic of China	1	Male	7	10-14 years	381	Neonatal preterm birth	224	Severe intellectual disability	1	Number	2019	3012.8674542903336	4598.447492060537	1874.514733320058
3	YLDs (Years Lived with Disability)	6	People's Republic of China	2	Female	7	10-14 years	381	Neonatal preterm birth	224	Severe intellectual disability	1	Number	2019	2090.1272406969906	3175.7178736979386	1308.4339993427652
3	YLDs (Years Lived with Disability)	6	People's Republic of China	3	Both	7	10-14 years	381	Neonatal preterm birth	224	Severe intellectual disability	1	Number	2019	5102.994694987324	7773.642912004078	3242.007782967984
3	YLDs (Years Lived with Disability)	6	People's Republic of China	1	Male	7	10-14 years	381	Neonatal preterm birth	224	Severe intellectual disability	3	Rate	2019	6.735125213620001	10.27961572063	4.190390594749999
3	YLDs (Years Lived with Disability)	6	People's Republic of China	2	Female	7	10-14 years	381	Neonatal preterm birth	224	Severe intellectual disability	3	Rate	2019	5.40359759864	8.21017072174	3.3826891871300004
3	YLDs (Years Lived with Disability)	6	People's Republic of China	3	Both	7	10-14 years	381	Neonatal preterm birth	224	Severe intellectual disability	3	Rate	2019	6.11767597796	9.31935683781	3.88664976543
3	YLDs (Years Lived with Disability)	6	People's Republic of China	1	Male	7	10-14 years	381	Neonatal preterm birth	224	Severe intellectual disability	1	Number	2020	3052.898642990157	4688.083467824353	1968.042173336121
3	YLDs (Years Lived with Disability)	6	People's Republic of China	2	Female	7	10-14 years	381	Neonatal preterm birth	224	Severe intellectual disability	1	Number	2020	2165.935300815095	3263.6314674447704	1345.166580517312
3	YLDs (Years Lived with Disability)	6	People's Republic of China	3	Both	7	10-14 years	381	Neonatal preterm birth	224	Severe intellectual disability	1	Number	2020	5218.8339438052535	7926.623529353135	3338.2156089229943
3	YLDs (Years Lived with Disability)	6	People's Republic of China	1	Male	7	10-14 years	381	Neonatal preterm birth	224	Severe intellectual disability	3	Rate	2020	6.675205941460001	10.25056062385	4.30315196957
3	YLDs (Years Lived with Disability)	6	People's Republic of China	2	Female	7	10-14 years	381	Neonatal preterm birth	224	Severe intellectual disability	3	Rate	2020	5.44641946091	8.20666523642	3.3825301427700003
3	YLDs (Years Lived with Disability)	6	People's Republic of China	3	Both	7	10-14 years	381	Neonatal preterm birth	224	Severe intellectual disability	3	Rate	2020	6.103688244260001	9.27058407563	3.9042107084500004
3	YLDs (Years Lived with Disability)	6	People's Republic of China	1	Male	7	10-14 years	381	Neonatal preterm birth	224	Severe intellectual disability	1	Number	2021	3117.74548444819	4800.249875512833	1961.5210041486996
3	YLDs (Years Lived with Disability)	6	People's Republic of China	2	Female	7	10-14 years	381	Neonatal preterm birth	224	Severe intellectual disability	1	Number	2021	2203.965878511237	3288.224747095912	1389.5996164135104
3	YLDs (Years Lived with Disability)	6	People's Republic of China	3	Both	7	10-14 years	381	Neonatal preterm birth	224	Severe intellectual disability	1	Number	2021	5321.711362959433	8064.020292359244	3307.7315904677707
3	YLDs (Years Lived with Disability)	6	People's Republic of China	1	Male	7	10-14 years	381	Neonatal preterm birth	224	Severe intellectual disability	3	Rate	2021	6.778811982900001	10.43702622274	4.26487093124
3	YLDs (Years Lived with Disability)	6	People's Republic of China	2	Female	7	10-14 years	381	Neonatal preterm birth	224	Severe intellectual disability	3	Rate	2021	5.48244097066	8.17957222023	3.45667686788
3	YLDs (Years Lived with Disability)	6	People's Republic of China	3	Both	7	10-14 years	381	Neonatal preterm birth	224	Severe intellectual disability	3	Rate	2021	6.17418371748	9.35577662724	3.83758928938
3	YLDs (Years Lived with Disability)	1	Global	1	Male	1	<5 years	388	Iodine deficiency	225	Profound intellectual disability	1	Number	1990	2423.0933571354394	4119.616726032218	1148.266952249993
3	YLDs (Years Lived with Disability)	1	Global	2	Female	1	<5 years	388	Iodine deficiency	225	Profound intellectual disability	1	Number	1990	2538.019534643552	4290.8796488687285	1223.5480399872567
3	YLDs (Years Lived with Disability)	1	Global	3	Both	1	<5 years	388	Iodine deficiency	225	Profound intellectual disability	1	Number	1990	4961.112891778988	8475.337109281423	2369.9069646016005
3	YLDs (Years Lived with Disability)	1	Global	1	Male	1	<5 years	388	Iodine deficiency	225	Profound intellectual disability	3	Rate	1990	0.7583132419299999	1.2892445542	0.35935306933
3	YLDs (Years Lived with Disability)	1	Global	2	Female	1	<5 years	388	Iodine deficiency	225	Profound intellectual disability	3	Rate	1990	0.8448781435	1.42838555112	0.40730537428999997
3	YLDs (Years Lived with Disability)	1	Global	3	Both	1	<5 years	388	Iodine deficiency	225	Profound intellectual disability	3	Rate	1990	0.8002596252599999	1.3671267409199999	0.38228133501
3	YLDs (Years Lived with Disability)	1	Global	1	Male	1	<5 years	388	Iodine deficiency	225	Profound intellectual disability	1	Number	1991	2083.856296012549	3554.833555412261	927.2018254188464
3	YLDs (Years Lived with Disability)	1	Global	2	Female	1	<5 years	388	Iodine deficiency	225	Profound intellectual disability	1	Number	1991	2324.9450446077367	3974.89973641604	1101.2156948990587
3	YLDs (Years Lived with Disability)	1	Global	3	Both	1	<5 years	388	Iodine deficiency	225	Profound intellectual disability	1	Number	1991	4408.801340620287	7348.413406090947	2081.192781628625
3	YLDs (Years Lived with Disability)	1	Global	1	Male	1	<5 years	388	Iodine deficiency	225	Profound intellectual disability	3	Rate	1991	0.65013035428	1.1090520988500001	0.28927237085
3	YLDs (Years Lived with Disability)	1	Global	2	Female	1	<5 years	388	Iodine deficiency	225	Profound intellectual disability	3	Rate	1991	0.7727498878000001	1.3211509375000001	0.36601480394
3	YLDs (Years Lived with Disability)	1	Global	3	Both	1	<5 years	388	Iodine deficiency	225	Profound intellectual disability	3	Rate	1991	0.70950012131	1.1825663712699999	0.33492244648
3	YLDs (Years Lived with Disability)	1	Global	1	Male	1	<5 years	388	Iodine deficiency	225	Profound intellectual disability	1	Number	1992	1795.1984180551829	3090.73440400843	853.7706511451097
3	YLDs (Years Lived with Disability)	1	Global	2	Female	1	<5 years	388	Iodine deficiency	225	Profound intellectual disability	1	Number	1992	2150.9475982567524	3625.104009277988	991.133194633098
3	YLDs (Years Lived with Disability)	1	Global	3	Both	1	<5 years	388	Iodine deficiency	225	Profound intellectual disability	1	Number	1992	3946.146016311936	6624.249575130083	1917.5139100684376
3	YLDs (Years Lived with Disability)	1	Global	1	Male	1	<5 years	388	Iodine deficiency	225	Profound intellectual disability	3	Rate	1992	0.55975952626	0.9637196693100001	0.26621361205000005
3	YLDs (Years Lived with Disability)	1	Global	2	Female	1	<5 years	388	Iodine deficiency	225	Profound intellectual disability	3	Rate	1992	0.71549144207	1.20585499031	0.32969065321999996
3	YLDs (Years Lived with Disability)	1	Global	3	Both	1	<5 years	388	Iodine deficiency	225	Profound intellectual disability	3	Rate	1992	0.63510858769	1.06613332977	0.30861238946999997
3	YLDs (Years Lived with Disability)	1	Global	1	Male	1	<5 years	388	Iodine deficiency	225	Profound intellectual disability	1	Number	1993	1549.0260881245608	2693.2499238976284	735.2203146348375
3	YLDs (Years Lived with Disability)	1	Global	2	Female	1	<5 years	388	Iodine deficiency	225	Profound intellectual disability	1	Number	1993	1967.065306089888	3308.451138449337	908.1873559430668
3	YLDs (Years Lived with Disability)	1	Global	3	Both	1	<5 years	388	Iodine deficiency	225	Profound intellectual disability	1	Number	1993	3516.091394214447	6008.183346018861	1683.077715439398
3	YLDs (Years Lived with Disability)	1	Global	1	Male	1	<5 years	388	Iodine deficiency	225	Profound intellectual disability	3	Rate	1993	0.48377096169	0.84111953681	0.22961410488
3	YLDs (Years Lived with Disability)	1	Global	2	Female	1	<5 years	388	Iodine deficiency	225	Profound intellectual disability	3	Rate	1993	0.65613048837	1.1035605449900001	0.30293321302
3	YLDs (Years Lived with Disability)	1	Global	3	Both	1	<5 years	388	Iodine deficiency	225	Profound intellectual disability	3	Rate	1993	0.56711506576	0.96906789709	0.27146584723
3	YLDs (Years Lived with Disability)	1	Global	1	Male	1	<5 years	388	Iodine deficiency	225	Profound intellectual disability	1	Number	1994	1363.9382211676557	2341.114071438053	668.2495879039915
3	YLDs (Years Lived with Disability)	1	Global	2	Female	1	<5 years	388	Iodine deficiency	225	Profound intellectual disability	1	Number	1994	1845.9931887921275	3251.4577576319443	847.8294831681662
3	YLDs (Years Lived with Disability)	1	Global	3	Both	1	<5 years	388	Iodine deficiency	225	Profound intellectual disability	1	Number	1994	3209.9314099597827	5525.742997998701	1559.5789659899733
3	YLDs (Years Lived with Disability)	1	Global	1	Male	1	<5 years	388	Iodine deficiency	225	Profound intellectual disability	3	Rate	1994	0.42750394292	0.73378359873	0.20945181332
3	YLDs (Years Lived with Disability)	1	Global	2	Female	1	<5 years	388	Iodine deficiency	225	Profound intellectual disability	3	Rate	1994	0.61856152666	1.08950926073	0.28409351814
3	YLDs (Years Lived with Disability)	1	Global	3	Both	1	<5 years	388	Iodine deficiency	225	Profound intellectual disability	3	Rate	1994	0.51984364209	0.89488590205	0.25257150582000004
3	YLDs (Years Lived with Disability)	1	Global	1	Male	1	<5 years	388	Iodine deficiency	225	Profound intellectual disability	1	Number	1995	1245.8227741461783	2105.453268293796	591.4734811373949
3	YLDs (Years Lived with Disability)	1	Global	2	Female	1	<5 years	388	Iodine deficiency	225	Profound intellectual disability	1	Number	1995	1764.314352493115	2986.912261968866	842.2112179464496
3	YLDs (Years Lived with Disability)	1	Global	3	Both	1	<5 years	388	Iodine deficiency	225	Profound intellectual disability	1	Number	1995	3010.137126639292	5038.660931970866	1442.081457683487
3	YLDs (Years Lived with Disability)	1	Global	1	Male	1	<5 years	388	Iodine deficiency	225	Profound intellectual disability	3	Rate	1995	0.39229127948000003	0.66297628655	0.18624630526
3	YLDs (Years Lived with Disability)	1	Global	2	Female	1	<5 years	388	Iodine deficiency	225	Profound intellectual disability	3	Rate	1995	0.5943817057899999	1.00626399304	0.28373341725999995
3	YLDs (Years Lived with Disability)	1	Global	3	Both	1	<5 years	388	Iodine deficiency	225	Profound intellectual disability	3	Rate	1995	0.48992493117	0.82008410463	0.23471078863999997
3	YLDs (Years Lived with Disability)	1	Global	1	Male	1	<5 years	388	Iodine deficiency	225	Profound intellectual disability	1	Number	1996	1155.4125932609415	1984.095817619136	555.1808290988763
3	YLDs (Years Lived with Disability)	1	Global	2	Female	1	<5 years	388	Iodine deficiency	225	Profound intellectual disability	1	Number	1996	1692.217841032853	2994.228398751403	814.7408066905858
3	YLDs (Years Lived with Disability)	1	Global	3	Both	1	<5 years	388	Iodine deficiency	225	Profound intellectual disability	1	Number	1996	2847.6304342937938	4918.000046721447	1349.239610774986
3	YLDs (Years Lived with Disability)	1	Global	1	Male	1	<5 years	388	Iodine deficiency	225	Profound intellectual disability	3	Rate	1996	0.36510329269	0.62696210882	0.17543373677000001
3	YLDs (Years Lived with Disability)	1	Global	2	Female	1	<5 years	388	Iodine deficiency	225	Profound intellectual disability	3	Rate	1996	0.5724684407499999	1.01293179939	0.27562255161
3	YLDs (Years Lived with Disability)	1	Global	3	Both	1	<5 years	388	Iodine deficiency	225	Profound intellectual disability	3	Rate	1996	0.46525192973	0.80351332975	0.22044164335
3	YLDs (Years Lived with Disability)	1	Global	1	Male	1	<5 years	388	Iodine deficiency	225	Profound intellectual disability	1	Number	1997	1070.9040522563978	1853.1313959900112	501.4772882705349
3	YLDs (Years Lived with Disability)	1	Global	2	Female	1	<5 years	388	Iodine deficiency	225	Profound intellectual disability	1	Number	1997	1642.9083622252729	2818.2465701315687	798.2015519378181
3	YLDs (Years Lived with Disability)	1	Global	3	Both	1	<5 years	388	Iodine deficiency	225	Profound intellectual disability	1	Number	1997	2713.812414481669	4630.201841908933	1296.0753542010466
3	YLDs (Years Lived with Disability)	1	Global	1	Male	1	<5 years	388	Iodine deficiency	225	Profound intellectual disability	3	Rate	1997	0.33918859013	0.58694429646	0.15883343987
3	YLDs (Years Lived with Disability)	1	Global	2	Female	1	<5 years	388	Iodine deficiency	225	Profound intellectual disability	3	Rate	1997	0.55735039113	0.95607939206	0.27078682986999997
3	YLDs (Years Lived with Disability)	1	Global	3	Both	1	<5 years	388	Iodine deficiency	225	Profound intellectual disability	3	Rate	1997	0.44452550651	0.75843223652	0.21229859154
3	YLDs (Years Lived with Disability)	1	Global	1	Male	1	<5 years	388	Iodine deficiency	225	Profound intellectual disability	1	Number	1998	1005.2286542607818	1733.9625445470256	453.5423387611168
3	YLDs (Years Lived with Disability)	1	Global	2	Female	1	<5 years	388	Iodine deficiency	225	Profound intellectual disability	1	Number	1998	1610.0584898023685	2758.577308436381	808.712044637509
3	YLDs (Years Lived with Disability)	1	Global	3	Both	1	<5 years	388	Iodine deficiency	225	Profound intellectual disability	1	Number	1998	2615.287144063152	4428.777864912812	1273.2852003327494
3	YLDs (Years Lived with Disability)	1	Global	1	Male	1	<5 years	388	Iodine deficiency	225	Profound intellectual disability	3	Rate	1998	0.31891184196	0.5501048807400001	0.14388768371
3	YLDs (Years Lived with Disability)	1	Global	2	Female	1	<5 years	388	Iodine deficiency	225	Profound intellectual disability	3	Rate	1998	0.54726434414	0.93764978789	0.2748839682
3	YLDs (Years Lived with Disability)	1	Global	3	Both	1	<5 years	388	Iodine deficiency	225	Profound intellectual disability	3	Rate	1998	0.42915275462999997	0.7267355803400001	0.20893837696
3	YLDs (Years Lived with Disability)	1	Global	1	Male	1	<5 years	388	Iodine deficiency	225	Profound intellectual disability	1	Number	1999	958.0254887523984	1663.606723366769	428.9112473618183
3	YLDs (Years Lived with Disability)	1	Global	2	Female	1	<5 years	388	Iodine deficiency	225	Profound intellectual disability	1	Number	1999	1600.1796839922554	2674.610556432759	761.8463336116811
3	YLDs (Years Lived with Disability)	1	Global	3	Both	1	<5 years	388	Iodine deficiency	225	Profound intellectual disability	1	Number	1999	2558.205172744653	4410.665319924608	1210.5198640024282
3	YLDs (Years Lived with Disability)	1	Global	1	Male	1	<5 years	388	Iodine deficiency	225	Profound intellectual disability	3	Rate	1999	0.30422693618999996	0.52828863368	0.13620342695999998
3	YLDs (Years Lived with Disability)	1	Global	2	Female	1	<5 years	388	Iodine deficiency	225	Profound intellectual disability	3	Rate	1999	0.5444981146600001	0.91009804711	0.25923581987
3	YLDs (Years Lived with Disability)	1	Global	3	Both	1	<5 years	388	Iodine deficiency	225	Profound intellectual disability	3	Rate	1999	0.42021386742	0.72450120567	0.19884145301
3	YLDs (Years Lived with Disability)	1	Global	1	Male	1	<5 years	388	Iodine deficiency	225	Profound intellectual disability	1	Number	2000	944.6281799116456	1641.9213863384148	423.0432691647422
3	YLDs (Years Lived with Disability)	1	Global	2	Female	1	<5 years	388	Iodine deficiency	225	Profound intellectual disability	1	Number	2000	1600.1669716891172	2709.3578963865803	765.0987043975352
3	YLDs (Years Lived with Disability)	1	Global	3	Both	1	<5 years	388	Iodine deficiency	225	Profound intellectual disability	1	Number	2000	2544.795151600761	4318.453535395624	1184.6448863979465
3	YLDs (Years Lived with Disability)	1	Global	1	Male	1	<5 years	388	Iodine deficiency	225	Profound intellectual disability	3	Rate	2000	0.29995403046	0.52137015178	0.1343317258
3	YLDs (Years Lived with Disability)	1	Global	2	Female	1	<5 years	388	Iodine deficiency	225	Profound intellectual disability	3	Rate	2000	0.5444959120499999	0.92192522716	0.26034352929
3	YLDs (Years Lived with Disability)	1	Global	3	Both	1	<5 years	388	Iodine deficiency	225	Profound intellectual disability	3	Rate	2000	0.41799856734	0.70933308318	0.19458535396
3	YLDs (Years Lived with Disability)	1	Global	1	Male	1	<5 years	388	Iodine deficiency	225	Profound intellectual disability	1	Number	2001	956.956988642738	1667.5512104754766	438.2496425817153
3	YLDs (Years Lived with Disability)	1	Global	2	Female	1	<5 years	388	Iodine deficiency	225	Profound intellectual disability	1	Number	2001	1626.4678550391436	2834.1098494908347	764.6214438593481
3	YLDs (Years Lived with Disability)	1	Global	3	Both	1	<5 years	388	Iodine deficiency	225	Profound intellectual disability	1	Number	2001	2583.424843681883	4388.482152460429	1221.2813718256623
3	YLDs (Years Lived with Disability)	1	Global	1	Male	1	<5 years	388	Iodine deficiency	225	Profound intellectual disability	3	Rate	2001	0.30348970558	0.5288478290199999	0.13898665936000001
3	YLDs (Years Lived with Disability)	1	Global	2	Female	1	<5 years	388	Iodine deficiency	225	Profound intellectual disability	3	Rate	2001	0.55278040373	0.963216323	0.25986849302000004
3	YLDs (Years Lived with Disability)	1	Global	3	Both	1	<5 years	388	Iodine deficiency	225	Profound intellectual disability	3	Rate	2001	0.42382369743	0.7199523286	0.20035728459
3	YLDs (Years Lived with Disability)	1	Global	1	Male	1	<5 years	388	Iodine deficiency	225	Profound intellectual disability	1	Number	2002	989.471470618379	1750.9793248287688	440.8545726695735
3	YLDs (Years Lived with Disability)	1	Global	2	Female	1	<5 years	388	Iodine deficiency	225	Profound intellectual disability	1	Number	2002	1669.6074604814305	2807.754201340201	806.4950597097295
3	YLDs (Years Lived with Disability)	1	Global	3	Both	1	<5 years	388	Iodine deficiency	225	Profound intellectual disability	1	Number	2002	2659.078931099809	4460.544000172746	1263.3766990356771
3	YLDs (Years Lived with Disability)	1	Global	1	Male	1	<5 years	388	Iodine deficiency	225	Profound intellectual disability	3	Rate	2002	0.31290527293000003	0.55372052636	0.13941353994
3	YLDs (Years Lived with Disability)	1	Global	2	Female	1	<5 years	388	Iodine deficiency	225	Profound intellectual disability	3	Rate	2002	0.56585166482	0.95158438545	0.2733316561
3	YLDs (Years Lived with Disability)	1	Global	3	Both	1	<5 years	388	Iodine deficiency	225	Profound intellectual disability	3	Rate	2002	0.43500054215	0.72970344568	0.20667665882
3	YLDs (Years Lived with Disability)	1	Global	1	Male	1	<5 years	388	Iodine deficiency	225	Profound intellectual disability	1	Number	2003	1027.695457873078	1788.101898036335	481.6332348039944
3	YLDs (Years Lived with Disability)	1	Global	2	Female	1	<5 years	388	Iodine deficiency	225	Profound intellectual disability	1	Number	2003	1718.9452588507336	2940.2972105914987	812.269417379136
3	YLDs (Years Lived with Disability)	1	Global	3	Both	1	<5 years	388	Iodine deficiency	225	Profound intellectual disability	1	Number	2003	2746.640716723812	4702.563514930379	1306.9809331059332
3	YLDs (Years Lived with Disability)	1	Global	1	Male	1	<5 years	388	Iodine deficiency	225	Profound intellectual disability	3	Rate	2003	0.32350805188000004	0.56287624623	0.15161323163999998
3	YLDs (Years Lived with Disability)	1	Global	2	Female	1	<5 years	388	Iodine deficiency	225	Profound intellectual disability	3	Rate	2003	0.5798980581800001	0.99192957665	0.27402469941
3	YLDs (Years Lived with Disability)	1	Global	3	Both	1	<5 years	388	Iodine deficiency	225	Profound intellectual disability	3	Rate	2003	0.44726695201	0.7657722530500001	0.21283066792
3	YLDs (Years Lived with Disability)	1	Global	1	Male	1	<5 years	388	Iodine deficiency	225	Profound intellectual disability	1	Number	2004	1066.0400240591327	1885.234825120041	497.5915034860527
3	YLDs (Years Lived with Disability)	1	Global	2	Female	1	<5 years	388	Iodine deficiency	225	Profound intellectual disability	1	Number	2004	1769.303236527851	2950.923826289515	848.2238556212394
3	YLDs (Years Lived with Disability)	1	Global	3	Both	1	<5 years	388	Iodine deficiency	225	Profound intellectual disability	1	Number	2004	2835.343260586982	4755.898456949745	1369.3312448539186
3	YLDs (Years Lived with Disability)	1	Global	1	Male	1	<5 years	388	Iodine deficiency	225	Profound intellectual disability	3	Rate	2004	0.33359667885	0.58994790282	0.15571167051999998
3	YLDs (Years Lived with Disability)	1	Global	2	Female	1	<5 years	388	Iodine deficiency	225	Profound intellectual disability	3	Rate	2004	0.5932882990199999	0.98951301354	0.28442907813
3	YLDs (Years Lived with Disability)	1	Global	3	Both	1	<5 years	388	Iodine deficiency	225	Profound intellectual disability	3	Rate	2004	0.45895727103	0.76983771504	0.22165377293
3	YLDs (Years Lived with Disability)	1	Global	1	Male	1	<5 years	388	Iodine deficiency	225	Profound intellectual disability	1	Number	2005	1095.0445073610813	1904.3021227401168	498.9739619796648
3	YLDs (Years Lived with Disability)	1	Global	2	Female	1	<5 years	388	Iodine deficiency	225	Profound intellectual disability	1	Number	2005	1801.5174243133908	3026.6540988809684	828.2694519501617
3	YLDs (Years Lived with Disability)	1	Global	3	Both	1	<5 years	388	Iodine deficiency	225	Profound intellectual disability	1	Number	2005	2896.5619316744715	4853.104445644776	1361.530892182653
3	YLDs (Years Lived with Disability)	1	Global	1	Male	1	<5 years	388	Iodine deficiency	225	Profound intellectual disability	3	Rate	2005	0.34024105608	0.59168532509	0.1550360982
3	YLDs (Years Lived with Disability)	1	Global	2	Female	1	<5 years	388	Iodine deficiency	225	Profound intellectual disability	3	Rate	2005	0.59967377859	1.00748684162	0.27570728167
3	YLDs (Years Lived with Disability)	1	Global	3	Both	1	<5 years	388	Iodine deficiency	225	Profound intellectual disability	3	Rate	2005	0.46549064126	0.7799158981500001	0.21880419028999998
3	YLDs (Years Lived with Disability)	1	Global	1	Male	1	<5 years	388	Iodine deficiency	225	Profound intellectual disability	1	Number	2006	1098.0409802344402	1878.2372953489107	512.3814323150816
3	YLDs (Years Lived with Disability)	1	Global	2	Female	1	<5 years	388	Iodine deficiency	225	Profound intellectual disability	1	Number	2006	1793.8453491629402	2953.380317612823	855.7021454575681
3	YLDs (Years Lived with Disability)	1	Global	3	Both	1	<5 years	388	Iodine deficiency	225	Profound intellectual disability	1	Number	2006	2891.886329397381	4731.04393921824	1385.6974808840075
3	YLDs (Years Lived with Disability)	1	Global	1	Male	1	<5 years	388	Iodine deficiency	225	Profound intellectual disability	3	Rate	2006	0.33820123189	0.5785049725	0.15781563232
3	YLDs (Years Lived with Disability)	1	Global	2	Female	1	<5 years	388	Iodine deficiency	225	Profound intellectual disability	3	Rate	2006	0.5917408362400001	0.9742399141	0.28227288564999997
3	YLDs (Years Lived with Disability)	1	Global	3	Both	1	<5 years	388	Iodine deficiency	225	Profound intellectual disability	3	Rate	2006	0.46062492722	0.75356930459	0.22071642125000002
3	YLDs (Years Lived with Disability)	1	Global	1	Male	1	<5 years	388	Iodine deficiency	225	Profound intellectual disability	1	Number	2007	1077.3126010817148	1833.7833438381929	499.987455240607
3	YLDs (Years Lived with Disability)	1	Global	2	Female	1	<5 years	388	Iodine deficiency	225	Profound intellectual disability	1	Number	2007	1722.452560127993	2893.417497163849	833.588386447433
3	YLDs (Years Lived with Disability)	1	Global	3	Both	1	<5 years	388	Iodine deficiency	225	Profound intellectual disability	1	Number	2007	2799.7651612097065	4757.47217346131	1371.449546809523
3	YLDs (Years Lived with Disability)	1	Global	1	Male	1	<5 years	388	Iodine deficiency	225	Profound intellectual disability	3	Rate	2007	0.32842568478	0.5590406627000001	0.15242439586
3	YLDs (Years Lived with Disability)	1	Global	2	Female	1	<5 years	388	Iodine deficiency	225	Profound intellectual disability	3	Rate	2007	0.56220694586	0.94440883414	0.27208248964
3	YLDs (Years Lived with Disability)	1	Global	3	Both	1	<5 years	388	Iodine deficiency	225	Profound intellectual disability	3	Rate	2007	0.44132722751	0.74992075527	0.21618171215
3	YLDs (Years Lived with Disability)	1	Global	1	Male	1	<5 years	388	Iodine deficiency	225	Profound intellectual disability	1	Number	2008	1046.782089058683	1946.089700768456	461.8646511261182
3	YLDs (Years Lived with Disability)	1	Global	2	Female	1	<5 years	388	Iodine deficiency	225	Profound intellectual disability	1	Number	2008	1650.419692815762	2868.8780266827653	736.8028075541183
3	YLDs (Years Lived with Disability)	1	Global	3	Both	1	<5 years	388	Iodine deficiency	225	Profound intellectual disability	1	Number	2008	2697.201781874444	4684.965755203346	1260.5074932141636
3	YLDs (Years Lived with Disability)	1	Global	1	Male	1	<5 years	388	Iodine deficiency	225	Profound intellectual disability	3	Rate	2008	0.31551023869	0.58657024457	0.13921046973
3	YLDs (Years Lived with Disability)	1	Global	2	Female	1	<5 years	388	Iodine deficiency	225	Profound intellectual disability	3	Rate	2008	0.5324353277	0.9255173207799999	0.23769702094
3	YLDs (Years Lived with Disability)	1	Global	3	Both	1	<5 years	388	Iodine deficiency	225	Profound intellectual disability	3	Rate	2008	0.420288564	0.7300297452300001	0.19641722313999999
3	YLDs (Years Lived with Disability)	1	Global	1	Male	1	<5 years	388	Iodine deficiency	225	Profound intellectual disability	1	Number	2009	1017.8888049334156	1799.5563406884985	455.339096857657
3	YLDs (Years Lived with Disability)	1	Global	2	Female	1	<5 years	388	Iodine deficiency	225	Profound intellectual disability	1	Number	2009	1569.77355241569	2728.753923543107	707.2014141019483
3	YLDs (Years Lived with Disability)	1	Global	3	Both	1	<5 years	388	Iodine deficiency	225	Profound intellectual disability	1	Number	2009	2587.662357349107	4504.725903443566	1173.789662041118
3	YLDs (Years Lived with Disability)	1	Global	1	Male	1	<5 years	388	Iodine deficiency	225	Profound intellectual disability	3	Rate	2009	0.30329927251	0.53621193821	0.13567691889
3	YLDs (Years Lived with Disability)	1	Global	2	Female	1	<5 years	388	Iodine deficiency	225	Profound intellectual disability	3	Rate	2009	0.50045465325	0.86994560236	0.2254606965
3	YLDs (Years Lived with Disability)	1	Global	3	Both	1	<5 years	388	Iodine deficiency	225	Profound intellectual disability	3	Rate	2009	0.39854648816000005	0.69380871265	0.18078469407
3	YLDs (Years Lived with Disability)	1	Global	1	Male	1	<5 years	388	Iodine deficiency	225	Profound intellectual disability	1	Number	2010	1013.0142960593992	1830.2692280761523	450.84236715086473
3	YLDs (Years Lived with Disability)	1	Global	2	Female	1	<5 years	388	Iodine deficiency	225	Profound intellectual disability	1	Number	2010	1543.6362957653057	2648.9880646431093	711.4209577633465
3	YLDs (Years Lived with Disability)	1	Global	3	Both	1	<5 years	388	Iodine deficiency	225	Profound intellectual disability	1	Number	2010	2556.6505918247035	4383.319001680365	1197.4862788409991
3	YLDs (Years Lived with Disability)	1	Global	1	Male	1	<5 years	388	Iodine deficiency	225	Profound intellectual disability	3	Rate	2010	0.29903858962	0.54028963927	0.13308722901
3	YLDs (Years Lived with Disability)	1	Global	2	Female	1	<5 years	388	Iodine deficiency	225	Profound intellectual disability	3	Rate	2010	0.48730578439	0.8362508773699999	0.22458628939999997
3	YLDs (Years Lived with Disability)	1	Global	3	Both	1	<5 years	388	Iodine deficiency	225	Profound intellectual disability	3	Rate	2010	0.39001478179	0.6686714287200001	0.18267547049000002
3	YLDs (Years Lived with Disability)	1	Global	1	Male	1	<5 years	388	Iodine deficiency	225	Profound intellectual disability	1	Number	2011	982.7367783740618	1768.636687142912	432.6143599438904
3	YLDs (Years Lived with Disability)	1	Global	2	Female	1	<5 years	388	Iodine deficiency	225	Profound intellectual disability	1	Number	2011	1514.6286943959606	2601.456113689622	713.4222582169987
3	YLDs (Years Lived with Disability)	1	Global	3	Both	1	<5 years	388	Iodine deficiency	225	Profound intellectual disability	1	Number	2011	2497.365472770024	4210.6174066727	1166.079882618063
3	YLDs (Years Lived with Disability)	1	Global	1	Male	1	<5 years	388	Iodine deficiency	225	Profound intellectual disability	3	Rate	2011	0.28825331231	0.51877104284	0.12689310602
3	YLDs (Years Lived with Disability)	1	Global	2	Female	1	<5 years	388	Iodine deficiency	225	Profound intellectual disability	3	Rate	2011	0.47482727127999996	0.8155413352399999	0.22365372147
3	YLDs (Years Lived with Disability)	1	Global	3	Both	1	<5 years	388	Iodine deficiency	225	Profound intellectual disability	3	Rate	2011	0.378438377	0.6380560774599999	0.17670196174
3	YLDs (Years Lived with Disability)	1	Global	1	Male	1	<5 years	388	Iodine deficiency	225	Profound intellectual disability	1	Number	2012	903.9341168396472	1564.556302466393	406.7837475501648
3	YLDs (Years Lived with Disability)	1	Global	2	Female	1	<5 years	388	Iodine deficiency	225	Profound intellectual disability	1	Number	2012	1433.65360349745	2450.997734953659	628.4129910883777
3	YLDs (Years Lived with Disability)	1	Global	3	Both	1	<5 years	388	Iodine deficiency	225	Profound intellectual disability	1	Number	2012	2337.587720337098	3916.183407991076	1062.1440705374907
3	YLDs (Years Lived with Disability)	1	Global	1	Male	1	<5 years	388	Iodine deficiency	225	Profound intellectual disability	3	Rate	2012	0.26368303405	0.45639051021000004	0.11866127272
3	YLDs (Years Lived with Disability)	1	Global	2	Female	1	<5 years	388	Iodine deficiency	225	Profound intellectual disability	3	Rate	2012	0.44676484214999995	0.76379650809	0.19583031081000002
3	YLDs (Years Lived with Disability)	1	Global	3	Both	1	<5 years	388	Iodine deficiency	225	Profound intellectual disability	3	Rate	2012	0.35220145628	0.5900465199	0.16003193597999998
3	YLDs (Years Lived with Disability)	1	Global	1	Male	1	<5 years	388	Iodine deficiency	225	Profound intellectual disability	1	Number	2013	818.9659933233993	1447.3578760922678	350.4290645115552
3	YLDs (Years Lived with Disability)	1	Global	2	Female	1	<5 years	388	Iodine deficiency	225	Profound intellectual disability	1	Number	2013	1332.972757445033	2268.854270841859	603.9926093488193
3	YLDs (Years Lived with Disability)	1	Global	3	Both	1	<5 years	388	Iodine deficiency	225	Profound intellectual disability	1	Number	2013	2151.938750768433	3667.054398762045	958.3057035712852
3	YLDs (Years Lived with Disability)	1	Global	1	Male	1	<5 years	388	Iodine deficiency	225	Profound intellectual disability	3	Rate	2013	0.23761224885	0.41993191735999996	0.10167240003
3	YLDs (Years Lived with Disability)	1	Global	2	Female	1	<5 years	388	Iodine deficiency	225	Profound intellectual disability	3	Rate	2013	0.41304866445	0.7030505471099999	0.18715936934
3	YLDs (Years Lived with Disability)	1	Global	3	Both	1	<5 years	388	Iodine deficiency	225	Profound intellectual disability	3	Rate	2013	0.32244552649	0.54946976807	0.14359209201999998
3	YLDs (Years Lived with Disability)	1	Global	1	Male	1	<5 years	388	Iodine deficiency	225	Profound intellectual disability	1	Number	2014	742.1186063060836	1375.6946478065431	295.51033327749656
3	YLDs (Years Lived with Disability)	1	Global	2	Female	1	<5 years	388	Iodine deficiency	225	Profound intellectual disability	1	Number	2014	1245.618653642376	2228.122742200314	519.2468369713582
3	YLDs (Years Lived with Disability)	1	Global	3	Both	1	<5 years	388	Iodine deficiency	225	Profound intellectual disability	1	Number	2014	1987.73725994846	3490.3474051155517	835.5941011573383
3	YLDs (Years Lived with Disability)	1	Global	1	Male	1	<5 years	388	Iodine deficiency	225	Profound intellectual disability	3	Rate	2014	0.21423812428000003	0.39714169463	0.08530924701999999
3	YLDs (Years Lived with Disability)	1	Global	2	Female	1	<5 years	388	Iodine deficiency	225	Profound intellectual disability	3	Rate	2014	0.38401516976	0.68691403312	0.16008002261999998
3	YLDs (Years Lived with Disability)	1	Global	3	Both	1	<5 years	388	Iodine deficiency	225	Profound intellectual disability	3	Rate	2014	0.29633840829	0.52035247076	0.12457311683
3	YLDs (Years Lived with Disability)	1	Global	1	Male	1	<5 years	388	Iodine deficiency	225	Profound intellectual disability	1	Number	2015	698.6731481298874	1300.536180080699	262.9438181768396
3	YLDs (Years Lived with Disability)	1	Global	2	Female	1	<5 years	388	Iodine deficiency	225	Profound intellectual disability	1	Number	2015	1193.8466591020465	2156.800057937076	515.7052552801712
3	YLDs (Years Lived with Disability)	1	Global	3	Both	1	<5 years	388	Iodine deficiency	225	Profound intellectual disability	1	Number	2015	1892.5198072319315	3401.611928951912	762.7025818590032
3	YLDs (Years Lived with Disability)	1	Global	1	Male	1	<5 years	388	Iodine deficiency	225	Profound intellectual disability	3	Rate	2015	0.20040713697	0.37304529746	0.07542270362999999
3	YLDs (Years Lived with Disability)	1	Global	2	Female	1	<5 years	388	Iodine deficiency	225	Profound intellectual disability	3	Rate	2015	0.36578018336	0.66081746316	0.15800585561
3	YLDs (Years Lived with Disability)	1	Global	3	Both	1	<5 years	388	Iodine deficiency	225	Profound intellectual disability	3	Rate	2015	0.28036893735	0.50393465799	0.11299121498
3	YLDs (Years Lived with Disability)	1	Global	1	Male	1	<5 years	388	Iodine deficiency	225	Profound intellectual disability	1	Number	2016	668.777534657638	1180.464173884415	247.89261347266336
3	YLDs (Years Lived with Disability)	1	Global	2	Female	1	<5 years	388	Iodine deficiency	225	Profound intellectual disability	1	Number	2016	1171.1988881051166	2133.779436606608	512.8253967877462
3	YLDs (Years Lived with Disability)	1	Global	3	Both	1	<5 years	388	Iodine deficiency	225	Profound intellectual disability	1	Number	2016	1839.9764227627527	3246.5279053442964	766.707064144136
3	YLDs (Years Lived with Disability)	1	Global	1	Male	1	<5 years	388	Iodine deficiency	225	Profound intellectual disability	3	Rate	2016	0.19036834585	0.33602057556	0.0705629366
3	YLDs (Years Lived with Disability)	1	Global	2	Female	1	<5 years	388	Iodine deficiency	225	Profound intellectual disability	3	Rate	2016	0.35628225386	0.6491021761	0.15600304103999998
3	YLDs (Years Lived with Disability)	1	Global	3	Both	1	<5 years	388	Iodine deficiency	225	Profound intellectual disability	3	Rate	2016	0.27057086914	0.47740605051999996	0.11274524724999999
3	YLDs (Years Lived with Disability)	1	Global	1	Male	1	<5 years	388	Iodine deficiency	225	Profound intellectual disability	1	Number	2017	645.3093002444964	1135.183569021219	230.12471184141663
3	YLDs (Years Lived with Disability)	1	Global	2	Female	1	<5 years	388	Iodine deficiency	225	Profound intellectual disability	1	Number	2017	1127.745854038753	2072.4677202288967	473.373206490946
3	YLDs (Years Lived with Disability)	1	Global	3	Both	1	<5 years	388	Iodine deficiency	225	Profound intellectual disability	1	Number	2017	1773.055154283253	3114.019782552849	730.6891108667477
3	YLDs (Years Lived with Disability)	1	Global	1	Male	1	<5 years	388	Iodine deficiency	225	Profound intellectual disability	3	Rate	2017	0.18283562348	0.3216318059	0.06520128433
3	YLDs (Years Lived with Disability)	1	Global	2	Female	1	<5 years	388	Iodine deficiency	225	Profound intellectual disability	3	Rate	2017	0.34162564711	0.62780822781	0.14339793617
3	YLDs (Years Lived with Disability)	1	Global	3	Both	1	<5 years	388	Iodine deficiency	225	Profound intellectual disability	3	Rate	2017	0.25957658951	0.45589480556	0.10697342772
3	YLDs (Years Lived with Disability)	1	Global	1	Male	1	<5 years	388	Iodine deficiency	225	Profound intellectual disability	1	Number	2018	619.5597018490096	1106.1547118693802	243.38746943504017
3	YLDs (Years Lived with Disability)	1	Global	2	Female	1	<5 years	388	Iodine deficiency	225	Profound intellectual disability	1	Number	2018	1096.8207236463645	2024.7768968262524	451.65150726779495
3	YLDs (Years Lived with Disability)	1	Global	3	Both	1	<5 years	388	Iodine deficiency	225	Profound intellectual disability	1	Number	2018	1716.3804254953748	3093.123439612653	751.4930769658304
3	YLDs (Years Lived with Disability)	1	Global	1	Male	1	<5 years	388	Iodine deficiency	225	Profound intellectual disability	3	Rate	2018	0.17568970295	0.31367435965	0.06901783973
3	YLDs (Years Lived with Disability)	1	Global	2	Female	1	<5 years	388	Iodine deficiency	225	Profound intellectual disability	3	Rate	2018	0.33261543704	0.61402199825	0.13696519426
3	YLDs (Years Lived with Disability)	1	Global	3	Both	1	<5 years	388	Iodine deficiency	225	Profound intellectual disability	3	Rate	2018	0.25152090719000003	0.45327084953	0.11012489869
3	YLDs (Years Lived with Disability)	1	Global	1	Male	1	<5 years	388	Iodine deficiency	225	Profound intellectual disability	1	Number	2019	608.5089354470934	1080.5604965352363	214.78961305444776
3	YLDs (Years Lived with Disability)	1	Global	2	Female	1	<5 years	388	Iodine deficiency	225	Profound intellectual disability	1	Number	2019	1080.32578671298	1985.8994915723372	446.60513548021606
3	YLDs (Years Lived with Disability)	1	Global	3	Both	1	<5 years	388	Iodine deficiency	225	Profound intellectual disability	1	Number	2019	1688.834722160075	3075.8891937642074	686.77142655747
3	YLDs (Years Lived with Disability)	1	Global	1	Male	1	<5 years	388	Iodine deficiency	225	Profound intellectual disability	3	Rate	2019	0.17364480545	0.30834997856	0.061292609520000006
3	YLDs (Years Lived with Disability)	1	Global	2	Female	1	<5 years	388	Iodine deficiency	225	Profound intellectual disability	3	Rate	2019	0.32967934029999996	0.60603018305	0.13628896787
3	YLDs (Years Lived with Disability)	1	Global	3	Both	1	<5 years	388	Iodine deficiency	225	Profound intellectual disability	3	Rate	2019	0.24904548601	0.45358868403	0.1012753477
3	YLDs (Years Lived with Disability)	1	Global	1	Male	1	<5 years	388	Iodine deficiency	225	Profound intellectual disability	1	Number	2020	586.3250718469699	1069.3052571696796	215.2608490064215
3	YLDs (Years Lived with Disability)	1	Global	2	Female	1	<5 years	388	Iodine deficiency	225	Profound intellectual disability	1	Number	2020	1051.6621044767917	1961.109269128195	402.4798985923815
3	YLDs (Years Lived with Disability)	1	Global	3	Both	1	<5 years	388	Iodine deficiency	225	Profound intellectual disability	1	Number	2020	1637.9871763237618	3006.626235539746	620.4550663706626
3	YLDs (Years Lived with Disability)	1	Global	1	Male	1	<5 years	388	Iodine deficiency	225	Profound intellectual disability	3	Rate	2020	0.16941917550000002	0.3089767498	0.062199822769999996
3	YLDs (Years Lived with Disability)	1	Global	2	Female	1	<5 years	388	Iodine deficiency	225	Profound intellectual disability	3	Rate	2020	0.32487439799	0.60581644093	0.12433215403
3	YLDs (Years Lived with Disability)	1	Global	3	Both	1	<5 years	388	Iodine deficiency	225	Profound intellectual disability	3	Rate	2020	0.24455126572	0.44888889367999996	0.09263385819
3	YLDs (Years Lived with Disability)	1	Global	1	Male	1	<5 years	388	Iodine deficiency	225	Profound intellectual disability	1	Number	2021	586.6657030181857	1057.372349124172	225.7163974588106
3	YLDs (Years Lived with Disability)	1	Global	2	Female	1	<5 years	388	Iodine deficiency	225	Profound intellectual disability	1	Number	2021	1053.167278469232	1992.865884297628	443.2492267409133
3	YLDs (Years Lived with Disability)	1	Global	3	Both	1	<5 years	388	Iodine deficiency	225	Profound intellectual disability	1	Number	2021	1639.8329814874191	3012.3449875598258	695.6738481494734
3	YLDs (Years Lived with Disability)	1	Global	1	Male	1	<5 years	388	Iodine deficiency	225	Profound intellectual disability	3	Rate	2021	0.17255927489	0.31101086175000003	0.06639123043
3	YLDs (Years Lived with Disability)	1	Global	2	Female	1	<5 years	388	Iodine deficiency	225	Profound intellectual disability	3	Rate	2021	0.33098436653	0.62630834226	0.13930224337000002
3	YLDs (Years Lived with Disability)	1	Global	3	Both	1	<5 years	388	Iodine deficiency	225	Profound intellectual disability	3	Rate	2021	0.24914972921	0.45768376804	0.10569792951000001
3	YLDs (Years Lived with Disability)	1	Global	1	Male	6	5-9 years	388	Iodine deficiency	225	Profound intellectual disability	1	Number	1990	14783.446811259657	24428.46832023725	7279.855662272334
3	YLDs (Years Lived with Disability)	1	Global	2	Female	6	5-9 years	388	Iodine deficiency	225	Profound intellectual disability	1	Number	1990	14011.335644217505	23866.90892491057	7036.749105657418
3	YLDs (Years Lived with Disability)	1	Global	3	Both	6	5-9 years	388	Iodine deficiency	225	Profound intellectual disability	1	Number	1990	28794.78245547714	47331.44548586646	14444.9625531109
3	YLDs (Years Lived with Disability)	1	Global	1	Male	6	5-9 years	388	Iodine deficiency	225	Profound intellectual disability	3	Rate	1990	4.93271156434	8.150912958300001	2.42902948618
3	YLDs (Years Lived with Disability)	1	Global	2	Female	6	5-9 years	388	Iodine deficiency	225	Profound intellectual disability	3	Rate	1990	4.93655028345	8.40891967833	2.47922586926
3	YLDs (Years Lived with Disability)	1	Global	3	Both	6	5-9 years	388	Iodine deficiency	225	Profound intellectual disability	3	Rate	1990	4.93457871166	8.11121749739	2.47544168168
3	YLDs (Years Lived with Disability)	1	Global	1	Male	6	5-9 years	388	Iodine deficiency	225	Profound intellectual disability	1	Number	1991	12963.54656641093	21688.217837015232	6316.427418323442
3	YLDs (Years Lived with Disability)	1	Global	2	Female	6	5-9 years	388	Iodine deficiency	225	Profound intellectual disability	1	Number	1991	13038.65491322376	22312.489386366404	6580.219961334355
3	YLDs (Years Lived with Disability)	1	Global	3	Both	6	5-9 years	388	Iodine deficiency	225	Profound intellectual disability	1	Number	1991	26002.20147963468	43330.09118497548	12862.798586339735
3	YLDs (Years Lived with Disability)	1	Global	1	Male	6	5-9 years	388	Iodine deficiency	225	Profound intellectual disability	3	Rate	1991	4.25302985887	7.115386022950001	2.07226890218
3	YLDs (Years Lived with Disability)	1	Global	2	Female	6	5-9 years	388	Iodine deficiency	225	Profound intellectual disability	3	Rate	1991	4.52591384806	7.74500171763	2.2840936311699997
3	YLDs (Years Lived with Disability)	1	Global	3	Both	6	5-9 years	388	Iodine deficiency	225	Profound intellectual disability	3	Rate	1991	4.38562447378	7.308208441530001	2.16948570011
3	YLDs (Years Lived with Disability)	1	Global	1	Male	6	5-9 years	388	Iodine deficiency	225	Profound intellectual disability	1	Number	1992	11241.135088712688	18839.715184264	5505.839748907503
3	YLDs (Years Lived with Disability)	1	Global	2	Female	6	5-9 years	388	Iodine deficiency	225	Profound intellectual disability	1	Number	1992	12054.041622517723	20816.59892644627	6105.168044225166
3	YLDs (Years Lived with Disability)	1	Global	3	Both	6	5-9 years	388	Iodine deficiency	225	Profound intellectual disability	1	Number	1992	23295.176711230437	38878.6265418612	11554.793624383368
3	YLDs (Years Lived with Disability)	1	Global	1	Male	6	5-9 years	388	Iodine deficiency	225	Profound intellectual disability	3	Rate	1992	3.63114044179	6.08565337731	1.7785105525799998
3	YLDs (Years Lived with Disability)	1	Global	2	Female	6	5-9 years	388	Iodine deficiency	225	Profound intellectual disability	3	Rate	1992	4.12816406668	7.1290890117900005	2.09084522275
3	YLDs (Years Lived with Disability)	1	Global	3	Both	6	5-9 years	388	Iodine deficiency	225	Profound intellectual disability	3	Rate	1992	3.87238959949	6.46284812214	1.9207694026100002
3	YLDs (Years Lived with Disability)	1	Global	1	Male	6	5-9 years	388	Iodine deficiency	225	Profound intellectual disability	1	Number	1993	9651.38358797112	16583.386411375537	4588.819215776236
3	YLDs (Years Lived with Disability)	1	Global	2	Female	6	5-9 years	388	Iodine deficiency	225	Profound intellectual disability	1	Number	1993	11140.33265199137	19131.836180478247	5541.233269914645
3	YLDs (Years Lived with Disability)	1	Global	3	Both	6	5-9 years	388	Iodine deficiency	225	Profound intellectual disability	1	Number	1993	20791.716239962498	35095.00476049865	10311.19645826145
3	YLDs (Years Lived with Disability)	1	Global	1	Male	6	5-9 years	388	Iodine deficiency	225	Profound intellectual disability	3	Rate	1993	3.07838288085	5.28939839246	1.46363911333
3	YLDs (Years Lived with Disability)	1	Global	2	Female	6	5-9 years	388	Iodine deficiency	225	Profound intellectual disability	3	Rate	1993	3.7752235553799998	6.48337539484	1.87780697578
3	YLDs (Years Lived with Disability)	1	Global	3	Both	6	5-9 years	388	Iodine deficiency	225	Profound intellectual disability	3	Rate	1993	3.4162520323599996	5.76640138577	1.6942154005
3	YLDs (Years Lived with Disability)	1	Global	1	Male	6	5-9 years	388	Iodine deficiency	225	Profound intellectual disability	1	Number	1994	8382.013858301576	14224.582136780193	4131.599445977912
3	YLDs (Years Lived with Disability)	1	Global	2	Female	6	5-9 years	388	Iodine deficiency	225	Profound intellectual disability	1	Number	1994	10329.823203363068	17864.014430802457	5139.426021269959
3	YLDs (Years Lived with Disability)	1	Global	3	Both	6	5-9 years	388	Iodine deficiency	225	Profound intellectual disability	1	Number	1994	18711.837061664643	31494.84761191882	9196.960019662984
3	YLDs (Years Lived with Disability)	1	Global	1	Male	6	5-9 years	388	Iodine deficiency	225	Profound intellectual disability	3	Rate	1994	2.6501238397	4.4973564667999995	1.3062791798
3	YLDs (Years Lived with Disability)	1	Global	2	Female	6	5-9 years	388	Iodine deficiency	225	Profound intellectual disability	3	Rate	1994	3.4775000285599997	6.01386001196	1.7301703798699999
3	YLDs (Years Lived with Disability)	1	Global	3	Both	6	5-9 years	388	Iodine deficiency	225	Profound intellectual disability	3	Rate	1994	3.05083459556	5.13501535737	1.4995002206099999
3	YLDs (Years Lived with Disability)	1	Global	1	Male	6	5-9 years	388	Iodine deficiency	225	Profound intellectual disability	1	Number	1995	7547.792200957792	13354.069040709786	3513.588138824756
3	YLDs (Years Lived with Disability)	1	Global	2	Female	6	5-9 years	388	Iodine deficiency	225	Profound intellectual disability	1	Number	1995	9704.17973622495	16829.17594233539	4785.209034730376
3	YLDs (Years Lived with Disability)	1	Global	3	Both	6	5-9 years	388	Iodine deficiency	225	Profound intellectual disability	1	Number	1995	17251.971937182756	29754.472704773936	8339.849846824149
3	YLDs (Years Lived with Disability)	1	Global	1	Male	6	5-9 years	388	Iodine deficiency	225	Profound intellectual disability	3	Rate	1995	2.37488646151	4.20181119545	1.10553823954
[truncated: 498,004 more rows]
