# Supplementary material for: Global burden of childhood developmental intellectual disability caused by iodine deficiency from 1990 to 2021 and projection to 2040
Source: Front Public Health. 2025 Jul 9;13:1598949. doi: 10.3389/fpubh.2025.1598949 (PMC12283712; doi:10.3389/fpubh.2025.1598949)
Supplement: Supplementary file 3 [file Data_Sheet_3.zip › IHME-GBD_2021_DATA-936a6cd3-2.csv]

measure_id	measure_name	location_id	location_name	sex_id	sex_name	age_id	age_name	cause_id	cause_name	rei_id	rei_name	metric_id	metric_name	year	val	upper	lower
3	YLDs (Years Lived with Disability)	175	Republic of Burundi	3	Both	7	10-14 years	381	Neonatal preterm birth	224	Severe intellectual disability	3	Rate	2000	6.02650047971	10.79736720947	2.79298913464
3	YLDs (Years Lived with Disability)	175	Republic of Burundi	1	Male	7	10-14 years	381	Neonatal preterm birth	224	Severe intellectual disability	1	Number	2001	27.47507207794834	50.6920830241514	9.832009578693242
3	YLDs (Years Lived with Disability)	175	Republic of Burundi	2	Female	7	10-14 years	381	Neonatal preterm birth	224	Severe intellectual disability	1	Number	2001	27.59627282457305	53.021795320725815	9.950016302768562
3	YLDs (Years Lived with Disability)	175	Republic of Burundi	3	Both	7	10-14 years	381	Neonatal preterm birth	224	Severe intellectual disability	1	Number	2001	55.0713449025214	95.7096349027824	26.541582811085064
3	YLDs (Years Lived with Disability)	175	Republic of Burundi	1	Male	7	10-14 years	381	Neonatal preterm birth	224	Severe intellectual disability	3	Rate	2001	6.1402522270299995	11.32889387146	2.19730155904
3	YLDs (Years Lived with Disability)	175	Republic of Burundi	2	Female	7	10-14 years	381	Neonatal preterm birth	224	Severe intellectual disability	3	Rate	2001	5.73772991134	11.02412426846	2.06877597281
3	YLDs (Years Lived with Disability)	175	Republic of Burundi	3	Both	7	10-14 years	381	Neonatal preterm birth	224	Severe intellectual disability	3	Rate	2001	5.93172831686	10.308873926239999	2.85879087597
3	YLDs (Years Lived with Disability)	175	Republic of Burundi	1	Male	7	10-14 years	381	Neonatal preterm birth	224	Severe intellectual disability	1	Number	2002	29.02520091005028	60.52325445764181	10.019382458922266
3	YLDs (Years Lived with Disability)	175	Republic of Burundi	2	Female	7	10-14 years	381	Neonatal preterm birth	224	Severe intellectual disability	1	Number	2002	28.094166223374877	54.42929450388712	9.271129815035549
3	YLDs (Years Lived with Disability)	175	Republic of Burundi	3	Both	7	10-14 years	381	Neonatal preterm birth	224	Severe intellectual disability	1	Number	2002	57.11936713342512	101.64733401535103	25.99003542299787
3	YLDs (Years Lived with Disability)	175	Republic of Burundi	1	Male	7	10-14 years	381	Neonatal preterm birth	224	Severe intellectual disability	3	Rate	2002	6.345594761359999	13.23181354083	2.1904737555600002
3	YLDs (Years Lived with Disability)	175	Republic of Burundi	2	Female	7	10-14 years	381	Neonatal preterm birth	224	Severe intellectual disability	3	Rate	2002	5.69769086381	11.03863668893	1.8802491315899998
3	YLDs (Years Lived with Disability)	175	Republic of Burundi	3	Both	7	10-14 years	381	Neonatal preterm birth	224	Severe intellectual disability	3	Rate	2002	6.00948455956	10.69423761049	2.73439158057
3	YLDs (Years Lived with Disability)	175	Republic of Burundi	1	Male	7	10-14 years	381	Neonatal preterm birth	224	Severe intellectual disability	1	Number	2003	30.173994057364336	62.40944680196894	11.17601365663415
3	YLDs (Years Lived with Disability)	175	Republic of Burundi	2	Female	7	10-14 years	381	Neonatal preterm birth	224	Severe intellectual disability	1	Number	2003	28.247723070840635	54.42409419878797	10.784978927722062
3	YLDs (Years Lived with Disability)	175	Republic of Burundi	3	Both	7	10-14 years	381	Neonatal preterm birth	224	Severe intellectual disability	1	Number	2003	58.42171712820496	106.17192427684236	28.27269365195585
3	YLDs (Years Lived with Disability)	175	Republic of Burundi	1	Male	7	10-14 years	381	Neonatal preterm birth	224	Severe intellectual disability	3	Rate	2003	6.456585241220001	13.354278269160002	2.39142636185
3	YLDs (Years Lived with Disability)	175	Republic of Burundi	2	Female	7	10-14 years	381	Neonatal preterm birth	224	Severe intellectual disability	3	Rate	2003	5.60253887271	10.79425419869	2.13904899635
3	YLDs (Years Lived with Disability)	175	Republic of Burundi	3	Both	7	10-14 years	381	Neonatal preterm birth	224	Severe intellectual disability	3	Rate	2003	6.0133615013	10.928301894370001	2.9101152088999998
3	YLDs (Years Lived with Disability)	175	Republic of Burundi	1	Male	7	10-14 years	381	Neonatal preterm birth	224	Severe intellectual disability	1	Number	2004	31.37819282996125	64.34456609184046	11.472180990475875
3	YLDs (Years Lived with Disability)	175	Republic of Burundi	2	Female	7	10-14 years	381	Neonatal preterm birth	224	Severe intellectual disability	1	Number	2004	30.068001988867177	56.44337978295488	10.685520780442475
3	YLDs (Years Lived with Disability)	175	Republic of Burundi	3	Both	7	10-14 years	381	Neonatal preterm birth	224	Severe intellectual disability	1	Number	2004	61.44619481882846	111.10870548469931	28.786897946918256
3	YLDs (Years Lived with Disability)	175	Republic of Burundi	1	Male	7	10-14 years	381	Neonatal preterm birth	224	Severe intellectual disability	3	Rate	2004	6.581372839819999	13.49585624517	2.40621570507
3	YLDs (Years Lived with Disability)	175	Republic of Burundi	2	Female	7	10-14 years	381	Neonatal preterm birth	224	Severe intellectual disability	3	Rate	2004	5.84869905394	10.97912465417	2.0785017675099997
3	YLDs (Years Lived with Disability)	175	Republic of Burundi	3	Both	7	10-14 years	381	Neonatal preterm birth	224	Severe intellectual disability	3	Rate	2004	6.20123661484	11.21324721099	2.90521432779
3	YLDs (Years Lived with Disability)	175	Republic of Burundi	1	Male	7	10-14 years	381	Neonatal preterm birth	224	Severe intellectual disability	1	Number	2005	33.08414546486886	64.73065039151311	11.040179046553307
3	YLDs (Years Lived with Disability)	175	Republic of Burundi	2	Female	7	10-14 years	381	Neonatal preterm birth	224	Severe intellectual disability	1	Number	2005	30.87315127501122	57.87657693153118	10.54055252338345
3	YLDs (Years Lived with Disability)	175	Republic of Burundi	3	Both	7	10-14 years	381	Neonatal preterm birth	224	Severe intellectual disability	1	Number	2005	63.95729673988007	109.02161752043786	29.490213290455504
3	YLDs (Years Lived with Disability)	175	Republic of Burundi	1	Male	7	10-14 years	381	Neonatal preterm birth	224	Severe intellectual disability	3	Rate	2005	6.772894431389999	13.25147908209	2.26011481135
3	YLDs (Years Lived with Disability)	175	Republic of Burundi	2	Female	7	10-14 years	381	Neonatal preterm birth	224	Severe intellectual disability	3	Rate	2005	5.8758443386699994	11.01519420143	2.00610055382
3	YLDs (Years Lived with Disability)	175	Republic of Burundi	3	Both	7	10-14 years	381	Neonatal preterm birth	224	Severe intellectual disability	3	Rate	2005	6.30802530724	10.752660875450001	2.90858152602
3	YLDs (Years Lived with Disability)	175	Republic of Burundi	1	Male	7	10-14 years	381	Neonatal preterm birth	224	Severe intellectual disability	1	Number	2006	34.31324239942956	69.06808847997726	12.31582404200639
3	YLDs (Years Lived with Disability)	175	Republic of Burundi	2	Female	7	10-14 years	381	Neonatal preterm birth	224	Severe intellectual disability	1	Number	2006	32.056285737344325	61.49559241981031	11.06368182089103
3	YLDs (Years Lived with Disability)	175	Republic of Burundi	3	Both	7	10-14 years	381	Neonatal preterm birth	224	Severe intellectual disability	1	Number	2006	66.36952813677385	116.06826465597553	31.80921406341236
3	YLDs (Years Lived with Disability)	175	Republic of Burundi	1	Male	7	10-14 years	381	Neonatal preterm birth	224	Severe intellectual disability	3	Rate	2006	6.85965269356	13.80758756825	2.46208955073
3	YLDs (Years Lived with Disability)	175	Republic of Burundi	2	Female	7	10-14 years	381	Neonatal preterm birth	224	Severe intellectual disability	3	Rate	2006	5.97838694669	11.46871630774	2.06333857648
3	YLDs (Years Lived with Disability)	175	Republic of Burundi	3	Both	7	10-14 years	381	Neonatal preterm birth	224	Severe intellectual disability	3	Rate	2006	6.40372103994	11.19894640376	3.0691393939400005
3	YLDs (Years Lived with Disability)	175	Republic of Burundi	1	Male	7	10-14 years	381	Neonatal preterm birth	224	Severe intellectual disability	1	Number	2007	33.89560436906543	68.77116869001395	12.324474950896072
3	YLDs (Years Lived with Disability)	175	Republic of Burundi	2	Female	7	10-14 years	381	Neonatal preterm birth	224	Severe intellectual disability	1	Number	2007	30.934652806705508	60.6788630863006	11.26639842940391
3	YLDs (Years Lived with Disability)	175	Republic of Burundi	3	Both	7	10-14 years	381	Neonatal preterm birth	224	Severe intellectual disability	1	Number	2007	64.83025717577092	117.10355875384629	30.565689472002862
3	YLDs (Years Lived with Disability)	175	Republic of Burundi	1	Male	7	10-14 years	381	Neonatal preterm birth	224	Severe intellectual disability	3	Rate	2007	6.645739021370001	13.48361381411	2.41639721798
3	YLDs (Years Lived with Disability)	175	Republic of Burundi	2	Female	7	10-14 years	381	Neonatal preterm birth	224	Severe intellectual disability	3	Rate	2007	5.67534360176	11.13228583914	2.06695975031
3	YLDs (Years Lived with Disability)	175	Republic of Burundi	3	Both	7	10-14 years	381	Neonatal preterm birth	224	Severe intellectual disability	3	Rate	2007	6.144429828870001	11.0987466473	2.89693026548
3	YLDs (Years Lived with Disability)	175	Republic of Burundi	1	Male	7	10-14 years	381	Neonatal preterm birth	224	Severe intellectual disability	1	Number	2008	35.27559539337619	62.60225225951563	12.447002695175089
3	YLDs (Years Lived with Disability)	175	Republic of Burundi	2	Female	7	10-14 years	381	Neonatal preterm birth	224	Severe intellectual disability	1	Number	2008	32.814308369016004	67.88536950786155	12.625396052148044
3	YLDs (Years Lived with Disability)	175	Republic of Burundi	3	Both	7	10-14 years	381	Neonatal preterm birth	224	Severe intellectual disability	1	Number	2008	68.08990376239214	117.77079937465908	31.393198363519765
3	YLDs (Years Lived with Disability)	175	Republic of Burundi	1	Male	7	10-14 years	381	Neonatal preterm birth	224	Severe intellectual disability	3	Rate	2008	6.75114597483	11.98100099075	2.38214355299
3	YLDs (Years Lived with Disability)	175	Republic of Burundi	2	Female	7	10-14 years	381	Neonatal preterm birth	224	Severe intellectual disability	3	Rate	2008	5.89305842625	12.191402735	2.26737055534
3	YLDs (Years Lived with Disability)	175	Republic of Burundi	3	Both	7	10-14 years	381	Neonatal preterm birth	224	Severe intellectual disability	3	Rate	2008	6.308460972800001	10.91134589031	2.9085481950200003
3	YLDs (Years Lived with Disability)	175	Republic of Burundi	1	Male	7	10-14 years	381	Neonatal preterm birth	224	Severe intellectual disability	1	Number	2009	36.71140733834847	69.65851944334591	13.938452355437416
3	YLDs (Years Lived with Disability)	175	Republic of Burundi	2	Female	7	10-14 years	381	Neonatal preterm birth	224	Severe intellectual disability	1	Number	2009	33.93794063496477	63.577199378417205	13.296027674001223
3	YLDs (Years Lived with Disability)	175	Republic of Burundi	3	Both	7	10-14 years	381	Neonatal preterm birth	224	Severe intellectual disability	1	Number	2009	70.6493479733132	126.3035867111078	33.0922142476111
3	YLDs (Years Lived with Disability)	175	Republic of Burundi	1	Male	7	10-14 years	381	Neonatal preterm birth	224	Severe intellectual disability	3	Rate	2009	6.79955312293	12.901897196539998	2.58162936574
3	YLDs (Years Lived with Disability)	175	Republic of Burundi	2	Female	7	10-14 years	381	Neonatal preterm birth	224	Severe intellectual disability	3	Rate	2009	5.91493318089	11.0806630902	2.3173213751799997
3	YLDs (Years Lived with Disability)	175	Republic of Burundi	3	Both	7	10-14 years	381	Neonatal preterm birth	224	Severe intellectual disability	3	Rate	2009	6.3437960450199995	11.3411406734	2.97143942424
3	YLDs (Years Lived with Disability)	175	Republic of Burundi	1	Male	7	10-14 years	381	Neonatal preterm birth	224	Severe intellectual disability	1	Number	2010	38.77422753131976	73.51904178448962	14.446244053993636
3	YLDs (Years Lived with Disability)	175	Republic of Burundi	2	Female	7	10-14 years	381	Neonatal preterm birth	224	Severe intellectual disability	1	Number	2010	35.46619184126485	65.78840860599655	13.818394723953944
3	YLDs (Years Lived with Disability)	175	Republic of Burundi	3	Both	7	10-14 years	381	Neonatal preterm birth	224	Severe intellectual disability	1	Number	2010	74.24041937258477	132.99918189900478	35.68579449739619
3	YLDs (Years Lived with Disability)	175	Republic of Burundi	1	Male	7	10-14 years	381	Neonatal preterm birth	224	Severe intellectual disability	3	Rate	2010	6.951261636959999	13.18014896182	2.58985487227
3	YLDs (Years Lived with Disability)	175	Republic of Burundi	2	Female	7	10-14 years	381	Neonatal preterm birth	224	Severe intellectual disability	3	Rate	2010	5.99708790937	11.124365186810001	2.33659503949
3	YLDs (Years Lived with Disability)	175	Republic of Burundi	3	Both	7	10-14 years	381	Neonatal preterm birth	224	Severe intellectual disability	3	Rate	2010	6.4602303283	11.57328252997	3.1052956576699997
3	YLDs (Years Lived with Disability)	175	Republic of Burundi	1	Male	7	10-14 years	381	Neonatal preterm birth	224	Severe intellectual disability	1	Number	2011	40.21792537554194	75.21038330251739	14.02880053295166
3	YLDs (Years Lived with Disability)	175	Republic of Burundi	2	Female	7	10-14 years	381	Neonatal preterm birth	224	Severe intellectual disability	1	Number	2011	36.83507411240311	68.23301329800685	14.02865247374799
3	YLDs (Years Lived with Disability)	175	Republic of Burundi	3	Both	7	10-14 years	381	Neonatal preterm birth	224	Severe intellectual disability	1	Number	2011	77.05299948794504	133.84686750889034	37.26781976228473
3	YLDs (Years Lived with Disability)	175	Republic of Burundi	1	Male	7	10-14 years	381	Neonatal preterm birth	224	Severe intellectual disability	3	Rate	2011	7.004090124419999	13.09814710789	2.4431638965199998
3	YLDs (Years Lived with Disability)	175	Republic of Burundi	2	Female	7	10-14 years	381	Neonatal preterm birth	224	Severe intellectual disability	3	Rate	2011	6.05686587999	11.21969264599	2.30675975434
3	YLDs (Years Lived with Disability)	175	Republic of Burundi	3	Both	7	10-14 years	381	Neonatal preterm birth	224	Severe intellectual disability	3	Rate	2011	6.5168797217800005	11.320311246660001	3.1519850037999997
3	YLDs (Years Lived with Disability)	175	Republic of Burundi	1	Male	7	10-14 years	381	Neonatal preterm birth	224	Severe intellectual disability	1	Number	2012	43.33989879069399	79.85416862186221	17.33582354548502
3	YLDs (Years Lived with Disability)	175	Republic of Burundi	2	Female	7	10-14 years	381	Neonatal preterm birth	224	Severe intellectual disability	1	Number	2012	40.60958084581733	78.90839129782427	14.488796891906771
3	YLDs (Years Lived with Disability)	175	Republic of Burundi	3	Both	7	10-14 years	381	Neonatal preterm birth	224	Severe intellectual disability	1	Number	2012	83.9494796365114	142.98430205787594	39.20267309402593
3	YLDs (Years Lived with Disability)	175	Republic of Burundi	1	Male	7	10-14 years	381	Neonatal preterm birth	224	Severe intellectual disability	3	Rate	2012	7.32204061481	13.49092827223	2.9287932744000003
3	YLDs (Years Lived with Disability)	175	Republic of Burundi	2	Female	7	10-14 years	381	Neonatal preterm birth	224	Severe intellectual disability	3	Rate	2012	6.480484881670001	12.592216570369999	2.31212505168
3	YLDs (Years Lived with Disability)	175	Republic of Burundi	3	Both	7	10-14 years	381	Neonatal preterm birth	224	Severe intellectual disability	3	Rate	2012	6.88926876156	11.73392961845	3.2171462203899996
3	YLDs (Years Lived with Disability)	175	Republic of Burundi	1	Male	7	10-14 years	381	Neonatal preterm birth	224	Severe intellectual disability	1	Number	2013	48.4971927680349	94.39695113101496	18.70658914243261
3	YLDs (Years Lived with Disability)	175	Republic of Burundi	2	Female	7	10-14 years	381	Neonatal preterm birth	224	Severe intellectual disability	1	Number	2013	44.86778711921542	86.27507262515519	17.2989439963645
3	YLDs (Years Lived with Disability)	175	Republic of Burundi	3	Both	7	10-14 years	381	Neonatal preterm birth	224	Severe intellectual disability	1	Number	2013	93.36497988725029	171.51648157657814	46.17847503041549
3	YLDs (Years Lived with Disability)	175	Republic of Burundi	1	Male	7	10-14 years	381	Neonatal preterm birth	224	Severe intellectual disability	3	Rate	2013	7.9038150295600005	15.38431398829	3.04870059434
3	YLDs (Years Lived with Disability)	175	Republic of Burundi	2	Female	7	10-14 years	381	Neonatal preterm birth	224	Severe intellectual disability	3	Rate	2013	6.915872069460001	13.298346171470001	2.66644047539
3	YLDs (Years Lived with Disability)	175	Republic of Burundi	3	Both	7	10-14 years	381	Neonatal preterm birth	224	Severe intellectual disability	3	Rate	2013	7.39607996133	13.58699604453	3.65811350497
3	YLDs (Years Lived with Disability)	175	Republic of Burundi	1	Male	7	10-14 years	381	Neonatal preterm birth	224	Severe intellectual disability	1	Number	2014	52.179174522243535	93.04904877087996	20.80597434632968
3	YLDs (Years Lived with Disability)	175	Republic of Burundi	2	Female	7	10-14 years	381	Neonatal preterm birth	224	Severe intellectual disability	1	Number	2014	48.46081873085917	90.7666638507034	20.503349937069537
3	YLDs (Years Lived with Disability)	175	Republic of Burundi	3	Both	7	10-14 years	381	Neonatal preterm birth	224	Severe intellectual disability	1	Number	2014	100.63999325310276	165.16256640070085	49.96102038839736
3	YLDs (Years Lived with Disability)	175	Republic of Burundi	1	Male	7	10-14 years	381	Neonatal preterm birth	224	Severe intellectual disability	3	Rate	2014	8.16426805615	14.55901484626	3.25542811453
3	YLDs (Years Lived with Disability)	175	Republic of Burundi	2	Female	7	10-14 years	381	Neonatal preterm birth	224	Severe intellectual disability	3	Rate	2014	7.1872265653200005	13.461608671870001	3.04085290354
3	YLDs (Years Lived with Disability)	175	Republic of Burundi	3	Both	7	10-14 years	381	Neonatal preterm birth	224	Severe intellectual disability	3	Rate	2014	7.6626742305599995	12.575387780769999	3.8040048601699996
3	YLDs (Years Lived with Disability)	175	Republic of Burundi	1	Male	7	10-14 years	381	Neonatal preterm birth	224	Severe intellectual disability	1	Number	2015	56.35564321551008	100.48702385401724	22.64918820011264
3	YLDs (Years Lived with Disability)	175	Republic of Burundi	2	Female	7	10-14 years	381	Neonatal preterm birth	224	Severe intellectual disability	1	Number	2015	52.50950005314189	100.75659787328829	20.677186897430715
3	YLDs (Years Lived with Disability)	175	Republic of Burundi	3	Both	7	10-14 years	381	Neonatal preterm birth	224	Severe intellectual disability	1	Number	2015	108.86514326865196	179.49992510048517	56.45181276937664
3	YLDs (Years Lived with Disability)	175	Republic of Burundi	1	Male	7	10-14 years	381	Neonatal preterm birth	224	Severe intellectual disability	3	Rate	2015	8.47654757901	15.11442315571	3.40670269116
3	YLDs (Years Lived with Disability)	175	Republic of Burundi	2	Female	7	10-14 years	381	Neonatal preterm birth	224	Severe intellectual disability	3	Rate	2015	7.5019108021	14.394862057400001	2.95410185939
3	YLDs (Years Lived with Disability)	175	Republic of Burundi	3	Both	7	10-14 years	381	Neonatal preterm birth	224	Severe intellectual disability	3	Rate	2015	7.97669393517	13.152198407330001	4.1362994529399995
3	YLDs (Years Lived with Disability)	175	Republic of Burundi	1	Male	7	10-14 years	381	Neonatal preterm birth	224	Severe intellectual disability	1	Number	2016	62.02955318037629	111.39580298448826	25.62780067549781
3	YLDs (Years Lived with Disability)	175	Republic of Burundi	2	Female	7	10-14 years	381	Neonatal preterm birth	224	Severe intellectual disability	1	Number	2016	56.07858836056068	106.832029184888	21.96063950764924
3	YLDs (Years Lived with Disability)	175	Republic of Burundi	3	Both	7	10-14 years	381	Neonatal preterm birth	224	Severe intellectual disability	1	Number	2016	118.1081415409369	198.5626571430629	57.89680530655073
3	YLDs (Years Lived with Disability)	175	Republic of Burundi	1	Male	7	10-14 years	381	Neonatal preterm birth	224	Severe intellectual disability	3	Rate	2016	9.00237174936	16.166913646290002	3.71937208912
3	YLDs (Years Lived with Disability)	175	Republic of Burundi	2	Female	7	10-14 years	381	Neonatal preterm birth	224	Severe intellectual disability	3	Rate	2016	7.74485426496	14.75426755657	3.03292143266
3	YLDs (Years Lived with Disability)	175	Republic of Burundi	3	Both	7	10-14 years	381	Neonatal preterm birth	224	Severe intellectual disability	3	Rate	2016	8.358022185789999	14.051453794959999	4.09711622692
3	YLDs (Years Lived with Disability)	175	Republic of Burundi	1	Male	7	10-14 years	381	Neonatal preterm birth	224	Severe intellectual disability	1	Number	2017	64.44455724971046	118.08405545945934	26.90776996276472
3	YLDs (Years Lived with Disability)	175	Republic of Burundi	2	Female	7	10-14 years	381	Neonatal preterm birth	224	Severe intellectual disability	1	Number	2017	60.39400438667703	110.3328880982656	24.67386129416097
3	YLDs (Years Lived with Disability)	175	Republic of Burundi	3	Both	7	10-14 years	381	Neonatal preterm birth	224	Severe intellectual disability	1	Number	2017	124.83856163638752	215.11192758421188	65.08417792198438
3	YLDs (Years Lived with Disability)	175	Republic of Burundi	1	Male	7	10-14 years	381	Neonatal preterm birth	224	Severe intellectual disability	3	Rate	2017	9.01025579019	16.5098123075	3.76208481298
3	YLDs (Years Lived with Disability)	175	Republic of Burundi	2	Female	7	10-14 years	381	Neonatal preterm birth	224	Severe intellectual disability	3	Rate	2017	8.05500323573	14.71556290503	3.2908570077599997
3	YLDs (Years Lived with Disability)	175	Republic of Burundi	3	Both	7	10-14 years	381	Neonatal preterm birth	224	Severe intellectual disability	3	Rate	2017	8.52137046094	14.68335105343	4.44258876384
3	YLDs (Years Lived with Disability)	175	Republic of Burundi	1	Male	7	10-14 years	381	Neonatal preterm birth	224	Severe intellectual disability	1	Number	2018	68.94672719338804	126.4582303578016	28.970130804964185
3	YLDs (Years Lived with Disability)	175	Republic of Burundi	2	Female	7	10-14 years	381	Neonatal preterm birth	224	Severe intellectual disability	1	Number	2018	64.12167396192993	114.8916238054305	27.06432517378611
3	YLDs (Years Lived with Disability)	175	Republic of Burundi	3	Both	7	10-14 years	381	Neonatal preterm birth	224	Severe intellectual disability	1	Number	2018	133.068401155318	219.3474056459896	69.15396311100434
3	YLDs (Years Lived with Disability)	298	American Samoa	1	Male	1	<5 years	388	Iodine deficiency	224	Severe intellectual disability	1	Number	1990	0.0	0.0	0.0
3	YLDs (Years Lived with Disability)	298	American Samoa	2	Female	1	<5 years	388	Iodine deficiency	224	Severe intellectual disability	1	Number	1990	0.0	0.0	0.0
3	YLDs (Years Lived with Disability)	298	American Samoa	3	Both	1	<5 years	388	Iodine deficiency	224	Severe intellectual disability	1	Number	1990	0.0	0.0	0.0
3	YLDs (Years Lived with Disability)	298	American Samoa	1	Male	1	<5 years	388	Iodine deficiency	224	Severe intellectual disability	3	Rate	1990	0.0	0.0	0.0
3	YLDs (Years Lived with Disability)	298	American Samoa	2	Female	1	<5 years	388	Iodine deficiency	224	Severe intellectual disability	3	Rate	1990	0.0	0.0	0.0
3	YLDs (Years Lived with Disability)	298	American Samoa	3	Both	1	<5 years	388	Iodine deficiency	224	Severe intellectual disability	3	Rate	1990	0.0	0.0	0.0
3	YLDs (Years Lived with Disability)	298	American Samoa	1	Male	1	<5 years	388	Iodine deficiency	224	Severe intellectual disability	1	Number	1991	0.0	0.0	0.0
3	YLDs (Years Lived with Disability)	298	American Samoa	2	Female	1	<5 years	388	Iodine deficiency	224	Severe intellectual disability	1	Number	1991	0.0	0.0	0.0
3	YLDs (Years Lived with Disability)	298	American Samoa	3	Both	1	<5 years	388	Iodine deficiency	224	Severe intellectual disability	1	Number	1991	0.0	0.0	0.0
3	YLDs (Years Lived with Disability)	298	American Samoa	1	Male	1	<5 years	388	Iodine deficiency	224	Severe intellectual disability	3	Rate	1991	0.0	0.0	0.0
3	YLDs (Years Lived with Disability)	298	American Samoa	2	Female	1	<5 years	388	Iodine deficiency	224	Severe intellectual disability	3	Rate	1991	0.0	0.0	0.0
3	YLDs (Years Lived with Disability)	298	American Samoa	3	Both	1	<5 years	388	Iodine deficiency	224	Severe intellectual disability	3	Rate	1991	0.0	0.0	0.0
3	YLDs (Years Lived with Disability)	298	American Samoa	1	Male	1	<5 years	388	Iodine deficiency	224	Severe intellectual disability	1	Number	1992	0.0	0.0	0.0
3	YLDs (Years Lived with Disability)	298	American Samoa	2	Female	1	<5 years	388	Iodine deficiency	224	Severe intellectual disability	1	Number	1992	0.0	0.0	0.0
3	YLDs (Years Lived with Disability)	298	American Samoa	3	Both	1	<5 years	388	Iodine deficiency	224	Severe intellectual disability	1	Number	1992	0.0	0.0	0.0
3	YLDs (Years Lived with Disability)	298	American Samoa	1	Male	1	<5 years	388	Iodine deficiency	224	Severe intellectual disability	3	Rate	1992	0.0	0.0	0.0
3	YLDs (Years Lived with Disability)	298	American Samoa	2	Female	1	<5 years	388	Iodine deficiency	224	Severe intellectual disability	3	Rate	1992	0.0	0.0	0.0
3	YLDs (Years Lived with Disability)	298	American Samoa	3	Both	1	<5 years	388	Iodine deficiency	224	Severe intellectual disability	3	Rate	1992	0.0	0.0	0.0
3	YLDs (Years Lived with Disability)	298	American Samoa	1	Male	1	<5 years	388	Iodine deficiency	224	Severe intellectual disability	1	Number	1993	0.0	0.0	0.0
3	YLDs (Years Lived with Disability)	298	American Samoa	2	Female	1	<5 years	388	Iodine deficiency	224	Severe intellectual disability	1	Number	1993	0.0	0.0	0.0
3	YLDs (Years Lived with Disability)	298	American Samoa	3	Both	1	<5 years	388	Iodine deficiency	224	Severe intellectual disability	1	Number	1993	0.0	0.0	0.0
3	YLDs (Years Lived with Disability)	298	American Samoa	1	Male	1	<5 years	388	Iodine deficiency	224	Severe intellectual disability	3	Rate	1993	0.0	0.0	0.0
3	YLDs (Years Lived with Disability)	298	American Samoa	2	Female	1	<5 years	388	Iodine deficiency	224	Severe intellectual disability	3	Rate	1993	0.0	0.0	0.0
3	YLDs (Years Lived with Disability)	298	American Samoa	3	Both	1	<5 years	388	Iodine deficiency	224	Severe intellectual disability	3	Rate	1993	0.0	0.0	0.0
3	YLDs (Years Lived with Disability)	298	American Samoa	1	Male	1	<5 years	388	Iodine deficiency	224	Severe intellectual disability	1	Number	1994	0.0	0.0	0.0
3	YLDs (Years Lived with Disability)	298	American Samoa	2	Female	1	<5 years	388	Iodine deficiency	224	Severe intellectual disability	1	Number	1994	0.0	0.0	0.0
3	YLDs (Years Lived with Disability)	298	American Samoa	3	Both	1	<5 years	388	Iodine deficiency	224	Severe intellectual disability	1	Number	1994	0.0	0.0	0.0
3	YLDs (Years Lived with Disability)	298	American Samoa	1	Male	1	<5 years	388	Iodine deficiency	224	Severe intellectual disability	3	Rate	1994	0.0	0.0	0.0
3	YLDs (Years Lived with Disability)	298	American Samoa	2	Female	1	<5 years	388	Iodine deficiency	224	Severe intellectual disability	3	Rate	1994	0.0	0.0	0.0
3	YLDs (Years Lived with Disability)	298	American Samoa	3	Both	1	<5 years	388	Iodine deficiency	224	Severe intellectual disability	3	Rate	1994	0.0	0.0	0.0
3	YLDs (Years Lived with Disability)	298	American Samoa	1	Male	1	<5 years	388	Iodine deficiency	224	Severe intellectual disability	1	Number	1995	0.0	0.0	0.0
3	YLDs (Years Lived with Disability)	298	American Samoa	2	Female	1	<5 years	388	Iodine deficiency	224	Severe intellectual disability	1	Number	1995	0.0	0.0	0.0
3	YLDs (Years Lived with Disability)	298	American Samoa	3	Both	1	<5 years	388	Iodine deficiency	224	Severe intellectual disability	1	Number	1995	0.0	0.0	0.0
3	YLDs (Years Lived with Disability)	298	American Samoa	1	Male	1	<5 years	388	Iodine deficiency	224	Severe intellectual disability	3	Rate	1995	0.0	0.0	0.0
3	YLDs (Years Lived with Disability)	298	American Samoa	2	Female	1	<5 years	388	Iodine deficiency	224	Severe intellectual disability	3	Rate	1995	0.0	0.0	0.0
3	YLDs (Years Lived with Disability)	298	American Samoa	3	Both	1	<5 years	388	Iodine deficiency	224	Severe intellectual disability	3	Rate	1995	0.0	0.0	0.0
3	YLDs (Years Lived with Disability)	298	American Samoa	1	Male	1	<5 years	388	Iodine deficiency	224	Severe intellectual disability	1	Number	1996	0.0	0.0	0.0
3	YLDs (Years Lived with Disability)	298	American Samoa	2	Female	1	<5 years	388	Iodine deficiency	224	Severe intellectual disability	1	Number	1996	0.0	0.0	0.0
3	YLDs (Years Lived with Disability)	298	American Samoa	3	Both	1	<5 years	388	Iodine deficiency	224	Severe intellectual disability	1	Number	1996	0.0	0.0	0.0
3	YLDs (Years Lived with Disability)	298	American Samoa	1	Male	1	<5 years	388	Iodine deficiency	224	Severe intellectual disability	3	Rate	1996	0.0	0.0	0.0
3	YLDs (Years Lived with Disability)	298	American Samoa	2	Female	1	<5 years	388	Iodine deficiency	224	Severe intellectual disability	3	Rate	1996	0.0	0.0	0.0
3	YLDs (Years Lived with Disability)	298	American Samoa	3	Both	1	<5 years	388	Iodine deficiency	224	Severe intellectual disability	3	Rate	1996	0.0	0.0	0.0
3	YLDs (Years Lived with Disability)	298	American Samoa	1	Male	1	<5 years	388	Iodine deficiency	224	Severe intellectual disability	1	Number	1997	0.0	0.0	0.0
3	YLDs (Years Lived with Disability)	298	American Samoa	2	Female	1	<5 years	388	Iodine deficiency	224	Severe intellectual disability	1	Number	1997	0.0	0.0	0.0
3	YLDs (Years Lived with Disability)	298	American Samoa	3	Both	1	<5 years	388	Iodine deficiency	224	Severe intellectual disability	1	Number	1997	0.0	0.0	0.0
3	YLDs (Years Lived with Disability)	298	American Samoa	1	Male	1	<5 years	388	Iodine deficiency	224	Severe intellectual disability	3	Rate	1997	0.0	0.0	0.0
3	YLDs (Years Lived with Disability)	298	American Samoa	2	Female	1	<5 years	388	Iodine deficiency	224	Severe intellectual disability	3	Rate	1997	0.0	0.0	0.0
3	YLDs (Years Lived with Disability)	298	American Samoa	3	Both	1	<5 years	388	Iodine deficiency	224	Severe intellectual disability	3	Rate	1997	0.0	0.0	0.0
3	YLDs (Years Lived with Disability)	298	American Samoa	1	Male	1	<5 years	388	Iodine deficiency	224	Severe intellectual disability	1	Number	1998	0.0	0.0	0.0
3	YLDs (Years Lived with Disability)	298	American Samoa	2	Female	1	<5 years	388	Iodine deficiency	224	Severe intellectual disability	1	Number	1998	0.0	0.0	0.0
3	YLDs (Years Lived with Disability)	298	American Samoa	3	Both	1	<5 years	388	Iodine deficiency	224	Severe intellectual disability	1	Number	1998	0.0	0.0	0.0
3	YLDs (Years Lived with Disability)	298	American Samoa	1	Male	1	<5 years	388	Iodine deficiency	224	Severe intellectual disability	3	Rate	1998	0.0	0.0	0.0
3	YLDs (Years Lived with Disability)	298	American Samoa	2	Female	1	<5 years	388	Iodine deficiency	224	Severe intellectual disability	3	Rate	1998	0.0	0.0	0.0
3	YLDs (Years Lived with Disability)	298	American Samoa	3	Both	1	<5 years	388	Iodine deficiency	224	Severe intellectual disability	3	Rate	1998	0.0	0.0	0.0
3	YLDs (Years Lived with Disability)	298	American Samoa	1	Male	1	<5 years	388	Iodine deficiency	224	Severe intellectual disability	1	Number	1999	0.0	0.0	0.0
3	YLDs (Years Lived with Disability)	298	American Samoa	2	Female	1	<5 years	388	Iodine deficiency	224	Severe intellectual disability	1	Number	1999	0.0	0.0	0.0
3	YLDs (Years Lived with Disability)	298	American Samoa	3	Both	1	<5 years	388	Iodine deficiency	224	Severe intellectual disability	1	Number	1999	0.0	0.0	0.0
3	YLDs (Years Lived with Disability)	298	American Samoa	1	Male	1	<5 years	388	Iodine deficiency	224	Severe intellectual disability	3	Rate	1999	0.0	0.0	0.0
3	YLDs (Years Lived with Disability)	298	American Samoa	2	Female	1	<5 years	388	Iodine deficiency	224	Severe intellectual disability	3	Rate	1999	0.0	0.0	0.0
3	YLDs (Years Lived with Disability)	298	American Samoa	3	Both	1	<5 years	388	Iodine deficiency	224	Severe intellectual disability	3	Rate	1999	0.0	0.0	0.0
3	YLDs (Years Lived with Disability)	298	American Samoa	1	Male	1	<5 years	388	Iodine deficiency	224	Severe intellectual disability	1	Number	2000	0.0	0.0	0.0
3	YLDs (Years Lived with Disability)	298	American Samoa	2	Female	1	<5 years	388	Iodine deficiency	224	Severe intellectual disability	1	Number	2000	0.0	0.0	0.0
3	YLDs (Years Lived with Disability)	298	American Samoa	3	Both	1	<5 years	388	Iodine deficiency	224	Severe intellectual disability	1	Number	2000	0.0	0.0	0.0
3	YLDs (Years Lived with Disability)	298	American Samoa	1	Male	1	<5 years	388	Iodine deficiency	224	Severe intellectual disability	3	Rate	2000	0.0	0.0	0.0
3	YLDs (Years Lived with Disability)	298	American Samoa	2	Female	1	<5 years	388	Iodine deficiency	224	Severe intellectual disability	3	Rate	2000	0.0	0.0	0.0
3	YLDs (Years Lived with Disability)	298	American Samoa	3	Both	1	<5 years	388	Iodine deficiency	224	Severe intellectual disability	3	Rate	2000	0.0	0.0	0.0
3	YLDs (Years Lived with Disability)	298	American Samoa	1	Male	1	<5 years	388	Iodine deficiency	224	Severe intellectual disability	1	Number	2001	0.0	0.0	0.0
3	YLDs (Years Lived with Disability)	298	American Samoa	2	Female	1	<5 years	388	Iodine deficiency	224	Severe intellectual disability	1	Number	2001	0.0	0.0	0.0
3	YLDs (Years Lived with Disability)	298	American Samoa	3	Both	1	<5 years	388	Iodine deficiency	224	Severe intellectual disability	1	Number	2001	0.0	0.0	0.0
3	YLDs (Years Lived with Disability)	298	American Samoa	1	Male	1	<5 years	388	Iodine deficiency	224	Severe intellectual disability	3	Rate	2001	0.0	0.0	0.0
3	YLDs (Years Lived with Disability)	298	American Samoa	2	Female	1	<5 years	388	Iodine deficiency	224	Severe intellectual disability	3	Rate	2001	0.0	0.0	0.0
3	YLDs (Years Lived with Disability)	298	American Samoa	3	Both	1	<5 years	388	Iodine deficiency	224	Severe intellectual disability	3	Rate	2001	0.0	0.0	0.0
3	YLDs (Years Lived with Disability)	298	American Samoa	1	Male	1	<5 years	388	Iodine deficiency	224	Severe intellectual disability	1	Number	2002	0.0	0.0	0.0
3	YLDs (Years Lived with Disability)	298	American Samoa	2	Female	1	<5 years	388	Iodine deficiency	224	Severe intellectual disability	1	Number	2002	0.0	0.0	0.0
3	YLDs (Years Lived with Disability)	298	American Samoa	3	Both	1	<5 years	388	Iodine deficiency	224	Severe intellectual disability	1	Number	2002	0.0	0.0	0.0
3	YLDs (Years Lived with Disability)	298	American Samoa	1	Male	1	<5 years	388	Iodine deficiency	224	Severe intellectual disability	3	Rate	2002	0.0	0.0	0.0
3	YLDs (Years Lived with Disability)	298	American Samoa	2	Female	1	<5 years	388	Iodine deficiency	224	Severe intellectual disability	3	Rate	2002	0.0	0.0	0.0
3	YLDs (Years Lived with Disability)	298	American Samoa	3	Both	1	<5 years	388	Iodine deficiency	224	Severe intellectual disability	3	Rate	2002	0.0	0.0	0.0
3	YLDs (Years Lived with Disability)	298	American Samoa	1	Male	1	<5 years	388	Iodine deficiency	224	Severe intellectual disability	1	Number	2003	0.0	0.0	0.0
3	YLDs (Years Lived with Disability)	298	American Samoa	2	Female	1	<5 years	388	Iodine deficiency	224	Severe intellectual disability	1	Number	2003	0.0	0.0	0.0
3	YLDs (Years Lived with Disability)	298	American Samoa	3	Both	1	<5 years	388	Iodine deficiency	224	Severe intellectual disability	1	Number	2003	0.0	0.0	0.0
3	YLDs (Years Lived with Disability)	298	American Samoa	1	Male	1	<5 years	388	Iodine deficiency	224	Severe intellectual disability	3	Rate	2003	0.0	0.0	0.0
3	YLDs (Years Lived with Disability)	298	American Samoa	2	Female	1	<5 years	388	Iodine deficiency	224	Severe intellectual disability	3	Rate	2003	0.0	0.0	0.0
3	YLDs (Years Lived with Disability)	298	American Samoa	3	Both	1	<5 years	388	Iodine deficiency	224	Severe intellectual disability	3	Rate	2003	0.0	0.0	0.0
3	YLDs (Years Lived with Disability)	298	American Samoa	1	Male	1	<5 years	388	Iodine deficiency	224	Severe intellectual disability	1	Number	2004	0.0	0.0	0.0
3	YLDs (Years Lived with Disability)	298	American Samoa	2	Female	1	<5 years	388	Iodine deficiency	224	Severe intellectual disability	1	Number	2004	0.0	0.0	0.0
3	YLDs (Years Lived with Disability)	298	American Samoa	3	Both	1	<5 years	388	Iodine deficiency	224	Severe intellectual disability	1	Number	2004	0.0	0.0	0.0
3	YLDs (Years Lived with Disability)	298	American Samoa	1	Male	1	<5 years	388	Iodine deficiency	224	Severe intellectual disability	3	Rate	2004	0.0	0.0	0.0
3	YLDs (Years Lived with Disability)	298	American Samoa	2	Female	1	<5 years	388	Iodine deficiency	224	Severe intellectual disability	3	Rate	2004	0.0	0.0	0.0
3	YLDs (Years Lived with Disability)	298	American Samoa	3	Both	1	<5 years	388	Iodine deficiency	224	Severe intellectual disability	3	Rate	2004	0.0	0.0	0.0
3	YLDs (Years Lived with Disability)	298	American Samoa	1	Male	1	<5 years	388	Iodine deficiency	224	Severe intellectual disability	1	Number	2005	0.0	0.0	0.0
3	YLDs (Years Lived with Disability)	298	American Samoa	2	Female	1	<5 years	388	Iodine deficiency	224	Severe intellectual disability	1	Number	2005	0.0	0.0	0.0
3	YLDs (Years Lived with Disability)	298	American Samoa	3	Both	1	<5 years	388	Iodine deficiency	224	Severe intellectual disability	1	Number	2005	0.0	0.0	0.0
3	YLDs (Years Lived with Disability)	298	American Samoa	1	Male	1	<5 years	388	Iodine deficiency	224	Severe intellectual disability	3	Rate	2005	0.0	0.0	0.0
3	YLDs (Years Lived with Disability)	298	American Samoa	2	Female	1	<5 years	388	Iodine deficiency	224	Severe intellectual disability	3	Rate	2005	0.0	0.0	0.0
3	YLDs (Years Lived with Disability)	298	American Samoa	3	Both	1	<5 years	388	Iodine deficiency	224	Severe intellectual disability	3	Rate	2005	0.0	0.0	0.0
3	YLDs (Years Lived with Disability)	298	American Samoa	1	Male	1	<5 years	388	Iodine deficiency	224	Severe intellectual disability	1	Number	2006	0.0	0.0	0.0
3	YLDs (Years Lived with Disability)	298	American Samoa	2	Female	1	<5 years	388	Iodine deficiency	224	Severe intellectual disability	1	Number	2006	0.0	0.0	0.0
3	YLDs (Years Lived with Disability)	298	American Samoa	3	Both	1	<5 years	388	Iodine deficiency	224	Severe intellectual disability	1	Number	2006	0.0	0.0	0.0
3	YLDs (Years Lived with Disability)	298	American Samoa	1	Male	1	<5 years	388	Iodine deficiency	224	Severe intellectual disability	3	Rate	2006	0.0	0.0	0.0
3	YLDs (Years Lived with Disability)	298	American Samoa	2	Female	1	<5 years	388	Iodine deficiency	224	Severe intellectual disability	3	Rate	2006	0.0	0.0	0.0
3	YLDs (Years Lived with Disability)	298	American Samoa	3	Both	1	<5 years	388	Iodine deficiency	224	Severe intellectual disability	3	Rate	2006	0.0	0.0	0.0
3	YLDs (Years Lived with Disability)	298	American Samoa	1	Male	1	<5 years	388	Iodine deficiency	224	Severe intellectual disability	1	Number	2007	0.0	0.0	0.0
3	YLDs (Years Lived with Disability)	298	American Samoa	2	Female	1	<5 years	388	Iodine deficiency	224	Severe intellectual disability	1	Number	2007	0.0	0.0	0.0
3	YLDs (Years Lived with Disability)	298	American Samoa	3	Both	1	<5 years	388	Iodine deficiency	224	Severe intellectual disability	1	Number	2007	0.0	0.0	0.0
3	YLDs (Years Lived with Disability)	298	American Samoa	1	Male	1	<5 years	388	Iodine deficiency	224	Severe intellectual disability	3	Rate	2007	0.0	0.0	0.0
3	YLDs (Years Lived with Disability)	298	American Samoa	2	Female	1	<5 years	388	Iodine deficiency	224	Severe intellectual disability	3	Rate	2007	0.0	0.0	0.0
3	YLDs (Years Lived with Disability)	298	American Samoa	3	Both	1	<5 years	388	Iodine deficiency	224	Severe intellectual disability	3	Rate	2007	0.0	0.0	0.0
3	YLDs (Years Lived with Disability)	298	American Samoa	1	Male	1	<5 years	388	Iodine deficiency	224	Severe intellectual disability	1	Number	2008	0.0	0.0	0.0
3	YLDs (Years Lived with Disability)	298	American Samoa	2	Female	1	<5 years	388	Iodine deficiency	224	Severe intellectual disability	1	Number	2008	0.0	0.0	0.0
3	YLDs (Years Lived with Disability)	298	American Samoa	3	Both	1	<5 years	388	Iodine deficiency	224	Severe intellectual disability	1	Number	2008	0.0	0.0	0.0
3	YLDs (Years Lived with Disability)	298	American Samoa	1	Male	1	<5 years	388	Iodine deficiency	224	Severe intellectual disability	3	Rate	2008	0.0	0.0	0.0
3	YLDs (Years Lived with Disability)	298	American Samoa	2	Female	1	<5 years	388	Iodine deficiency	224	Severe intellectual disability	3	Rate	2008	0.0	0.0	0.0
3	YLDs (Years Lived with Disability)	298	American Samoa	3	Both	1	<5 years	388	Iodine deficiency	224	Severe intellectual disability	3	Rate	2008	0.0	0.0	0.0
3	YLDs (Years Lived with Disability)	298	American Samoa	1	Male	1	<5 years	388	Iodine deficiency	224	Severe intellectual disability	1	Number	2009	0.0	0.0	0.0
3	YLDs (Years Lived with Disability)	298	American Samoa	2	Female	1	<5 years	388	Iodine deficiency	224	Severe intellectual disability	1	Number	2009	0.0	0.0	0.0
3	YLDs (Years Lived with Disability)	298	American Samoa	3	Both	1	<5 years	388	Iodine deficiency	224	Severe intellectual disability	1	Number	2009	0.0	0.0	0.0
3	YLDs (Years Lived with Disability)	298	American Samoa	1	Male	1	<5 years	388	Iodine deficiency	224	Severe intellectual disability	3	Rate	2009	0.0	0.0	0.0
3	YLDs (Years Lived with Disability)	298	American Samoa	2	Female	1	<5 years	388	Iodine deficiency	224	Severe intellectual disability	3	Rate	2009	0.0	0.0	0.0
3	YLDs (Years Lived with Disability)	298	American Samoa	3	Both	1	<5 years	388	Iodine deficiency	224	Severe intellectual disability	3	Rate	2009	0.0	0.0	0.0
3	YLDs (Years Lived with Disability)	298	American Samoa	1	Male	1	<5 years	388	Iodine deficiency	224	Severe intellectual disability	1	Number	2010	0.0	0.0	0.0
3	YLDs (Years Lived with Disability)	298	American Samoa	2	Female	1	<5 years	388	Iodine deficiency	224	Severe intellectual disability	1	Number	2010	0.0	0.0	0.0
3	YLDs (Years Lived with Disability)	298	American Samoa	3	Both	1	<5 years	388	Iodine deficiency	224	Severe intellectual disability	1	Number	2010	0.0	0.0	0.0
3	YLDs (Years Lived with Disability)	298	American Samoa	1	Male	1	<5 years	388	Iodine deficiency	224	Severe intellectual disability	3	Rate	2010	0.0	0.0	0.0
3	YLDs (Years Lived with Disability)	298	American Samoa	2	Female	1	<5 years	388	Iodine deficiency	224	Severe intellectual disability	3	Rate	2010	0.0	0.0	0.0
3	YLDs (Years Lived with Disability)	298	American Samoa	3	Both	1	<5 years	388	Iodine deficiency	224	Severe intellectual disability	3	Rate	2010	0.0	0.0	0.0
3	YLDs (Years Lived with Disability)	298	American Samoa	1	Male	1	<5 years	388	Iodine deficiency	224	Severe intellectual disability	1	Number	2011	0.0	0.0	0.0
3	YLDs (Years Lived with Disability)	298	American Samoa	2	Female	1	<5 years	388	Iodine deficiency	224	Severe intellectual disability	1	Number	2011	0.0	0.0	0.0
3	YLDs (Years Lived with Disability)	298	American Samoa	3	Both	1	<5 years	388	Iodine deficiency	224	Severe intellectual disability	1	Number	2011	0.0	0.0	0.0
3	YLDs (Years Lived with Disability)	298	American Samoa	1	Male	1	<5 years	388	Iodine deficiency	224	Severe intellectual disability	3	Rate	2011	0.0	0.0	0.0
3	YLDs (Years Lived with Disability)	298	American Samoa	2	Female	1	<5 years	388	Iodine deficiency	224	Severe intellectual disability	3	Rate	2011	0.0	0.0	0.0
3	YLDs (Years Lived with Disability)	298	American Samoa	3	Both	1	<5 years	388	Iodine deficiency	224	Severe intellectual disability	3	Rate	2011	0.0	0.0	0.0
3	YLDs (Years Lived with Disability)	298	American Samoa	1	Male	1	<5 years	388	Iodine deficiency	224	Severe intellectual disability	1	Number	2012	0.0	0.0	0.0
3	YLDs (Years Lived with Disability)	298	American Samoa	2	Female	1	<5 years	388	Iodine deficiency	224	Severe intellectual disability	1	Number	2012	0.0	0.0	0.0
3	YLDs (Years Lived with Disability)	298	American Samoa	3	Both	1	<5 years	388	Iodine deficiency	224	Severe intellectual disability	1	Number	2012	0.0	0.0	0.0
3	YLDs (Years Lived with Disability)	298	American Samoa	1	Male	1	<5 years	388	Iodine deficiency	224	Severe intellectual disability	3	Rate	2012	0.0	0.0	0.0
3	YLDs (Years Lived with Disability)	298	American Samoa	2	Female	1	<5 years	388	Iodine deficiency	224	Severe intellectual disability	3	Rate	2012	0.0	0.0	0.0
3	YLDs (Years Lived with Disability)	298	American Samoa	3	Both	1	<5 years	388	Iodine deficiency	224	Severe intellectual disability	3	Rate	2012	0.0	0.0	0.0
3	YLDs (Years Lived with Disability)	298	American Samoa	1	Male	1	<5 years	388	Iodine deficiency	224	Severe intellectual disability	1	Number	2013	0.0	0.0	0.0
3	YLDs (Years Lived with Disability)	298	American Samoa	2	Female	1	<5 years	388	Iodine deficiency	224	Severe intellectual disability	1	Number	2013	0.0	0.0	0.0
3	YLDs (Years Lived with Disability)	298	American Samoa	3	Both	1	<5 years	388	Iodine deficiency	224	Severe intellectual disability	1	Number	2013	0.0	0.0	0.0
3	YLDs (Years Lived with Disability)	298	American Samoa	1	Male	1	<5 years	388	Iodine deficiency	224	Severe intellectual disability	3	Rate	2013	0.0	0.0	0.0
3	YLDs (Years Lived with Disability)	298	American Samoa	2	Female	1	<5 years	388	Iodine deficiency	224	Severe intellectual disability	3	Rate	2013	0.0	0.0	0.0
3	YLDs (Years Lived with Disability)	298	American Samoa	3	Both	1	<5 years	388	Iodine deficiency	224	Severe intellectual disability	3	Rate	2013	0.0	0.0	0.0
3	YLDs (Years Lived with Disability)	298	American Samoa	1	Male	1	<5 years	388	Iodine deficiency	224	Severe intellectual disability	1	Number	2014	0.0	0.0	0.0
3	YLDs (Years Lived with Disability)	298	American Samoa	2	Female	1	<5 years	388	Iodine deficiency	224	Severe intellectual disability	1	Number	2014	0.0	0.0	0.0
3	YLDs (Years Lived with Disability)	298	American Samoa	3	Both	1	<5 years	388	Iodine deficiency	224	Severe intellectual disability	1	Number	2014	0.0	0.0	0.0
3	YLDs (Years Lived with Disability)	298	American Samoa	1	Male	1	<5 years	388	Iodine deficiency	224	Severe intellectual disability	3	Rate	2014	0.0	0.0	0.0
3	YLDs (Years Lived with Disability)	298	American Samoa	2	Female	1	<5 years	388	Iodine deficiency	224	Severe intellectual disability	3	Rate	2014	0.0	0.0	0.0
3	YLDs (Years Lived with Disability)	298	American Samoa	3	Both	1	<5 years	388	Iodine deficiency	224	Severe intellectual disability	3	Rate	2014	0.0	0.0	0.0
3	YLDs (Years Lived with Disability)	298	American Samoa	1	Male	1	<5 years	388	Iodine deficiency	224	Severe intellectual disability	1	Number	2015	0.0	0.0	0.0
3	YLDs (Years Lived with Disability)	298	American Samoa	2	Female	1	<5 years	388	Iodine deficiency	224	Severe intellectual disability	1	Number	2015	0.0	0.0	0.0
3	YLDs (Years Lived with Disability)	298	American Samoa	3	Both	1	<5 years	388	Iodine deficiency	224	Severe intellectual disability	1	Number	2015	0.0	0.0	0.0
3	YLDs (Years Lived with Disability)	298	American Samoa	1	Male	1	<5 years	388	Iodine deficiency	224	Severe intellectual disability	3	Rate	2015	0.0	0.0	0.0
3	YLDs (Years Lived with Disability)	298	American Samoa	2	Female	1	<5 years	388	Iodine deficiency	224	Severe intellectual disability	3	Rate	2015	0.0	0.0	0.0
3	YLDs (Years Lived with Disability)	298	American Samoa	3	Both	1	<5 years	388	Iodine deficiency	224	Severe intellectual disability	3	Rate	2015	0.0	0.0	0.0
3	YLDs (Years Lived with Disability)	298	American Samoa	1	Male	1	<5 years	388	Iodine deficiency	224	Severe intellectual disability	1	Number	2016	0.0	0.0	0.0
3	YLDs (Years Lived with Disability)	298	American Samoa	2	Female	1	<5 years	388	Iodine deficiency	224	Severe intellectual disability	1	Number	2016	0.0	0.0	0.0
3	YLDs (Years Lived with Disability)	298	American Samoa	3	Both	1	<5 years	388	Iodine deficiency	224	Severe intellectual disability	1	Number	2016	0.0	0.0	0.0
3	YLDs (Years Lived with Disability)	298	American Samoa	1	Male	1	<5 years	388	Iodine deficiency	224	Severe intellectual disability	3	Rate	2016	0.0	0.0	0.0
3	YLDs (Years Lived with Disability)	298	American Samoa	2	Female	1	<5 years	388	Iodine deficiency	224	Severe intellectual disability	3	Rate	2016	0.0	0.0	0.0
3	YLDs (Years Lived with Disability)	298	American Samoa	3	Both	1	<5 years	388	Iodine deficiency	224	Severe intellectual disability	3	Rate	2016	0.0	0.0	0.0
3	YLDs (Years Lived with Disability)	298	American Samoa	1	Male	1	<5 years	388	Iodine deficiency	224	Severe intellectual disability	1	Number	2017	0.0	0.0	0.0
3	YLDs (Years Lived with Disability)	298	American Samoa	2	Female	1	<5 years	388	Iodine deficiency	224	Severe intellectual disability	1	Number	2017	0.0	0.0	0.0
3	YLDs (Years Lived with Disability)	298	American Samoa	3	Both	1	<5 years	388	Iodine deficiency	224	Severe intellectual disability	1	Number	2017	0.0	0.0	0.0
3	YLDs (Years Lived with Disability)	298	American Samoa	1	Male	1	<5 years	388	Iodine deficiency	224	Severe intellectual disability	3	Rate	2017	0.0	0.0	0.0
3	YLDs (Years Lived with Disability)	298	American Samoa	2	Female	1	<5 years	388	Iodine deficiency	224	Severe intellectual disability	3	Rate	2017	0.0	0.0	0.0
3	YLDs (Years Lived with Disability)	298	American Samoa	3	Both	1	<5 years	388	Iodine deficiency	224	Severe intellectual disability	3	Rate	2017	0.0	0.0	0.0
3	YLDs (Years Lived with Disability)	298	American Samoa	1	Male	1	<5 years	388	Iodine deficiency	224	Severe intellectual disability	1	Number	2018	0.0	0.0	0.0
3	YLDs (Years Lived with Disability)	298	American Samoa	2	Female	1	<5 years	388	Iodine deficiency	224	Severe intellectual disability	1	Number	2018	0.0	0.0	0.0
3	YLDs (Years Lived with Disability)	298	American Samoa	3	Both	1	<5 years	388	Iodine deficiency	224	Severe intellectual disability	1	Number	2018	0.0	0.0	0.0
3	YLDs (Years Lived with Disability)	298	American Samoa	1	Male	1	<5 years	388	Iodine deficiency	224	Severe intellectual disability	3	Rate	2018	0.0	0.0	0.0
3	YLDs (Years Lived with Disability)	298	American Samoa	2	Female	1	<5 years	388	Iodine deficiency	224	Severe intellectual disability	3	Rate	2018	0.0	0.0	0.0
3	YLDs (Years Lived with Disability)	298	American Samoa	3	Both	1	<5 years	388	Iodine deficiency	224	Severe intellectual disability	3	Rate	2018	0.0	0.0	0.0
3	YLDs (Years Lived with Disability)	298	American Samoa	1	Male	1	<5 years	388	Iodine deficiency	224	Severe intellectual disability	1	Number	2019	0.0	0.0	0.0
3	YLDs (Years Lived with Disability)	298	American Samoa	2	Female	1	<5 years	388	Iodine deficiency	224	Severe intellectual disability	1	Number	2019	0.0	0.0	0.0
3	YLDs (Years Lived with Disability)	298	American Samoa	3	Both	1	<5 years	388	Iodine deficiency	224	Severe intellectual disability	1	Number	2019	0.0	0.0	0.0
3	YLDs (Years Lived with Disability)	298	American Samoa	1	Male	1	<5 years	388	Iodine deficiency	224	Severe intellectual disability	3	Rate	2019	0.0	0.0	0.0
3	YLDs (Years Lived with Disability)	298	American Samoa	2	Female	1	<5 years	388	Iodine deficiency	224	Severe intellectual disability	3	Rate	2019	0.0	0.0	0.0
3	YLDs (Years Lived with Disability)	298	American Samoa	3	Both	1	<5 years	388	Iodine deficiency	224	Severe intellectual disability	3	Rate	2019	0.0	0.0	0.0
3	YLDs (Years Lived with Disability)	298	American Samoa	1	Male	1	<5 years	388	Iodine deficiency	224	Severe intellectual disability	1	Number	2020	0.0	0.0	0.0
3	YLDs (Years Lived with Disability)	298	American Samoa	2	Female	1	<5 years	388	Iodine deficiency	224	Severe intellectual disability	1	Number	2020	0.0	0.0	0.0
3	YLDs (Years Lived with Disability)	298	American Samoa	3	Both	1	<5 years	388	Iodine deficiency	224	Severe intellectual disability	1	Number	2020	0.0	0.0	0.0
3	YLDs (Years Lived with Disability)	298	American Samoa	1	Male	1	<5 years	388	Iodine deficiency	224	Severe intellectual disability	3	Rate	2020	0.0	0.0	0.0
3	YLDs (Years Lived with Disability)	298	American Samoa	2	Female	1	<5 years	388	Iodine deficiency	224	Severe intellectual disability	3	Rate	2020	0.0	0.0	0.0
3	YLDs (Years Lived with Disability)	298	American Samoa	3	Both	1	<5 years	388	Iodine deficiency	224	Severe intellectual disability	3	Rate	2020	0.0	0.0	0.0
3	YLDs (Years Lived with Disability)	298	American Samoa	1	Male	1	<5 years	388	Iodine deficiency	224	Severe intellectual disability	1	Number	2021	0.0	0.0	0.0
3	YLDs (Years Lived with Disability)	298	American Samoa	2	Female	1	<5 years	388	Iodine deficiency	224	Severe intellectual disability	1	Number	2021	0.0	0.0	0.0
3	YLDs (Years Lived with Disability)	298	American Samoa	3	Both	1	<5 years	388	Iodine deficiency	224	Severe intellectual disability	1	Number	2021	0.0	0.0	0.0
3	YLDs (Years Lived with Disability)	298	American Samoa	1	Male	1	<5 years	388	Iodine deficiency	224	Severe intellectual disability	3	Rate	2021	0.0	0.0	0.0
3	YLDs (Years Lived with Disability)	298	American Samoa	2	Female	1	<5 years	388	Iodine deficiency	224	Severe intellectual disability	3	Rate	2021	0.0	0.0	0.0
3	YLDs (Years Lived with Disability)	298	American Samoa	3	Both	1	<5 years	388	Iodine deficiency	224	Severe intellectual disability	3	Rate	2021	0.0	0.0	0.0
3	YLDs (Years Lived with Disability)	298	American Samoa	1	Male	6	5-9 years	388	Iodine deficiency	224	Severe intellectual disability	1	Number	1990	0.0	0.0	0.0
3	YLDs (Years Lived with Disability)	298	American Samoa	2	Female	6	5-9 years	388	Iodine deficiency	224	Severe intellectual disability	1	Number	1990	0.0	0.0	0.0
3	YLDs (Years Lived with Disability)	298	American Samoa	3	Both	6	5-9 years	388	Iodine deficiency	224	Severe intellectual disability	1	Number	1990	0.0	0.0	0.0
3	YLDs (Years Lived with Disability)	298	American Samoa	1	Male	6	5-9 years	388	Iodine deficiency	224	Severe intellectual disability	3	Rate	1990	0.0	0.0	0.0
3	YLDs (Years Lived with Disability)	298	American Samoa	2	Female	6	5-9 years	388	Iodine deficiency	224	Severe intellectual disability	3	Rate	1990	0.0	0.0	0.0
3	YLDs (Years Lived with Disability)	298	American Samoa	3	Both	6	5-9 years	388	Iodine deficiency	224	Severe intellectual disability	3	Rate	1990	0.0	0.0	0.0
3	YLDs (Years Lived with Disability)	298	American Samoa	1	Male	6	5-9 years	388	Iodine deficiency	224	Severe intellectual disability	1	Number	1991	0.0	0.0	0.0
3	YLDs (Years Lived with Disability)	298	American Samoa	2	Female	6	5-9 years	388	Iodine deficiency	224	Severe intellectual disability	1	Number	1991	0.0	0.0	0.0
3	YLDs (Years Lived with Disability)	298	American Samoa	3	Both	6	5-9 years	388	Iodine deficiency	224	Severe intellectual disability	1	Number	1991	0.0	0.0	0.0
3	YLDs (Years Lived with Disability)	298	American Samoa	1	Male	6	5-9 years	388	Iodine deficiency	224	Severe intellectual disability	3	Rate	1991	0.0	0.0	0.0
3	YLDs (Years Lived with Disability)	298	American Samoa	2	Female	6	5-9 years	388	Iodine deficiency	224	Severe intellectual disability	3	Rate	1991	0.0	0.0	0.0
3	YLDs (Years Lived with Disability)	298	American Samoa	3	Both	6	5-9 years	388	Iodine deficiency	224	Severe intellectual disability	3	Rate	1991	0.0	0.0	0.0
3	YLDs (Years Lived with Disability)	298	American Samoa	1	Male	6	5-9 years	388	Iodine deficiency	224	Severe intellectual disability	1	Number	1992	0.0	0.0	0.0
3	YLDs (Years Lived with Disability)	298	American Samoa	2	Female	6	5-9 years	388	Iodine deficiency	224	Severe intellectual disability	1	Number	1992	0.0	0.0	0.0
3	YLDs (Years Lived with Disability)	298	American Samoa	3	Both	6	5-9 years	388	Iodine deficiency	224	Severe intellectual disability	1	Number	1992	0.0	0.0	0.0
3	YLDs (Years Lived with Disability)	298	American Samoa	1	Male	6	5-9 years	388	Iodine deficiency	224	Severe intellectual disability	3	Rate	1992	0.0	0.0	0.0
3	YLDs (Years Lived with Disability)	298	American Samoa	2	Female	6	5-9 years	388	Iodine deficiency	224	Severe intellectual disability	3	Rate	1992	0.0	0.0	0.0
3	YLDs (Years Lived with Disability)	298	American Samoa	3	Both	6	5-9 years	388	Iodine deficiency	224	Severe intellectual disability	3	Rate	1992	0.0	0.0	0.0
3	YLDs (Years Lived with Disability)	298	American Samoa	1	Male	6	5-9 years	388	Iodine deficiency	224	Severe intellectual disability	1	Number	1993	0.0	0.0	0.0
3	YLDs (Years Lived with Disability)	298	American Samoa	2	Female	6	5-9 years	388	Iodine deficiency	224	Severe intellectual disability	1	Number	1993	0.0	0.0	0.0
3	YLDs (Years Lived with Disability)	298	American Samoa	3	Both	6	5-9 years	388	Iodine deficiency	224	Severe intellectual disability	1	Number	1993	0.0	0.0	0.0
3	YLDs (Years Lived with Disability)	298	American Samoa	1	Male	6	5-9 years	388	Iodine deficiency	224	Severe intellectual disability	3	Rate	1993	0.0	0.0	0.0
3	YLDs (Years Lived with Disability)	298	American Samoa	2	Female	6	5-9 years	388	Iodine deficiency	224	Severe intellectual disability	3	Rate	1993	0.0	0.0	0.0
3	YLDs (Years Lived with Disability)	298	American Samoa	3	Both	6	5-9 years	388	Iodine deficiency	224	Severe intellectual disability	3	Rate	1993	0.0	0.0	0.0
3	YLDs (Years Lived with Disability)	298	American Samoa	1	Male	6	5-9 years	388	Iodine deficiency	224	Severe intellectual disability	1	Number	1994	0.0	0.0	0.0
3	YLDs (Years Lived with Disability)	298	American Samoa	2	Female	6	5-9 years	388	Iodine deficiency	224	Severe intellectual disability	1	Number	1994	0.0	0.0	0.0
3	YLDs (Years Lived with Disability)	298	American Samoa	3	Both	6	5-9 years	388	Iodine deficiency	224	Severe intellectual disability	1	Number	1994	0.0	0.0	0.0
3	YLDs (Years Lived with Disability)	298	American Samoa	1	Male	6	5-9 years	388	Iodine deficiency	224	Severe intellectual disability	3	Rate	1994	0.0	0.0	0.0
3	YLDs (Years Lived with Disability)	298	American Samoa	2	Female	6	5-9 years	388	Iodine deficiency	224	Severe intellectual disability	3	Rate	1994	0.0	0.0	0.0
3	YLDs (Years Lived with Disability)	298	American Samoa	3	Both	6	5-9 years	388	Iodine deficiency	224	Severe intellectual disability	3	Rate	1994	0.0	0.0	0.0
3	YLDs (Years Lived with Disability)	298	American Samoa	1	Male	6	5-9 years	388	Iodine deficiency	224	Severe intellectual disability	1	Number	1995	0.0	0.0	0.0
3	YLDs (Years Lived with Disability)	298	American Samoa	2	Female	6	5-9 years	388	Iodine deficiency	224	Severe intellectual disability	1	Number	1995	0.0	0.0	0.0
3	YLDs (Years Lived with Disability)	298	American Samoa	3	Both	6	5-9 years	388	Iodine deficiency	224	Severe intellectual disability	1	Number	1995	0.0	0.0	0.0
3	YLDs (Years Lived with Disability)	298	American Samoa	1	Male	6	5-9 years	388	Iodine deficiency	224	Severe intellectual disability	3	Rate	1995	0.0	0.0	0.0
3	YLDs (Years Lived with Disability)	298	American Samoa	2	Female	6	5-9 years	388	Iodine deficiency	224	Severe intellectual disability	3	Rate	1995	0.0	0.0	0.0
3	YLDs (Years Lived with Disability)	298	American Samoa	3	Both	6	5-9 years	388	Iodine deficiency	224	Severe intellectual disability	3	Rate	1995	0.0	0.0	0.0
3	YLDs (Years Lived with Disability)	298	American Samoa	1	Male	6	5-9 years	388	Iodine deficiency	224	Severe intellectual disability	1	Number	1996	0.0	0.0	0.0
3	YLDs (Years Lived with Disability)	298	American Samoa	2	Female	6	5-9 years	388	Iodine deficiency	224	Severe intellectual disability	1	Number	1996	0.0	0.0	0.0
3	YLDs (Years Lived with Disability)	298	American Samoa	3	Both	6	5-9 years	388	Iodine deficiency	224	Severe intellectual disability	1	Number	1996	0.0	0.0	0.0
3	YLDs (Years Lived with Disability)	298	American Samoa	1	Male	6	5-9 years	388	Iodine deficiency	224	Severe intellectual disability	3	Rate	1996	0.0	0.0	0.0
3	YLDs (Years Lived with Disability)	298	American Samoa	2	Female	6	5-9 years	388	Iodine deficiency	224	Severe intellectual disability	3	Rate	1996	0.0	0.0	0.0
3	YLDs (Years Lived with Disability)	298	American Samoa	3	Both	6	5-9 years	388	Iodine deficiency	224	Severe intellectual disability	3	Rate	1996	0.0	0.0	0.0
3	YLDs (Years Lived with Disability)	298	American Samoa	1	Male	6	5-9 years	388	Iodine deficiency	224	Severe intellectual disability	1	Number	1997	0.0	0.0	0.0
3	YLDs (Years Lived with Disability)	298	American Samoa	2	Female	6	5-9 years	388	Iodine deficiency	224	Severe intellectual disability	1	Number	1997	0.0	0.0	0.0
3	YLDs (Years Lived with Disability)	298	American Samoa	3	Both	6	5-9 years	388	Iodine deficiency	224	Severe intellectual disability	1	Number	1997	0.0	0.0	0.0
3	YLDs (Years Lived with Disability)	298	American Samoa	1	Male	6	5-9 years	388	Iodine deficiency	224	Severe intellectual disability	3	Rate	1997	0.0	0.0	0.0
3	YLDs (Years Lived with Disability)	298	American Samoa	2	Female	6	5-9 years	388	Iodine deficiency	224	Severe intellectual disability	3	Rate	1997	0.0	0.0	0.0
3	YLDs (Years Lived with Disability)	298	American Samoa	3	Both	6	5-9 years	388	Iodine deficiency	224	Severe intellectual disability	3	Rate	1997	0.0	0.0	0.0
3	YLDs (Years Lived with Disability)	298	American Samoa	1	Male	6	5-9 years	388	Iodine deficiency	224	Severe intellectual disability	1	Number	1998	0.0	0.0	0.0
3	YLDs (Years Lived with Disability)	298	American Samoa	2	Female	6	5-9 years	388	Iodine deficiency	224	Severe intellectual disability	1	Number	1998	0.0	0.0	0.0
3	YLDs (Years Lived with Disability)	298	American Samoa	3	Both	6	5-9 years	388	Iodine deficiency	224	Severe intellectual disability	1	Number	1998	0.0	0.0	0.0
3	YLDs (Years Lived with Disability)	298	American Samoa	1	Male	6	5-9 years	388	Iodine deficiency	224	Severe intellectual disability	3	Rate	1998	0.0	0.0	0.0
3	YLDs (Years Lived with Disability)	298	American Samoa	2	Female	6	5-9 years	388	Iodine deficiency	224	Severe intellectual disability	3	Rate	1998	0.0	0.0	0.0
3	YLDs (Years Lived with Disability)	298	American Samoa	3	Both	6	5-9 years	388	Iodine deficiency	224	Severe intellectual disability	3	Rate	1998	0.0	0.0	0.0
3	YLDs (Years Lived with Disability)	298	American Samoa	1	Male	6	5-9 years	388	Iodine deficiency	224	Severe intellectual disability	1	Number	1999	0.0	0.0	0.0
3	YLDs (Years Lived with Disability)	298	American Samoa	2	Female	6	5-9 years	388	Iodine deficiency	224	Severe intellectual disability	1	Number	1999	0.0	0.0	0.0
3	YLDs (Years Lived with Disability)	298	American Samoa	3	Both	6	5-9 years	388	Iodine deficiency	224	Severe intellectual disability	1	Number	1999	0.0	0.0	0.0
3	YLDs (Years Lived with Disability)	298	American Samoa	1	Male	6	5-9 years	388	Iodine deficiency	224	Severe intellectual disability	3	Rate	1999	0.0	0.0	0.0
3	YLDs (Years Lived with Disability)	298	American Samoa	2	Female	6	5-9 years	388	Iodine deficiency	224	Severe intellectual disability	3	Rate	1999	0.0	0.0	0.0
3	YLDs (Years Lived with Disability)	298	American Samoa	3	Both	6	5-9 years	388	Iodine deficiency	224	Severe intellectual disability	3	Rate	1999	0.0	0.0	0.0
3	YLDs (Years Lived with Disability)	298	American Samoa	1	Male	6	5-9 years	388	Iodine deficiency	224	Severe intellectual disability	1	Number	2000	0.0	0.0	0.0
3	YLDs (Years Lived with Disability)	298	American Samoa	2	Female	6	5-9 years	388	Iodine deficiency	224	Severe intellectual disability	1	Number	2000	0.0	0.0	0.0
3	YLDs (Years Lived with Disability)	298	American Samoa	3	Both	6	5-9 years	388	Iodine deficiency	224	Severe intellectual disability	1	Number	2000	0.0	0.0	0.0
3	YLDs (Years Lived with Disability)	298	American Samoa	1	Male	6	5-9 years	388	Iodine deficiency	224	Severe intellectual disability	3	Rate	2000	0.0	0.0	0.0
3	YLDs (Years Lived with Disability)	298	American Samoa	2	Female	6	5-9 years	388	Iodine deficiency	224	Severe intellectual disability	3	Rate	2000	0.0	0.0	0.0
3	YLDs (Years Lived with Disability)	298	American Samoa	3	Both	6	5-9 years	388	Iodine deficiency	224	Severe intellectual disability	3	Rate	2000	0.0	0.0	0.0
3	YLDs (Years Lived with Disability)	298	American Samoa	1	Male	6	5-9 years	388	Iodine deficiency	224	Severe intellectual disability	1	Number	2001	0.0	0.0	0.0
3	YLDs (Years Lived with Disability)	298	American Samoa	2	Female	6	5-9 years	388	Iodine deficiency	224	Severe intellectual disability	1	Number	2001	0.0	0.0	0.0
3	YLDs (Years Lived with Disability)	298	American Samoa	3	Both	6	5-9 years	388	Iodine deficiency	224	Severe intellectual disability	1	Number	2001	0.0	0.0	0.0
3	YLDs (Years Lived with Disability)	298	American Samoa	1	Male	6	5-9 years	388	Iodine deficiency	224	Severe intellectual disability	3	Rate	2001	0.0	0.0	0.0
3	YLDs (Years Lived with Disability)	298	American Samoa	2	Female	6	5-9 years	388	Iodine deficiency	224	Severe intellectual disability	3	Rate	2001	0.0	0.0	0.0
3	YLDs (Years Lived with Disability)	298	American Samoa	3	Both	6	5-9 years	388	Iodine deficiency	224	Severe intellectual disability	3	Rate	2001	0.0	0.0	0.0
3	YLDs (Years Lived with Disability)	298	American Samoa	1	Male	6	5-9 years	388	Iodine deficiency	224	Severe intellectual disability	1	Number	2002	0.0	0.0	0.0
3	YLDs (Years Lived with Disability)	298	American Samoa	2	Female	6	5-9 years	388	Iodine deficiency	224	Severe intellectual disability	1	Number	2002	0.0	0.0	0.0
3	YLDs (Years Lived with Disability)	298	American Samoa	3	Both	6	5-9 years	388	Iodine deficiency	224	Severe intellectual disability	1	Number	2002	0.0	0.0	0.0
3	YLDs (Years Lived with Disability)	298	American Samoa	1	Male	6	5-9 years	388	Iodine deficiency	224	Severe intellectual disability	3	Rate	2002	0.0	0.0	0.0
3	YLDs (Years Lived with Disability)	298	American Samoa	2	Female	6	5-9 years	388	Iodine deficiency	224	Severe intellectual disability	3	Rate	2002	0.0	0.0	0.0
3	YLDs (Years Lived with Disability)	298	American Samoa	3	Both	6	5-9 years	388	Iodine deficiency	224	Severe intellectual disability	3	Rate	2002	0.0	0.0	0.0
3	YLDs (Years Lived with Disability)	298	American Samoa	1	Male	6	5-9 years	388	Iodine deficiency	224	Severe intellectual disability	1	Number	2003	0.0	0.0	0.0
3	YLDs (Years Lived with Disability)	298	American Samoa	2	Female	6	5-9 years	388	Iodine deficiency	224	Severe intellectual disability	1	Number	2003	0.0	0.0	0.0
3	YLDs (Years Lived with Disability)	298	American Samoa	3	Both	6	5-9 years	388	Iodine deficiency	224	Severe intellectual disability	1	Number	2003	0.0	0.0	0.0
3	YLDs (Years Lived with Disability)	298	American Samoa	1	Male	6	5-9 years	388	Iodine deficiency	224	Severe intellectual disability	3	Rate	2003	0.0	0.0	0.0
3	YLDs (Years Lived with Disability)	298	American Samoa	2	Female	6	5-9 years	388	Iodine deficiency	224	Severe intellectual disability	3	Rate	2003	0.0	0.0	0.0
3	YLDs (Years Lived with Disability)	298	American Samoa	3	Both	6	5-9 years	388	Iodine deficiency	224	Severe intellectual disability	3	Rate	2003	0.0	0.0	0.0
3	YLDs (Years Lived with Disability)	298	American Samoa	1	Male	6	5-9 years	388	Iodine deficiency	224	Severe intellectual disability	1	Number	2004	0.0	0.0	0.0
3	YLDs (Years Lived with Disability)	298	American Samoa	2	Female	6	5-9 years	388	Iodine deficiency	224	Severe intellectual disability	1	Number	2004	0.0	0.0	0.0
3	YLDs (Years Lived with Disability)	298	American Samoa	3	Both	6	5-9 years	388	Iodine deficiency	224	Severe intellectual disability	1	Number	2004	0.0	0.0	0.0
3	YLDs (Years Lived with Disability)	298	American Samoa	1	Male	6	5-9 years	388	Iodine deficiency	224	Severe intellectual disability	3	Rate	2004	0.0	0.0	0.0
3	YLDs (Years Lived with Disability)	298	American Samoa	2	Female	6	5-9 years	388	Iodine deficiency	224	Severe intellectual disability	3	Rate	2004	0.0	0.0	0.0
3	YLDs (Years Lived with Disability)	298	American Samoa	3	Both	6	5-9 years	388	Iodine deficiency	224	Severe intellectual disability	3	Rate	2004	0.0	0.0	0.0
3	YLDs (Years Lived with Disability)	298	American Samoa	1	Male	6	5-9 years	388	Iodine deficiency	224	Severe intellectual disability	1	Number	2005	0.0	0.0	0.0
3	YLDs (Years Lived with Disability)	298	American Samoa	2	Female	6	5-9 years	388	Iodine deficiency	224	Severe intellectual disability	1	Number	2005	0.0	0.0	0.0
3	YLDs (Years Lived with Disability)	298	American Samoa	3	Both	6	5-9 years	388	Iodine deficiency	224	Severe intellectual disability	1	Number	2005	0.0	0.0	0.0
3	YLDs (Years Lived with Disability)	298	American Samoa	1	Male	6	5-9 years	388	Iodine deficiency	224	Severe intellectual disability	3	Rate	2005	0.0	0.0	0.0
3	YLDs (Years Lived with Disability)	298	American Samoa	2	Female	6	5-9 years	388	Iodine deficiency	224	Severe intellectual disability	3	Rate	2005	0.0	0.0	0.0
3	YLDs (Years Lived with Disability)	298	American Samoa	3	Both	6	5-9 years	388	Iodine deficiency	224	Severe intellectual disability	3	Rate	2005	0.0	0.0	0.0
3	YLDs (Years Lived with Disability)	298	American Samoa	1	Male	6	5-9 years	388	Iodine deficiency	224	Severe intellectual disability	1	Number	2006	0.0	0.0	0.0
3	YLDs (Years Lived with Disability)	298	American Samoa	2	Female	6	5-9 years	388	Iodine deficiency	224	Severe intellectual disability	1	Number	2006	0.0	0.0	0.0
3	YLDs (Years Lived with Disability)	298	American Samoa	3	Both	6	5-9 years	388	Iodine deficiency	224	Severe intellectual disability	1	Number	2006	0.0	0.0	0.0
3	YLDs (Years Lived with Disability)	298	American Samoa	1	Male	6	5-9 years	388	Iodine deficiency	224	Severe intellectual disability	3	Rate	2006	0.0	0.0	0.0
3	YLDs (Years Lived with Disability)	298	American Samoa	2	Female	6	5-9 years	388	Iodine deficiency	224	Severe intellectual disability	3	Rate	2006	0.0	0.0	0.0
3	YLDs (Years Lived with Disability)	298	American Samoa	3	Both	6	5-9 years	388	Iodine deficiency	224	Severe intellectual disability	3	Rate	2006	0.0	0.0	0.0
3	YLDs (Years Lived with Disability)	298	American Samoa	1	Male	6	5-9 years	388	Iodine deficiency	224	Severe intellectual disability	1	Number	2007	0.0	0.0	0.0
3	YLDs (Years Lived with Disability)	298	American Samoa	2	Female	6	5-9 years	388	Iodine deficiency	224	Severe intellectual disability	1	Number	2007	0.0	0.0	0.0
3	YLDs (Years Lived with Disability)	298	American Samoa	3	Both	6	5-9 years	388	Iodine deficiency	224	Severe intellectual disability	1	Number	2007	0.0	0.0	0.0
3	YLDs (Years Lived with Disability)	298	American Samoa	1	Male	6	5-9 years	388	Iodine deficiency	224	Severe intellectual disability	3	Rate	2007	0.0	0.0	0.0
3	YLDs (Years Lived with Disability)	298	American Samoa	2	Female	6	5-9 years	388	Iodine deficiency	224	Severe intellectual disability	3	Rate	2007	0.0	0.0	0.0
3	YLDs (Years Lived with Disability)	298	American Samoa	3	Both	6	5-9 years	388	Iodine deficiency	224	Severe intellectual disability	3	Rate	2007	0.0	0.0	0.0
3	YLDs (Years Lived with Disability)	298	American Samoa	1	Male	6	5-9 years	388	Iodine deficiency	224	Severe intellectual disability	1	Number	2008	0.0	0.0	0.0
3	YLDs (Years Lived with Disability)	298	American Samoa	2	Female	6	5-9 years	388	Iodine deficiency	224	Severe intellectual disability	1	Number	2008	0.0	0.0	0.0
3	YLDs (Years Lived with Disability)	298	American Samoa	3	Both	6	5-9 years	388	Iodine deficiency	224	Severe intellectual disability	1	Number	2008	0.0	0.0	0.0
3	YLDs (Years Lived with Disability)	298	American Samoa	1	Male	6	5-9 years	388	Iodine deficiency	224	Severe intellectual disability	3	Rate	2008	0.0	0.0	0.0
3	YLDs (Years Lived with Disability)	298	American Samoa	2	Female	6	5-9 years	388	Iodine deficiency	224	Severe intellectual disability	3	Rate	2008	0.0	0.0	0.0
3	YLDs (Years Lived with Disability)	298	American Samoa	3	Both	6	5-9 years	388	Iodine deficiency	224	Severe intellectual disability	3	Rate	2008	0.0	0.0	0.0
3	YLDs (Years Lived with Disability)	298	American Samoa	1	Male	6	5-9 years	388	Iodine deficiency	224	Severe intellectual disability	1	Number	2009	0.0	0.0	0.0
3	YLDs (Years Lived with Disability)	298	American Samoa	2	Female	6	5-9 years	388	Iodine deficiency	224	Severe intellectual disability	1	Number	2009	0.0	0.0	0.0
3	YLDs (Years Lived with Disability)	298	American Samoa	3	Both	6	5-9 years	388	Iodine deficiency	224	Severe intellectual disability	1	Number	2009	0.0	0.0	0.0
3	YLDs (Years Lived with Disability)	298	American Samoa	1	Male	6	5-9 years	388	Iodine deficiency	224	Severe intellectual disability	3	Rate	2009	0.0	0.0	0.0
3	YLDs (Years Lived with Disability)	298	American Samoa	2	Female	6	5-9 years	388	Iodine deficiency	224	Severe intellectual disability	3	Rate	2009	0.0	0.0	0.0
3	YLDs (Years Lived with Disability)	298	American Samoa	3	Both	6	5-9 years	388	Iodine deficiency	224	Severe intellectual disability	3	Rate	2009	0.0	0.0	0.0
3	YLDs (Years Lived with Disability)	298	American Samoa	1	Male	6	5-9 years	388	Iodine deficiency	224	Severe intellectual disability	1	Number	2010	0.0	0.0	0.0
3	YLDs (Years Lived with Disability)	298	American Samoa	2	Female	6	5-9 years	388	Iodine deficiency	224	Severe intellectual disability	1	Number	2010	0.0	0.0	0.0
3	YLDs (Years Lived with Disability)	298	American Samoa	3	Both	6	5-9 years	388	Iodine deficiency	224	Severe intellectual disability	1	Number	2010	0.0	0.0	0.0
3	YLDs (Years Lived with Disability)	298	American Samoa	1	Male	6	5-9 years	388	Iodine deficiency	224	Severe intellectual disability	3	Rate	2010	0.0	0.0	0.0
3	YLDs (Years Lived with Disability)	298	American Samoa	2	Female	6	5-9 years	388	Iodine deficiency	224	Severe intellectual disability	3	Rate	2010	0.0	0.0	0.0
3	YLDs (Years Lived with Disability)	298	American Samoa	3	Both	6	5-9 years	388	Iodine deficiency	224	Severe intellectual disability	3	Rate	2010	0.0	0.0	0.0
3	YLDs (Years Lived with Disability)	298	American Samoa	1	Male	6	5-9 years	388	Iodine deficiency	224	Severe intellectual disability	1	Number	2011	0.0	0.0	0.0
3	YLDs (Years Lived with Disability)	298	American Samoa	2	Female	6	5-9 years	388	Iodine deficiency	224	Severe intellectual disability	1	Number	2011	0.0	0.0	0.0
3	YLDs (Years Lived with Disability)	298	American Samoa	3	Both	6	5-9 years	388	Iodine deficiency	224	Severe intellectual disability	1	Number	2011	0.0	0.0	0.0
3	YLDs (Years Lived with Disability)	298	American Samoa	1	Male	6	5-9 years	388	Iodine deficiency	224	Severe intellectual disability	3	Rate	2011	0.0	0.0	0.0
3	YLDs (Years Lived with Disability)	298	American Samoa	2	Female	6	5-9 years	388	Iodine deficiency	224	Severe intellectual disability	3	Rate	2011	0.0	0.0	0.0
3	YLDs (Years Lived with Disability)	298	American Samoa	3	Both	6	5-9 years	388	Iodine deficiency	224	Severe intellectual disability	3	Rate	2011	0.0	0.0	0.0
3	YLDs (Years Lived with Disability)	298	American Samoa	1	Male	6	5-9 years	388	Iodine deficiency	224	Severe intellectual disability	1	Number	2012	0.0	0.0	0.0
3	YLDs (Years Lived with Disability)	298	American Samoa	2	Female	6	5-9 years	388	Iodine deficiency	224	Severe intellectual disability	1	Number	2012	0.0	0.0	0.0
3	YLDs (Years Lived with Disability)	298	American Samoa	3	Both	6	5-9 years	388	Iodine deficiency	224	Severe intellectual disability	1	Number	2012	0.0	0.0	0.0
3	YLDs (Years Lived with Disability)	298	American Samoa	1	Male	6	5-9 years	388	Iodine deficiency	224	Severe intellectual disability	3	Rate	2012	0.0	0.0	0.0
3	YLDs (Years Lived with Disability)	298	American Samoa	2	Female	6	5-9 years	388	Iodine deficiency	224	Severe intellectual disability	3	Rate	2012	0.0	0.0	0.0
3	YLDs (Years Lived with Disability)	298	American Samoa	3	Both	6	5-9 years	388	Iodine deficiency	224	Severe intellectual disability	3	Rate	2012	0.0	0.0	0.0
3	YLDs (Years Lived with Disability)	298	American Samoa	1	Male	6	5-9 years	388	Iodine deficiency	224	Severe intellectual disability	1	Number	2013	0.0	0.0	0.0
3	YLDs (Years Lived with Disability)	298	American Samoa	2	Female	6	5-9 years	388	Iodine deficiency	224	Severe intellectual disability	1	Number	2013	0.0	0.0	0.0
3	YLDs (Years Lived with Disability)	298	American Samoa	3	Both	6	5-9 years	388	Iodine deficiency	224	Severe intellectual disability	1	Number	2013	0.0	0.0	0.0
3	YLDs (Years Lived with Disability)	298	American Samoa	1	Male	6	5-9 years	388	Iodine deficiency	224	Severe intellectual disability	3	Rate	2013	0.0	0.0	0.0
3	YLDs (Years Lived with Disability)	298	American Samoa	2	Female	6	5-9 years	388	Iodine deficiency	224	Severe intellectual disability	3	Rate	2013	0.0	0.0	0.0
3	YLDs (Years Lived with Disability)	298	American Samoa	3	Both	6	5-9 years	388	Iodine deficiency	224	Severe intellectual disability	3	Rate	2013	0.0	0.0	0.0
3	YLDs (Years Lived with Disability)	298	American Samoa	1	Male	6	5-9 years	388	Iodine deficiency	224	Severe intellectual disability	1	Number	2014	0.0	0.0	0.0
3	YLDs (Years Lived with Disability)	298	American Samoa	2	Female	6	5-9 years	388	Iodine deficiency	224	Severe intellectual disability	1	Number	2014	0.0	0.0	0.0
3	YLDs (Years Lived with Disability)	298	American Samoa	3	Both	6	5-9 years	388	Iodine deficiency	224	Severe intellectual disability	1	Number	2014	0.0	0.0	0.0
3	YLDs (Years Lived with Disability)	298	American Samoa	1	Male	6	5-9 years	388	Iodine deficiency	224	Severe intellectual disability	3	Rate	2014	0.0	0.0	0.0
3	YLDs (Years Lived with Disability)	298	American Samoa	2	Female	6	5-9 years	388	Iodine deficiency	224	Severe intellectual disability	3	Rate	2014	0.0	0.0	0.0
3	YLDs (Years Lived with Disability)	298	American Samoa	3	Both	6	5-9 years	388	Iodine deficiency	224	Severe intellectual disability	3	Rate	2014	0.0	0.0	0.0
3	YLDs (Years Lived with Disability)	298	American Samoa	1	Male	6	5-9 years	388	Iodine deficiency	224	Severe intellectual disability	1	Number	2015	0.0	0.0	0.0
3	YLDs (Years Lived with Disability)	298	American Samoa	2	Female	6	5-9 years	388	Iodine deficiency	224	Severe intellectual disability	1	Number	2015	0.0	0.0	0.0
3	YLDs (Years Lived with Disability)	298	American Samoa	3	Both	6	5-9 years	388	Iodine deficiency	224	Severe intellectual disability	1	Number	2015	0.0	0.0	0.0
3	YLDs (Years Lived with Disability)	298	American Samoa	1	Male	6	5-9 years	388	Iodine deficiency	224	Severe intellectual disability	3	Rate	2015	0.0	0.0	0.0
3	YLDs (Years Lived with Disability)	298	American Samoa	2	Female	6	5-9 years	388	Iodine deficiency	224	Severe intellectual disability	3	Rate	2015	0.0	0.0	0.0
3	YLDs (Years Lived with Disability)	298	American Samoa	3	Both	6	5-9 years	388	Iodine deficiency	224	Severe intellectual disability	3	Rate	2015	0.0	0.0	0.0
3	YLDs (Years Lived with Disability)	298	American Samoa	1	Male	6	5-9 years	388	Iodine deficiency	224	Severe intellectual disability	1	Number	2016	0.0	0.0	0.0
3	YLDs (Years Lived with Disability)	298	American Samoa	2	Female	6	5-9 years	388	Iodine deficiency	224	Severe intellectual disability	1	Number	2016	0.0	0.0	0.0
3	YLDs (Years Lived with Disability)	298	American Samoa	3	Both	6	5-9 years	388	Iodine deficiency	224	Severe intellectual disability	1	Number	2016	0.0	0.0	0.0
3	YLDs (Years Lived with Disability)	298	American Samoa	1	Male	6	5-9 years	388	Iodine deficiency	224	Severe intellectual disability	3	Rate	2016	0.0	0.0	0.0
3	YLDs (Years Lived with Disability)	298	American Samoa	2	Female	6	5-9 years	388	Iodine deficiency	224	Severe intellectual disability	3	Rate	2016	0.0	0.0	0.0
3	YLDs (Years Lived with Disability)	298	American Samoa	3	Both	6	5-9 years	388	Iodine deficiency	224	Severe intellectual disability	3	Rate	2016	0.0	0.0	0.0
3	YLDs (Years Lived with Disability)	298	American Samoa	1	Male	6	5-9 years	388	Iodine deficiency	224	Severe intellectual disability	1	Number	2017	0.0	0.0	0.0
3	YLDs (Years Lived with Disability)	298	American Samoa	2	Female	6	5-9 years	388	Iodine deficiency	224	Severe intellectual disability	1	Number	2017	0.0	0.0	0.0
3	YLDs (Years Lived with Disability)	298	American Samoa	3	Both	6	5-9 years	388	Iodine deficiency	224	Severe intellectual disability	1	Number	2017	0.0	0.0	0.0
3	YLDs (Years Lived with Disability)	298	American Samoa	1	Male	6	5-9 years	388	Iodine deficiency	224	Severe intellectual disability	3	Rate	2017	0.0	0.0	0.0
3	YLDs (Years Lived with Disability)	298	American Samoa	2	Female	6	5-9 years	388	Iodine deficiency	224	Severe intellectual disability	3	Rate	2017	0.0	0.0	0.0
3	YLDs (Years Lived with Disability)	298	American Samoa	3	Both	6	5-9 years	388	Iodine deficiency	224	Severe intellectual disability	3	Rate	2017	0.0	0.0	0.0
3	YLDs (Years Lived with Disability)	298	American Samoa	1	Male	6	5-9 years	388	Iodine deficiency	224	Severe intellectual disability	1	Number	2018	0.0	0.0	0.0
3	YLDs (Years Lived with Disability)	298	American Samoa	2	Female	6	5-9 years	388	Iodine deficiency	224	Severe intellectual disability	1	Number	2018	0.0	0.0	0.0
3	YLDs (Years Lived with Disability)	298	American Samoa	3	Both	6	5-9 years	388	Iodine deficiency	224	Severe intellectual disability	1	Number	2018	0.0	0.0	0.0
3	YLDs (Years Lived with Disability)	298	American Samoa	1	Male	6	5-9 years	388	Iodine deficiency	224	Severe intellectual disability	3	Rate	2018	0.0	0.0	0.0
3	YLDs (Years Lived with Disability)	298	American Samoa	2	Female	6	5-9 years	388	Iodine deficiency	224	Severe intellectual disability	3	Rate	2018	0.0	0.0	0.0
3	YLDs (Years Lived with Disability)	298	American Samoa	3	Both	6	5-9 years	388	Iodine deficiency	224	Severe intellectual disability	3	Rate	2018	0.0	0.0	0.0
3	YLDs (Years Lived with Disability)	298	American Samoa	1	Male	6	5-9 years	388	Iodine deficiency	224	Severe intellectual disability	1	Number	2019	0.0	0.0	0.0
3	YLDs (Years Lived with Disability)	298	American Samoa	2	Female	6	5-9 years	388	Iodine deficiency	224	Severe intellectual disability	1	Number	2019	0.0	0.0	0.0
3	YLDs (Years Lived with Disability)	298	American Samoa	3	Both	6	5-9 years	388	Iodine deficiency	224	Severe intellectual disability	1	Number	2019	0.0	0.0	0.0
3	YLDs (Years Lived with Disability)	298	American Samoa	1	Male	6	5-9 years	388	Iodine deficiency	224	Severe intellectual disability	3	Rate	2019	0.0	0.0	0.0
3	YLDs (Years Lived with Disability)	298	American Samoa	2	Female	6	5-9 years	388	Iodine deficiency	224	Severe intellectual disability	3	Rate	2019	0.0	0.0	0.0
3	YLDs (Years Lived with Disability)	298	American Samoa	3	Both	6	5-9 years	388	Iodine deficiency	224	Severe intellectual disability	3	Rate	2019	0.0	0.0	0.0
3	YLDs (Years Lived with Disability)	298	American Samoa	1	Male	6	5-9 years	388	Iodine deficiency	224	Severe intellectual disability	1	Number	2020	0.0	0.0	0.0
3	YLDs (Years Lived with Disability)	298	American Samoa	2	Female	6	5-9 years	388	Iodine deficiency	224	Severe intellectual disability	1	Number	2020	0.0	0.0	0.0
3	YLDs (Years Lived with Disability)	298	American Samoa	3	Both	6	5-9 years	388	Iodine deficiency	224	Severe intellectual disability	1	Number	2020	0.0	0.0	0.0
3	YLDs (Years Lived with Disability)	298	American Samoa	1	Male	6	5-9 years	388	Iodine deficiency	224	Severe intellectual disability	3	Rate	2020	0.0	0.0	0.0
3	YLDs (Years Lived with Disability)	298	American Samoa	2	Female	6	5-9 years	388	Iodine deficiency	224	Severe intellectual disability	3	Rate	2020	0.0	0.0	0.0
3	YLDs (Years Lived with Disability)	298	American Samoa	3	Both	6	5-9 years	388	Iodine deficiency	224	Severe intellectual disability	3	Rate	2020	0.0	0.0	0.0
3	YLDs (Years Lived with Disability)	298	American Samoa	1	Male	6	5-9 years	388	Iodine deficiency	224	Severe intellectual disability	1	Number	2021	0.0	0.0	0.0
3	YLDs (Years Lived with Disability)	298	American Samoa	2	Female	6	5-9 years	388	Iodine deficiency	224	Severe intellectual disability	1	Number	2021	0.0	0.0	0.0
3	YLDs (Years Lived with Disability)	298	American Samoa	3	Both	6	5-9 years	388	Iodine deficiency	224	Severe intellectual disability	1	Number	2021	0.0	0.0	0.0
3	YLDs (Years Lived with Disability)	298	American Samoa	1	Male	6	5-9 years	388	Iodine deficiency	224	Severe intellectual disability	3	Rate	2021	0.0	0.0	0.0
3	YLDs (Years Lived with Disability)	298	American Samoa	2	Female	6	5-9 years	388	Iodine deficiency	224	Severe intellectual disability	3	Rate	2021	0.0	0.0	0.0
3	YLDs (Years Lived with Disability)	298	American Samoa	3	Both	6	5-9 years	388	Iodine deficiency	224	Severe intellectual disability	3	Rate	2021	0.0	0.0	0.0
3	YLDs (Years Lived with Disability)	298	American Samoa	1	Male	7	10-14 years	388	Iodine deficiency	224	Severe intellectual disability	1	Number	1990	0.0	0.0	0.0
3	YLDs (Years Lived with Disability)	298	American Samoa	2	Female	7	10-14 years	388	Iodine deficiency	224	Severe intellectual disability	1	Number	1990	0.0	0.0	0.0
3	YLDs (Years Lived with Disability)	298	American Samoa	3	Both	7	10-14 years	388	Iodine deficiency	224	Severe intellectual disability	1	Number	1990	0.0	0.0	0.0
3	YLDs (Years Lived with Disability)	298	American Samoa	1	Male	7	10-14 years	388	Iodine deficiency	224	Severe intellectual disability	3	Rate	1990	0.0	0.0	0.0
3	YLDs (Years Lived with Disability)	298	American Samoa	2	Female	7	10-14 years	388	Iodine deficiency	224	Severe intellectual disability	3	Rate	1990	0.0	0.0	0.0
3	YLDs (Years Lived with Disability)	298	American Samoa	3	Both	7	10-14 years	388	Iodine deficiency	224	Severe intellectual disability	3	Rate	1990	0.0	0.0	0.0
3	YLDs (Years Lived with Disability)	298	American Samoa	1	Male	7	10-14 years	388	Iodine deficiency	224	Severe intellectual disability	1	Number	1991	0.0	0.0	0.0
3	YLDs (Years Lived with Disability)	298	American Samoa	2	Female	7	10-14 years	388	Iodine deficiency	224	Severe intellectual disability	1	Number	1991	0.0	0.0	0.0
3	YLDs (Years Lived with Disability)	298	American Samoa	3	Both	7	10-14 years	388	Iodine deficiency	224	Severe intellectual disability	1	Number	1991	0.0	0.0	0.0
3	YLDs (Years Lived with Disability)	298	American Samoa	1	Male	7	10-14 years	388	Iodine deficiency	224	Severe intellectual disability	3	Rate	1991	0.0	0.0	0.0
3	YLDs (Years Lived with Disability)	298	American Samoa	2	Female	7	10-14 years	388	Iodine deficiency	224	Severe intellectual disability	3	Rate	1991	0.0	0.0	0.0
3	YLDs (Years Lived with Disability)	298	American Samoa	3	Both	7	10-14 years	388	Iodine deficiency	224	Severe intellectual disability	3	Rate	1991	0.0	0.0	0.0
3	YLDs (Years Lived with Disability)	298	American Samoa	1	Male	7	10-14 years	388	Iodine deficiency	224	Severe intellectual disability	1	Number	1992	0.0	0.0	0.0
3	YLDs (Years Lived with Disability)	298	American Samoa	2	Female	7	10-14 years	388	Iodine deficiency	224	Severe intellectual disability	1	Number	1992	0.0	0.0	0.0
3	YLDs (Years Lived with Disability)	298	American Samoa	3	Both	7	10-14 years	388	Iodine deficiency	224	Severe intellectual disability	1	Number	1992	0.0	0.0	0.0
3	YLDs (Years Lived with Disability)	298	American Samoa	1	Male	7	10-14 years	388	Iodine deficiency	224	Severe intellectual disability	3	Rate	1992	0.0	0.0	0.0
3	YLDs (Years Lived with Disability)	298	American Samoa	2	Female	7	10-14 years	388	Iodine deficiency	224	Severe intellectual disability	3	Rate	1992	0.0	0.0	0.0
3	YLDs (Years Lived with Disability)	298	American Samoa	3	Both	7	10-14 years	388	Iodine deficiency	224	Severe intellectual disability	3	Rate	1992	0.0	0.0	0.0
3	YLDs (Years Lived with Disability)	298	American Samoa	1	Male	7	10-14 years	388	Iodine deficiency	224	Severe intellectual disability	1	Number	1993	0.0	0.0	0.0
3	YLDs (Years Lived with Disability)	298	American Samoa	2	Female	7	10-14 years	388	Iodine deficiency	224	Severe intellectual disability	1	Number	1993	0.0	0.0	0.0
3	YLDs (Years Lived with Disability)	298	American Samoa	3	Both	7	10-14 years	388	Iodine deficiency	224	Severe intellectual disability	1	Number	1993	0.0	0.0	0.0
3	YLDs (Years Lived with Disability)	298	American Samoa	1	Male	7	10-14 years	388	Iodine deficiency	224	Severe intellectual disability	3	Rate	1993	0.0	0.0	0.0
3	YLDs (Years Lived with Disability)	298	American Samoa	2	Female	7	10-14 years	388	Iodine deficiency	224	Severe intellectual disability	3	Rate	1993	0.0	0.0	0.0
3	YLDs (Years Lived with Disability)	298	American Samoa	3	Both	7	10-14 years	388	Iodine deficiency	224	Severe intellectual disability	3	Rate	1993	0.0	0.0	0.0
3	YLDs (Years Lived with Disability)	298	American Samoa	1	Male	7	10-14 years	388	Iodine deficiency	224	Severe intellectual disability	1	Number	1994	0.0	0.0	0.0
3	YLDs (Years Lived with Disability)	298	American Samoa	2	Female	7	10-14 years	388	Iodine deficiency	224	Severe intellectual disability	1	Number	1994	0.0	0.0	0.0
3	YLDs (Years Lived with Disability)	298	American Samoa	3	Both	7	10-14 years	388	Iodine deficiency	224	Severe intellectual disability	1	Number	1994	0.0	0.0	0.0
3	YLDs (Years Lived with Disability)	298	American Samoa	1	Male	7	10-14 years	388	Iodine deficiency	224	Severe intellectual disability	3	Rate	1994	0.0	0.0	0.0
3	YLDs (Years Lived with Disability)	298	American Samoa	2	Female	7	10-14 years	388	Iodine deficiency	224	Severe intellectual disability	3	Rate	1994	0.0	0.0	0.0
3	YLDs (Years Lived with Disability)	298	American Samoa	3	Both	7	10-14 years	388	Iodine deficiency	224	Severe intellectual disability	3	Rate	1994	0.0	0.0	0.0
3	YLDs (Years Lived with Disability)	298	American Samoa	1	Male	7	10-14 years	388	Iodine deficiency	224	Severe intellectual disability	1	Number	1995	0.0	0.0	0.0
3	YLDs (Years Lived with Disability)	298	American Samoa	2	Female	7	10-14 years	388	Iodine deficiency	224	Severe intellectual disability	1	Number	1995	0.0	0.0	0.0
3	YLDs (Years Lived with Disability)	298	American Samoa	3	Both	7	10-14 years	388	Iodine deficiency	224	Severe intellectual disability	1	Number	1995	0.0	0.0	0.0
3	YLDs (Years Lived with Disability)	298	American Samoa	1	Male	7	10-14 years	388	Iodine deficiency	224	Severe intellectual disability	3	Rate	1995	0.0	0.0	0.0
3	YLDs (Years Lived with Disability)	298	American Samoa	2	Female	7	10-14 years	388	Iodine deficiency	224	Severe intellectual disability	3	Rate	1995	0.0	0.0	0.0
3	YLDs (Years Lived with Disability)	298	American Samoa	3	Both	7	10-14 years	388	Iodine deficiency	224	Severe intellectual disability	3	Rate	1995	0.0	0.0	0.0
3	YLDs (Years Lived with Disability)	298	American Samoa	1	Male	7	10-14 years	388	Iodine deficiency	224	Severe intellectual disability	1	Number	1996	0.0	0.0	0.0
3	YLDs (Years Lived with Disability)	298	American Samoa	2	Female	7	10-14 years	388	Iodine deficiency	224	Severe intellectual disability	1	Number	1996	0.0	0.0	0.0
3	YLDs (Years Lived with Disability)	298	American Samoa	3	Both	7	10-14 years	388	Iodine deficiency	224	Severe intellectual disability	1	Number	1996	0.0	0.0	0.0
3	YLDs (Years Lived with Disability)	298	American Samoa	1	Male	7	10-14 years	388	Iodine deficiency	224	Severe intellectual disability	3	Rate	1996	0.0	0.0	0.0
3	YLDs (Years Lived with Disability)	298	American Samoa	2	Female	7	10-14 years	388	Iodine deficiency	224	Severe intellectual disability	3	Rate	1996	0.0	0.0	0.0
3	YLDs (Years Lived with Disability)	298	American Samoa	3	Both	7	10-14 years	388	Iodine deficiency	224	Severe intellectual disability	3	Rate	1996	0.0	0.0	0.0
3	YLDs (Years Lived with Disability)	298	American Samoa	1	Male	7	10-14 years	388	Iodine deficiency	224	Severe intellectual disability	1	Number	1997	0.0	0.0	0.0
3	YLDs (Years Lived with Disability)	298	American Samoa	2	Female	7	10-14 years	388	Iodine deficiency	224	Severe intellectual disability	1	Number	1997	0.0	0.0	0.0
3	YLDs (Years Lived with Disability)	298	American Samoa	3	Both	7	10-14 years	388	Iodine deficiency	224	Severe intellectual disability	1	Number	1997	0.0	0.0	0.0
3	YLDs (Years Lived with Disability)	298	American Samoa	1	Male	7	10-14 years	388	Iodine deficiency	224	Severe intellectual disability	3	Rate	1997	0.0	0.0	0.0
3	YLDs (Years Lived with Disability)	298	American Samoa	2	Female	7	10-14 years	388	Iodine deficiency	224	Severe intellectual disability	3	Rate	1997	0.0	0.0	0.0
3	YLDs (Years Lived with Disability)	298	American Samoa	3	Both	7	10-14 years	388	Iodine deficiency	224	Severe intellectual disability	3	Rate	1997	0.0	0.0	0.0
3	YLDs (Years Lived with Disability)	298	American Samoa	1	Male	7	10-14 years	388	Iodine deficiency	224	Severe intellectual disability	1	Number	1998	0.0	0.0	0.0
3	YLDs (Years Lived with Disability)	298	American Samoa	2	Female	7	10-14 years	388	Iodine deficiency	224	Severe intellectual disability	1	Number	1998	0.0	0.0	0.0
3	YLDs (Years Lived with Disability)	298	American Samoa	3	Both	7	10-14 years	388	Iodine deficiency	224	Severe intellectual disability	1	Number	1998	0.0	0.0	0.0
3	YLDs (Years Lived with Disability)	298	American Samoa	1	Male	7	10-14 years	388	Iodine deficiency	224	Severe intellectual disability	3	Rate	1998	0.0	0.0	0.0
3	YLDs (Years Lived with Disability)	298	American Samoa	2	Female	7	10-14 years	388	Iodine deficiency	224	Severe intellectual disability	3	Rate	1998	0.0	0.0	0.0
3	YLDs (Years Lived with Disability)	298	American Samoa	3	Both	7	10-14 years	388	Iodine deficiency	224	Severe intellectual disability	3	Rate	1998	0.0	0.0	0.0
3	YLDs (Years Lived with Disability)	298	American Samoa	1	Male	7	10-14 years	388	Iodine deficiency	224	Severe intellectual disability	1	Number	1999	0.0	0.0	0.0
3	YLDs (Years Lived with Disability)	298	American Samoa	2	Female	7	10-14 years	388	Iodine deficiency	224	Severe intellectual disability	1	Number	1999	0.0	0.0	0.0
3	YLDs (Years Lived with Disability)	298	American Samoa	3	Both	7	10-14 years	388	Iodine deficiency	224	Severe intellectual disability	1	Number	1999	0.0	0.0	0.0
3	YLDs (Years Lived with Disability)	298	American Samoa	1	Male	7	10-14 years	388	Iodine deficiency	224	Severe intellectual disability	3	Rate	1999	0.0	0.0	0.0
3	YLDs (Years Lived with Disability)	298	American Samoa	2	Female	7	10-14 years	388	Iodine deficiency	224	Severe intellectual disability	3	Rate	1999	0.0	0.0	0.0
3	YLDs (Years Lived with Disability)	298	American Samoa	3	Both	7	10-14 years	388	Iodine deficiency	224	Severe intellectual disability	3	Rate	1999	0.0	0.0	0.0
3	YLDs (Years Lived with Disability)	298	American Samoa	1	Male	7	10-14 years	388	Iodine deficiency	224	Severe intellectual disability	1	Number	2000	0.0	0.0	0.0
3	YLDs (Years Lived with Disability)	298	American Samoa	2	Female	7	10-14 years	388	Iodine deficiency	224	Severe intellectual disability	1	Number	2000	0.0	0.0	0.0
3	YLDs (Years Lived with Disability)	298	American Samoa	3	Both	7	10-14 years	388	Iodine deficiency	224	Severe intellectual disability	1	Number	2000	0.0	0.0	0.0
3	YLDs (Years Lived with Disability)	298	American Samoa	1	Male	7	10-14 years	388	Iodine deficiency	224	Severe intellectual disability	3	Rate	2000	0.0	0.0	0.0
3	YLDs (Years Lived with Disability)	298	American Samoa	2	Female	7	10-14 years	388	Iodine deficiency	224	Severe intellectual disability	3	Rate	2000	0.0	0.0	0.0
3	YLDs (Years Lived with Disability)	298	American Samoa	3	Both	7	10-14 years	388	Iodine deficiency	224	Severe intellectual disability	3	Rate	2000	0.0	0.0	0.0
3	YLDs (Years Lived with Disability)	298	American Samoa	1	Male	7	10-14 years	388	Iodine deficiency	224	Severe intellectual disability	1	Number	2001	0.0	0.0	0.0
3	YLDs (Years Lived with Disability)	298	American Samoa	2	Female	7	10-14 years	388	Iodine deficiency	224	Severe intellectual disability	1	Number	2001	0.0	0.0	0.0
3	YLDs (Years Lived with Disability)	298	American Samoa	3	Both	7	10-14 years	388	Iodine deficiency	224	Severe intellectual disability	1	Number	2001	0.0	0.0	0.0
3	YLDs (Years Lived with Disability)	298	American Samoa	1	Male	7	10-14 years	388	Iodine deficiency	224	Severe intellectual disability	3	Rate	2001	0.0	0.0	0.0
3	YLDs (Years Lived with Disability)	298	American Samoa	2	Female	7	10-14 years	388	Iodine deficiency	224	Severe intellectual disability	3	Rate	2001	0.0	0.0	0.0
3	YLDs (Years Lived with Disability)	298	American Samoa	3	Both	7	10-14 years	388	Iodine deficiency	224	Severe intellectual disability	3	Rate	2001	0.0	0.0	0.0
3	YLDs (Years Lived with Disability)	298	American Samoa	1	Male	7	10-14 years	388	Iodine deficiency	224	Severe intellectual disability	1	Number	2002	0.0	0.0	0.0
3	YLDs (Years Lived with Disability)	298	American Samoa	2	Female	7	10-14 years	388	Iodine deficiency	224	Severe intellectual disability	1	Number	2002	0.0	0.0	0.0
3	YLDs (Years Lived with Disability)	298	American Samoa	3	Both	7	10-14 years	388	Iodine deficiency	224	Severe intellectual disability	1	Number	2002	0.0	0.0	0.0
3	YLDs (Years Lived with Disability)	298	American Samoa	1	Male	7	10-14 years	388	Iodine deficiency	224	Severe intellectual disability	3	Rate	2002	0.0	0.0	0.0
3	YLDs (Years Lived with Disability)	298	American Samoa	2	Female	7	10-14 years	388	Iodine deficiency	224	Severe intellectual disability	3	Rate	2002	0.0	0.0	0.0
3	YLDs (Years Lived with Disability)	298	American Samoa	3	Both	7	10-14 years	388	Iodine deficiency	224	Severe intellectual disability	3	Rate	2002	0.0	0.0	0.0
3	YLDs (Years Lived with Disability)	298	American Samoa	1	Male	7	10-14 years	388	Iodine deficiency	224	Severe intellectual disability	1	Number	2003	0.0	0.0	0.0
3	YLDs (Years Lived with Disability)	298	American Samoa	2	Female	7	10-14 years	388	Iodine deficiency	224	Severe intellectual disability	1	Number	2003	0.0	0.0	0.0
3	YLDs (Years Lived with Disability)	298	American Samoa	3	Both	7	10-14 years	388	Iodine deficiency	224	Severe intellectual disability	1	Number	2003	0.0	0.0	0.0
3	YLDs (Years Lived with Disability)	298	American Samoa	1	Male	7	10-14 years	388	Iodine deficiency	224	Severe intellectual disability	3	Rate	2003	0.0	0.0	0.0
3	YLDs (Years Lived with Disability)	298	American Samoa	2	Female	7	10-14 years	388	Iodine deficiency	224	Severe intellectual disability	3	Rate	2003	0.0	0.0	0.0
3	YLDs (Years Lived with Disability)	298	American Samoa	3	Both	7	10-14 years	388	Iodine deficiency	224	Severe intellectual disability	3	Rate	2003	0.0	0.0	0.0
3	YLDs (Years Lived with Disability)	298	American Samoa	1	Male	7	10-14 years	388	Iodine deficiency	224	Severe intellectual disability	1	Number	2004	0.0	0.0	0.0
3	YLDs (Years Lived with Disability)	298	American Samoa	2	Female	7	10-14 years	388	Iodine deficiency	224	Severe intellectual disability	1	Number	2004	0.0	0.0	0.0
3	YLDs (Years Lived with Disability)	298	American Samoa	3	Both	7	10-14 years	388	Iodine deficiency	224	Severe intellectual disability	1	Number	2004	0.0	0.0	0.0
3	YLDs (Years Lived with Disability)	298	American Samoa	1	Male	7	10-14 years	388	Iodine deficiency	224	Severe intellectual disability	3	Rate	2004	0.0	0.0	0.0
3	YLDs (Years Lived with Disability)	298	American Samoa	2	Female	7	10-14 years	388	Iodine deficiency	224	Severe intellectual disability	3	Rate	2004	0.0	0.0	0.0
3	YLDs (Years Lived with Disability)	298	American Samoa	3	Both	7	10-14 years	388	Iodine deficiency	224	Severe intellectual disability	3	Rate	2004	0.0	0.0	0.0
3	YLDs (Years Lived with Disability)	298	American Samoa	1	Male	7	10-14 years	388	Iodine deficiency	224	Severe intellectual disability	1	Number	2005	0.0	0.0	0.0
3	YLDs (Years Lived with Disability)	298	American Samoa	2	Female	7	10-14 years	388	Iodine deficiency	224	Severe intellectual disability	1	Number	2005	0.0	0.0	0.0
3	YLDs (Years Lived with Disability)	298	American Samoa	3	Both	7	10-14 years	388	Iodine deficiency	224	Severe intellectual disability	1	Number	2005	0.0	0.0	0.0
3	YLDs (Years Lived with Disability)	298	American Samoa	1	Male	7	10-14 years	388	Iodine deficiency	224	Severe intellectual disability	3	Rate	2005	0.0	0.0	0.0
3	YLDs (Years Lived with Disability)	298	American Samoa	2	Female	7	10-14 years	388	Iodine deficiency	224	Severe intellectual disability	3	Rate	2005	0.0	0.0	0.0
3	YLDs (Years Lived with Disability)	298	American Samoa	3	Both	7	10-14 years	388	Iodine deficiency	224	Severe intellectual disability	3	Rate	2005	0.0	0.0	0.0
3	YLDs (Years Lived with Disability)	298	American Samoa	1	Male	7	10-14 years	388	Iodine deficiency	224	Severe intellectual disability	1	Number	2006	0.0	0.0	0.0
3	YLDs (Years Lived with Disability)	298	American Samoa	2	Female	7	10-14 years	388	Iodine deficiency	224	Severe intellectual disability	1	Number	2006	0.0	0.0	0.0
3	YLDs (Years Lived with Disability)	298	American Samoa	3	Both	7	10-14 years	388	Iodine deficiency	224	Severe intellectual disability	1	Number	2006	0.0	0.0	0.0
3	YLDs (Years Lived with Disability)	298	American Samoa	1	Male	7	10-14 years	388	Iodine deficiency	224	Severe intellectual disability	3	Rate	2006	0.0	0.0	0.0
3	YLDs (Years Lived with Disability)	298	American Samoa	2	Female	7	10-14 years	388	Iodine deficiency	224	Severe intellectual disability	3	Rate	2006	0.0	0.0	0.0
3	YLDs (Years Lived with Disability)	298	American Samoa	3	Both	7	10-14 years	388	Iodine deficiency	224	Severe intellectual disability	3	Rate	2006	0.0	0.0	0.0
3	YLDs (Years Lived with Disability)	298	American Samoa	1	Male	7	10-14 years	388	Iodine deficiency	224	Severe intellectual disability	1	Number	2007	0.0	0.0	0.0
3	YLDs (Years Lived with Disability)	298	American Samoa	2	Female	7	10-14 years	388	Iodine deficiency	224	Severe intellectual disability	1	Number	2007	0.0	0.0	0.0
3	YLDs (Years Lived with Disability)	298	American Samoa	3	Both	7	10-14 years	388	Iodine deficiency	224	Severe intellectual disability	1	Number	2007	0.0	0.0	0.0
3	YLDs (Years Lived with Disability)	298	American Samoa	1	Male	7	10-14 years	388	Iodine deficiency	224	Severe intellectual disability	3	Rate	2007	0.0	0.0	0.0
3	YLDs (Years Lived with Disability)	298	American Samoa	2	Female	7	10-14 years	388	Iodine deficiency	224	Severe intellectual disability	3	Rate	2007	0.0	0.0	0.0
3	YLDs (Years Lived with Disability)	298	American Samoa	3	Both	7	10-14 years	388	Iodine deficiency	224	Severe intellectual disability	3	Rate	2007	0.0	0.0	0.0
3	YLDs (Years Lived with Disability)	298	American Samoa	1	Male	7	10-14 years	388	Iodine deficiency	224	Severe intellectual disability	1	Number	2008	0.0	0.0	0.0
3	YLDs (Years Lived with Disability)	298	American Samoa	2	Female	7	10-14 years	388	Iodine deficiency	224	Severe intellectual disability	1	Number	2008	0.0	0.0	0.0
3	YLDs (Years Lived with Disability)	298	American Samoa	3	Both	7	10-14 years	388	Iodine deficiency	224	Severe intellectual disability	1	Number	2008	0.0	0.0	0.0
3	YLDs (Years Lived with Disability)	298	American Samoa	1	Male	7	10-14 years	388	Iodine deficiency	224	Severe intellectual disability	3	Rate	2008	0.0	0.0	0.0
3	YLDs (Years Lived with Disability)	298	American Samoa	2	Female	7	10-14 years	388	Iodine deficiency	224	Severe intellectual disability	3	Rate	2008	0.0	0.0	0.0
3	YLDs (Years Lived with Disability)	298	American Samoa	3	Both	7	10-14 years	388	Iodine deficiency	224	Severe intellectual disability	3	Rate	2008	0.0	0.0	0.0
3	YLDs (Years Lived with Disability)	298	American Samoa	1	Male	7	10-14 years	388	Iodine deficiency	224	Severe intellectual disability	1	Number	2009	0.0	0.0	0.0
3	YLDs (Years Lived with Disability)	298	American Samoa	2	Female	7	10-14 years	388	Iodine deficiency	224	Severe intellectual disability	1	Number	2009	0.0	0.0	0.0
3	YLDs (Years Lived with Disability)	298	American Samoa	3	Both	7	10-14 years	388	Iodine deficiency	224	Severe intellectual disability	1	Number	2009	0.0	0.0	0.0
3	YLDs (Years Lived with Disability)	298	American Samoa	1	Male	7	10-14 years	388	Iodine deficiency	224	Severe intellectual disability	3	Rate	2009	0.0	0.0	0.0
3	YLDs (Years Lived with Disability)	298	American Samoa	2	Female	7	10-14 years	388	Iodine deficiency	224	Severe intellectual disability	3	Rate	2009	0.0	0.0	0.0
3	YLDs (Years Lived with Disability)	298	American Samoa	3	Both	7	10-14 years	388	Iodine deficiency	224	Severe intellectual disability	3	Rate	2009	0.0	0.0	0.0
3	YLDs (Years Lived with Disability)	298	American Samoa	1	Male	7	10-14 years	388	Iodine deficiency	224	Severe intellectual disability	1	Number	2010	0.0	0.0	0.0
3	YLDs (Years Lived with Disability)	298	American Samoa	2	Female	7	10-14 years	388	Iodine deficiency	224	Severe intellectual disability	1	Number	2010	0.0	0.0	0.0
3	YLDs (Years Lived with Disability)	298	American Samoa	3	Both	7	10-14 years	388	Iodine deficiency	224	Severe intellectual disability	1	Number	2010	0.0	0.0	0.0
3	YLDs (Years Lived with Disability)	298	American Samoa	1	Male	7	10-14 years	388	Iodine deficiency	224	Severe intellectual disability	3	Rate	2010	0.0	0.0	0.0
3	YLDs (Years Lived with Disability)	298	American Samoa	2	Female	7	10-14 years	388	Iodine deficiency	224	Severe intellectual disability	3	Rate	2010	0.0	0.0	0.0
3	YLDs (Years Lived with Disability)	298	American Samoa	3	Both	7	10-14 years	388	Iodine deficiency	224	Severe intellectual disability	3	Rate	2010	0.0	0.0	0.0
3	YLDs (Years Lived with Disability)	298	American Samoa	1	Male	7	10-14 years	388	Iodine deficiency	224	Severe intellectual disability	1	Number	2011	0.0	0.0	0.0
3	YLDs (Years Lived with Disability)	298	American Samoa	2	Female	7	10-14 years	388	Iodine deficiency	224	Severe intellectual disability	1	Number	2011	0.0	0.0	0.0
3	YLDs (Years Lived with Disability)	298	American Samoa	3	Both	7	10-14 years	388	Iodine deficiency	224	Severe intellectual disability	1	Number	2011	0.0	0.0	0.0
3	YLDs (Years Lived with Disability)	298	American Samoa	1	Male	7	10-14 years	388	Iodine deficiency	224	Severe intellectual disability	3	Rate	2011	0.0	0.0	0.0
3	YLDs (Years Lived with Disability)	298	American Samoa	2	Female	7	10-14 years	388	Iodine deficiency	224	Severe intellectual disability	3	Rate	2011	0.0	0.0	0.0
3	YLDs (Years Lived with Disability)	298	American Samoa	3	Both	7	10-14 years	388	Iodine deficiency	224	Severe intellectual disability	3	Rate	2011	0.0	0.0	0.0
3	YLDs (Years Lived with Disability)	298	American Samoa	1	Male	7	10-14 years	388	Iodine deficiency	224	Severe intellectual disability	1	Number	2012	0.0	0.0	0.0
3	YLDs (Years Lived with Disability)	298	American Samoa	2	Female	7	10-14 years	388	Iodine deficiency	224	Severe intellectual disability	1	Number	2012	0.0	0.0	0.0
3	YLDs (Years Lived with Disability)	298	American Samoa	3	Both	7	10-14 years	388	Iodine deficiency	224	Severe intellectual disability	1	Number	2012	0.0	0.0	0.0
3	YLDs (Years Lived with Disability)	298	American Samoa	1	Male	7	10-14 years	388	Iodine deficiency	224	Severe intellectual disability	3	Rate	2012	0.0	0.0	0.0
3	YLDs (Years Lived with Disability)	298	American Samoa	2	Female	7	10-14 years	388	Iodine deficiency	224	Severe intellectual disability	3	Rate	2012	0.0	0.0	0.0
3	YLDs (Years Lived with Disability)	298	American Samoa	3	Both	7	10-14 years	388	Iodine deficiency	224	Severe intellectual disability	3	Rate	2012	0.0	0.0	0.0
3	YLDs (Years Lived with Disability)	298	American Samoa	1	Male	7	10-14 years	388	Iodine deficiency	224	Severe intellectual disability	1	Number	2013	0.0	0.0	0.0
3	YLDs (Years Lived with Disability)	298	American Samoa	2	Female	7	10-14 years	388	Iodine deficiency	224	Severe intellectual disability	1	Number	2013	0.0	0.0	0.0
3	YLDs (Years Lived with Disability)	298	American Samoa	3	Both	7	10-14 years	388	Iodine deficiency	224	Severe intellectual disability	1	Number	2013	0.0	0.0	0.0
3	YLDs (Years Lived with Disability)	298	American Samoa	1	Male	7	10-14 years	388	Iodine deficiency	224	Severe intellectual disability	3	Rate	2013	0.0	0.0	0.0
3	YLDs (Years Lived with Disability)	298	American Samoa	2	Female	7	10-14 years	388	Iodine deficiency	224	Severe intellectual disability	3	Rate	2013	0.0	0.0	0.0
3	YLDs (Years Lived with Disability)	298	American Samoa	3	Both	7	10-14 years	388	Iodine deficiency	224	Severe intellectual disability	3	Rate	2013	0.0	0.0	0.0
3	YLDs (Years Lived with Disability)	298	American Samoa	1	Male	7	10-14 years	388	Iodine deficiency	224	Severe intellectual disability	1	Number	2014	0.0	0.0	0.0
3	YLDs (Years Lived with Disability)	298	American Samoa	2	Female	7	10-14 years	388	Iodine deficiency	224	Severe intellectual disability	1	Number	2014	0.0	0.0	0.0
3	YLDs (Years Lived with Disability)	298	American Samoa	3	Both	7	10-14 years	388	Iodine deficiency	224	Severe intellectual disability	1	Number	2014	0.0	0.0	0.0
3	YLDs (Years Lived with Disability)	298	American Samoa	1	Male	7	10-14 years	388	Iodine deficiency	224	Severe intellectual disability	3	Rate	2014	0.0	0.0	0.0
3	YLDs (Years Lived with Disability)	298	American Samoa	2	Female	7	10-14 years	388	Iodine deficiency	224	Severe intellectual disability	3	Rate	2014	0.0	0.0	0.0
3	YLDs (Years Lived with Disability)	298	American Samoa	3	Both	7	10-14 years	388	Iodine deficiency	224	Severe intellectual disability	3	Rate	2014	0.0	0.0	0.0
3	YLDs (Years Lived with Disability)	298	American Samoa	1	Male	7	10-14 years	388	Iodine deficiency	224	Severe intellectual disability	1	Number	2015	0.0	0.0	0.0
3	YLDs (Years Lived with Disability)	298	American Samoa	2	Female	7	10-14 years	388	Iodine deficiency	224	Severe intellectual disability	1	Number	2015	0.0	0.0	0.0
3	YLDs (Years Lived with Disability)	298	American Samoa	3	Both	7	10-14 years	388	Iodine deficiency	224	Severe intellectual disability	1	Number	2015	0.0	0.0	0.0
3	YLDs (Years Lived with Disability)	298	American Samoa	1	Male	7	10-14 years	388	Iodine deficiency	224	Severe intellectual disability	3	Rate	2015	0.0	0.0	0.0
3	YLDs (Years Lived with Disability)	298	American Samoa	2	Female	7	10-14 years	388	Iodine deficiency	224	Severe intellectual disability	3	Rate	2015	0.0	0.0	0.0
3	YLDs (Years Lived with Disability)	298	American Samoa	3	Both	7	10-14 years	388	Iodine deficiency	224	Severe intellectual disability	3	Rate	2015	0.0	0.0	0.0
3	YLDs (Years Lived with Disability)	298	American Samoa	1	Male	7	10-14 years	388	Iodine deficiency	224	Severe intellectual disability	1	Number	2016	0.0	0.0	0.0
3	YLDs (Years Lived with Disability)	298	American Samoa	2	Female	7	10-14 years	388	Iodine deficiency	224	Severe intellectual disability	1	Number	2016	0.0	0.0	0.0
3	YLDs (Years Lived with Disability)	298	American Samoa	3	Both	7	10-14 years	388	Iodine deficiency	224	Severe intellectual disability	1	Number	2016	0.0	0.0	0.0
3	YLDs (Years Lived with Disability)	298	American Samoa	1	Male	7	10-14 years	388	Iodine deficiency	224	Severe intellectual disability	3	Rate	2016	0.0	0.0	0.0
3	YLDs (Years Lived with Disability)	298	American Samoa	2	Female	7	10-14 years	388	Iodine deficiency	224	Severe intellectual disability	3	Rate	2016	0.0	0.0	0.0
3	YLDs (Years Lived with Disability)	298	American Samoa	3	Both	7	10-14 years	388	Iodine deficiency	224	Severe intellectual disability	3	Rate	2016	0.0	0.0	0.0
3	YLDs (Years Lived with Disability)	298	American Samoa	1	Male	7	10-14 years	388	Iodine deficiency	224	Severe intellectual disability	1	Number	2017	0.0	0.0	0.0
3	YLDs (Years Lived with Disability)	298	American Samoa	2	Female	7	10-14 years	388	Iodine deficiency	224	Severe intellectual disability	1	Number	2017	0.0	0.0	0.0
3	YLDs (Years Lived with Disability)	298	American Samoa	3	Both	7	10-14 years	388	Iodine deficiency	224	Severe intellectual disability	1	Number	2017	0.0	0.0	0.0
3	YLDs (Years Lived with Disability)	298	American Samoa	1	Male	7	10-14 years	388	Iodine deficiency	224	Severe intellectual disability	3	Rate	2017	0.0	0.0	0.0
3	YLDs (Years Lived with Disability)	298	American Samoa	2	Female	7	10-14 years	388	Iodine deficiency	224	Severe intellectual disability	3	Rate	2017	0.0	0.0	0.0
3	YLDs (Years Lived with Disability)	298	American Samoa	3	Both	7	10-14 years	388	Iodine deficiency	224	Severe intellectual disability	3	Rate	2017	0.0	0.0	0.0
3	YLDs (Years Lived with Disability)	298	American Samoa	1	Male	7	10-14 years	388	Iodine deficiency	224	Severe intellectual disability	1	Number	2018	0.0	0.0	0.0
3	YLDs (Years Lived with Disability)	298	American Samoa	2	Female	7	10-14 years	388	Iodine deficiency	224	Severe intellectual disability	1	Number	2018	0.0	0.0	0.0
3	YLDs (Years Lived with Disability)	298	American Samoa	3	Both	7	10-14 years	388	Iodine deficiency	224	Severe intellectual disability	1	Number	2018	0.0	0.0	0.0
3	YLDs (Years Lived with Disability)	298	American Samoa	1	Male	7	10-14 years	388	Iodine deficiency	224	Severe intellectual disability	3	Rate	2018	0.0	0.0	0.0
3	YLDs (Years Lived with Disability)	298	American Samoa	2	Female	7	10-14 years	388	Iodine deficiency	224	Severe intellectual disability	3	Rate	2018	0.0	0.0	0.0
3	YLDs (Years Lived with Disability)	298	American Samoa	3	Both	7	10-14 years	388	Iodine deficiency	224	Severe intellectual disability	3	Rate	2018	0.0	0.0	0.0
3	YLDs (Years Lived with Disability)	298	American Samoa	1	Male	7	10-14 years	388	Iodine deficiency	224	Severe intellectual disability	1	Number	2019	0.0	0.0	0.0
3	YLDs (Years Lived with Disability)	298	American Samoa	2	Female	7	10-14 years	388	Iodine deficiency	224	Severe intellectual disability	1	Number	2019	0.0	0.0	0.0
3	YLDs (Years Lived with Disability)	298	American Samoa	3	Both	7	10-14 years	388	Iodine deficiency	224	Severe intellectual disability	1	Number	2019	0.0	0.0	0.0
3	YLDs (Years Lived with Disability)	298	American Samoa	1	Male	7	10-14 years	388	Iodine deficiency	224	Severe intellectual disability	3	Rate	2019	0.0	0.0	0.0
3	YLDs (Years Lived with Disability)	298	American Samoa	2	Female	7	10-14 years	388	Iodine deficiency	224	Severe intellectual disability	3	Rate	2019	0.0	0.0	0.0
3	YLDs (Years Lived with Disability)	298	American Samoa	3	Both	7	10-14 years	388	Iodine deficiency	224	Severe intellectual disability	3	Rate	2019	0.0	0.0	0.0
3	YLDs (Years Lived with Disability)	298	American Samoa	1	Male	7	10-14 years	388	Iodine deficiency	224	Severe intellectual disability	1	Number	2020	0.0	0.0	0.0
3	YLDs (Years Lived with Disability)	298	American Samoa	2	Female	7	10-14 years	388	Iodine deficiency	224	Severe intellectual disability	1	Number	2020	0.0	0.0	0.0
3	YLDs (Years Lived with Disability)	298	American Samoa	3	Both	7	10-14 years	388	Iodine deficiency	224	Severe intellectual disability	1	Number	2020	0.0	0.0	0.0
3	YLDs (Years Lived with Disability)	298	American Samoa	1	Male	7	10-14 years	388	Iodine deficiency	224	Severe intellectual disability	3	Rate	2020	0.0	0.0	0.0
3	YLDs (Years Lived with Disability)	298	American Samoa	2	Female	7	10-14 years	388	Iodine deficiency	224	Severe intellectual disability	3	Rate	2020	0.0	0.0	0.0
3	YLDs (Years Lived with Disability)	298	American Samoa	3	Both	7	10-14 years	388	Iodine deficiency	224	Severe intellectual disability	3	Rate	2020	0.0	0.0	0.0
3	YLDs (Years Lived with Disability)	298	American Samoa	1	Male	7	10-14 years	388	Iodine deficiency	224	Severe intellectual disability	1	Number	2021	0.0	0.0	0.0
3	YLDs (Years Lived with Disability)	298	American Samoa	2	Female	7	10-14 years	388	Iodine deficiency	224	Severe intellectual disability	1	Number	2021	0.0	0.0	0.0
3	YLDs (Years Lived with Disability)	298	American Samoa	3	Both	7	10-14 years	388	Iodine deficiency	224	Severe intellectual disability	1	Number	2021	0.0	0.0	0.0
3	YLDs (Years Lived with Disability)	298	American Samoa	1	Male	7	10-14 years	388	Iodine deficiency	224	Severe intellectual disability	3	Rate	2021	0.0	0.0	0.0
3	YLDs (Years Lived with Disability)	298	American Samoa	2	Female	7	10-14 years	388	Iodine deficiency	224	Severe intellectual disability	3	Rate	2021	0.0	0.0	0.0
3	YLDs (Years Lived with Disability)	298	American Samoa	3	Both	7	10-14 years	388	Iodine deficiency	224	Severe intellectual disability	3	Rate	2021	0.0	0.0	0.0
3	YLDs (Years Lived with Disability)	385	Puerto Rico	1	Male	1	<5 years	388	Iodine deficiency	224	Severe intellectual disability	1	Number	1990	0.0	0.0	0.0
3	YLDs (Years Lived with Disability)	385	Puerto Rico	2	Female	1	<5 years	388	Iodine deficiency	224	Severe intellectual disability	1	Number	1990	0.0	0.0	0.0
3	YLDs (Years Lived with Disability)	385	Puerto Rico	3	Both	1	<5 years	388	Iodine deficiency	224	Severe intellectual disability	1	Number	1990	0.0	0.0	0.0
3	YLDs (Years Lived with Disability)	385	Puerto Rico	1	Male	1	<5 years	388	Iodine deficiency	224	Severe intellectual disability	3	Rate	1990	0.0	0.0	0.0
3	YLDs (Years Lived with Disability)	385	Puerto Rico	2	Female	1	<5 years	388	Iodine deficiency	224	Severe intellectual disability	3	Rate	1990	0.0	0.0	0.0
3	YLDs (Years Lived with Disability)	385	Puerto Rico	3	Both	1	<5 years	388	Iodine deficiency	224	Severe intellectual disability	3	Rate	1990	0.0	0.0	0.0
3	YLDs (Years Lived with Disability)	385	Puerto Rico	1	Male	1	<5 years	388	Iodine deficiency	224	Severe intellectual disability	1	Number	1991	0.0	0.0	0.0
3	YLDs (Years Lived with Disability)	385	Puerto Rico	2	Female	1	<5 years	388	Iodine deficiency	224	Severe intellectual disability	1	Number	1991	0.0	0.0	0.0
3	YLDs (Years Lived with Disability)	385	Puerto Rico	3	Both	1	<5 years	388	Iodine deficiency	224	Severe intellectual disability	1	Number	1991	0.0	0.0	0.0
3	YLDs (Years Lived with Disability)	385	Puerto Rico	1	Male	1	<5 years	388	Iodine deficiency	224	Severe intellectual disability	3	Rate	1991	0.0	0.0	0.0
3	YLDs (Years Lived with Disability)	385	Puerto Rico	2	Female	1	<5 years	388	Iodine deficiency	224	Severe intellectual disability	3	Rate	1991	0.0	0.0	0.0
3	YLDs (Years Lived with Disability)	385	Puerto Rico	3	Both	1	<5 years	388	Iodine deficiency	224	Severe intellectual disability	3	Rate	1991	0.0	0.0	0.0
3	YLDs (Years Lived with Disability)	385	Puerto Rico	1	Male	1	<5 years	388	Iodine deficiency	224	Severe intellectual disability	1	Number	1992	0.0	0.0	0.0
3	YLDs (Years Lived with Disability)	385	Puerto Rico	2	Female	1	<5 years	388	Iodine deficiency	224	Severe intellectual disability	1	Number	1992	0.0	0.0	0.0
3	YLDs (Years Lived with Disability)	385	Puerto Rico	3	Both	1	<5 years	388	Iodine deficiency	224	Severe intellectual disability	1	Number	1992	0.0	0.0	0.0
3	YLDs (Years Lived with Disability)	385	Puerto Rico	1	Male	1	<5 years	388	Iodine deficiency	224	Severe intellectual disability	3	Rate	1992	0.0	0.0	0.0
3	YLDs (Years Lived with Disability)	385	Puerto Rico	2	Female	1	<5 years	388	Iodine deficiency	224	Severe intellectual disability	3	Rate	1992	0.0	0.0	0.0
3	YLDs (Years Lived with Disability)	385	Puerto Rico	3	Both	1	<5 years	388	Iodine deficiency	224	Severe intellectual disability	3	Rate	1992	0.0	0.0	0.0
3	YLDs (Years Lived with Disability)	385	Puerto Rico	1	Male	1	<5 years	388	Iodine deficiency	224	Severe intellectual disability	1	Number	1993	0.0	0.0	0.0
3	YLDs (Years Lived with Disability)	385	Puerto Rico	2	Female	1	<5 years	388	Iodine deficiency	224	Severe intellectual disability	1	Number	1993	0.0	0.0	0.0
3	YLDs (Years Lived with Disability)	385	Puerto Rico	3	Both	1	<5 years	388	Iodine deficiency	224	Severe intellectual disability	1	Number	1993	0.0	0.0	0.0
3	YLDs (Years Lived with Disability)	385	Puerto Rico	1	Male	1	<5 years	388	Iodine deficiency	224	Severe intellectual disability	3	Rate	1993	0.0	0.0	0.0
3	YLDs (Years Lived with Disability)	385	Puerto Rico	2	Female	1	<5 years	388	Iodine deficiency	224	Severe intellectual disability	3	Rate	1993	0.0	0.0	0.0
3	YLDs (Years Lived with Disability)	385	Puerto Rico	3	Both	1	<5 years	388	Iodine deficiency	224	Severe intellectual disability	3	Rate	1993	0.0	0.0	0.0
3	YLDs (Years Lived with Disability)	385	Puerto Rico	1	Male	1	<5 years	388	Iodine deficiency	224	Severe intellectual disability	1	Number	1994	0.0	0.0	0.0
3	YLDs (Years Lived with Disability)	385	Puerto Rico	2	Female	1	<5 years	388	Iodine deficiency	224	Severe intellectual disability	1	Number	1994	0.0	0.0	0.0
3	YLDs (Years Lived with Disability)	385	Puerto Rico	3	Both	1	<5 years	388	Iodine deficiency	224	Severe intellectual disability	1	Number	1994	0.0	0.0	0.0
3	YLDs (Years Lived with Disability)	385	Puerto Rico	1	Male	1	<5 years	388	Iodine deficiency	224	Severe intellectual disability	3	Rate	1994	0.0	0.0	0.0
3	YLDs (Years Lived with Disability)	385	Puerto Rico	2	Female	1	<5 years	388	Iodine deficiency	224	Severe intellectual disability	3	Rate	1994	0.0	0.0	0.0
3	YLDs (Years Lived with Disability)	385	Puerto Rico	3	Both	1	<5 years	388	Iodine deficiency	224	Severe intellectual disability	3	Rate	1994	0.0	0.0	0.0
3	YLDs (Years Lived with Disability)	385	Puerto Rico	1	Male	1	<5 years	388	Iodine deficiency	224	Severe intellectual disability	1	Number	1995	0.0	0.0	0.0
3	YLDs (Years Lived with Disability)	385	Puerto Rico	2	Female	1	<5 years	388	Iodine deficiency	224	Severe intellectual disability	1	Number	1995	0.0	0.0	0.0
3	YLDs (Years Lived with Disability)	385	Puerto Rico	3	Both	1	<5 years	388	Iodine deficiency	224	Severe intellectual disability	1	Number	1995	0.0	0.0	0.0
3	YLDs (Years Lived with Disability)	385	Puerto Rico	1	Male	1	<5 years	388	Iodine deficiency	224	Severe intellectual disability	3	Rate	1995	0.0	0.0	0.0
3	YLDs (Years Lived with Disability)	385	Puerto Rico	2	Female	1	<5 years	388	Iodine deficiency	224	Severe intellectual disability	3	Rate	1995	0.0	0.0	0.0
3	YLDs (Years Lived with Disability)	385	Puerto Rico	3	Both	1	<5 years	388	Iodine deficiency	224	Severe intellectual disability	3	Rate	1995	0.0	0.0	0.0
3	YLDs (Years Lived with Disability)	385	Puerto Rico	1	Male	1	<5 years	388	Iodine deficiency	224	Severe intellectual disability	1	Number	1996	0.0	0.0	0.0
3	YLDs (Years Lived with Disability)	385	Puerto Rico	2	Female	1	<5 years	388	Iodine deficiency	224	Severe intellectual disability	1	Number	1996	0.0	0.0	0.0
3	YLDs (Years Lived with Disability)	385	Puerto Rico	3	Both	1	<5 years	388	Iodine deficiency	224	Severe intellectual disability	1	Number	1996	0.0	0.0	0.0
3	YLDs (Years Lived with Disability)	385	Puerto Rico	1	Male	1	<5 years	388	Iodine deficiency	224	Severe intellectual disability	3	Rate	1996	0.0	0.0	0.0
3	YLDs (Years Lived with Disability)	385	Puerto Rico	2	Female	1	<5 years	388	Iodine deficiency	224	Severe intellectual disability	3	Rate	1996	0.0	0.0	0.0
3	YLDs (Years Lived with Disability)	385	Puerto Rico	3	Both	1	<5 years	388	Iodine deficiency	224	Severe intellectual disability	3	Rate	1996	0.0	0.0	0.0
3	YLDs (Years Lived with Disability)	385	Puerto Rico	1	Male	1	<5 years	388	Iodine deficiency	224	Severe intellectual disability	1	Number	1997	0.0	0.0	0.0
3	YLDs (Years Lived with Disability)	385	Puerto Rico	2	Female	1	<5 years	388	Iodine deficiency	224	Severe intellectual disability	1	Number	1997	0.0	0.0	0.0
3	YLDs (Years Lived with Disability)	385	Puerto Rico	3	Both	1	<5 years	388	Iodine deficiency	224	Severe intellectual disability	1	Number	1997	0.0	0.0	0.0
3	YLDs (Years Lived with Disability)	385	Puerto Rico	1	Male	1	<5 years	388	Iodine deficiency	224	Severe intellectual disability	3	Rate	1997	0.0	0.0	0.0
3	YLDs (Years Lived with Disability)	385	Puerto Rico	2	Female	1	<5 years	388	Iodine deficiency	224	Severe intellectual disability	3	Rate	1997	0.0	0.0	0.0
3	YLDs (Years Lived with Disability)	385	Puerto Rico	3	Both	1	<5 years	388	Iodine deficiency	224	Severe intellectual disability	3	Rate	1997	0.0	0.0	0.0
3	YLDs (Years Lived with Disability)	385	Puerto Rico	1	Male	1	<5 years	388	Iodine deficiency	224	Severe intellectual disability	1	Number	1998	0.0	0.0	0.0
3	YLDs (Years Lived with Disability)	385	Puerto Rico	2	Female	1	<5 years	388	Iodine deficiency	224	Severe intellectual disability	1	Number	1998	0.0	0.0	0.0
3	YLDs (Years Lived with Disability)	385	Puerto Rico	3	Both	1	<5 years	388	Iodine deficiency	224	Severe intellectual disability	1	Number	1998	0.0	0.0	0.0
3	YLDs (Years Lived with Disability)	385	Puerto Rico	1	Male	1	<5 years	388	Iodine deficiency	224	Severe intellectual disability	3	Rate	1998	0.0	0.0	0.0
3	YLDs (Years Lived with Disability)	385	Puerto Rico	2	Female	1	<5 years	388	Iodine deficiency	224	Severe intellectual disability	3	Rate	1998	0.0	0.0	0.0
3	YLDs (Years Lived with Disability)	385	Puerto Rico	3	Both	1	<5 years	388	Iodine deficiency	224	Severe intellectual disability	3	Rate	1998	0.0	0.0	0.0
3	YLDs (Years Lived with Disability)	385	Puerto Rico	1	Male	1	<5 years	388	Iodine deficiency	224	Severe intellectual disability	1	Number	1999	0.0	0.0	0.0
3	YLDs (Years Lived with Disability)	385	Puerto Rico	2	Female	1	<5 years	388	Iodine deficiency	224	Severe intellectual disability	1	Number	1999	0.0	0.0	0.0
3	YLDs (Years Lived with Disability)	385	Puerto Rico	3	Both	1	<5 years	388	Iodine deficiency	224	Severe intellectual disability	1	Number	1999	0.0	0.0	0.0
3	YLDs (Years Lived with Disability)	385	Puerto Rico	1	Male	1	<5 years	388	Iodine deficiency	224	Severe intellectual disability	3	Rate	1999	0.0	0.0	0.0
3	YLDs (Years Lived with Disability)	385	Puerto Rico	2	Female	1	<5 years	388	Iodine deficiency	224	Severe intellectual disability	3	Rate	1999	0.0	0.0	0.0
3	YLDs (Years Lived with Disability)	385	Puerto Rico	3	Both	1	<5 years	388	Iodine deficiency	224	Severe intellectual disability	3	Rate	1999	0.0	0.0	0.0
3	YLDs (Years Lived with Disability)	385	Puerto Rico	1	Male	1	<5 years	388	Iodine deficiency	224	Severe intellectual disability	1	Number	2000	0.0	0.0	0.0
3	YLDs (Years Lived with Disability)	385	Puerto Rico	2	Female	1	<5 years	388	Iodine deficiency	224	Severe intellectual disability	1	Number	2000	0.0	0.0	0.0
3	YLDs (Years Lived with Disability)	385	Puerto Rico	3	Both	1	<5 years	388	Iodine deficiency	224	Severe intellectual disability	1	Number	2000	0.0	0.0	0.0
3	YLDs (Years Lived with Disability)	385	Puerto Rico	1	Male	1	<5 years	388	Iodine deficiency	224	Severe intellectual disability	3	Rate	2000	0.0	0.0	0.0
3	YLDs (Years Lived with Disability)	385	Puerto Rico	2	Female	1	<5 years	388	Iodine deficiency	224	Severe intellectual disability	3	Rate	2000	0.0	0.0	0.0
3	YLDs (Years Lived with Disability)	385	Puerto Rico	3	Both	1	<5 years	388	Iodine deficiency	224	Severe intellectual disability	3	Rate	2000	0.0	0.0	0.0
3	YLDs (Years Lived with Disability)	385	Puerto Rico	1	Male	1	<5 years	388	Iodine deficiency	224	Severe intellectual disability	1	Number	2001	0.0	0.0	0.0
3	YLDs (Years Lived with Disability)	385	Puerto Rico	2	Female	1	<5 years	388	Iodine deficiency	224	Severe intellectual disability	1	Number	2001	0.0	0.0	0.0
3	YLDs (Years Lived with Disability)	385	Puerto Rico	3	Both	1	<5 years	388	Iodine deficiency	224	Severe intellectual disability	1	Number	2001	0.0	0.0	0.0
3	YLDs (Years Lived with Disability)	385	Puerto Rico	1	Male	1	<5 years	388	Iodine deficiency	224	Severe intellectual disability	3	Rate	2001	0.0	0.0	0.0
3	YLDs (Years Lived with Disability)	385	Puerto Rico	2	Female	1	<5 years	388	Iodine deficiency	224	Severe intellectual disability	3	Rate	2001	0.0	0.0	0.0
3	YLDs (Years Lived with Disability)	385	Puerto Rico	3	Both	1	<5 years	388	Iodine deficiency	224	Severe intellectual disability	3	Rate	2001	0.0	0.0	0.0
3	YLDs (Years Lived with Disability)	385	Puerto Rico	1	Male	1	<5 years	388	Iodine deficiency	224	Severe intellectual disability	1	Number	2002	0.0	0.0	0.0
3	YLDs (Years Lived with Disability)	385	Puerto Rico	2	Female	1	<5 years	388	Iodine deficiency	224	Severe intellectual disability	1	Number	2002	0.0	0.0	0.0
3	YLDs (Years Lived with Disability)	385	Puerto Rico	3	Both	1	<5 years	388	Iodine deficiency	224	Severe intellectual disability	1	Number	2002	0.0	0.0	0.0
3	YLDs (Years Lived with Disability)	385	Puerto Rico	1	Male	1	<5 years	388	Iodine deficiency	224	Severe intellectual disability	3	Rate	2002	0.0	0.0	0.0
3	YLDs (Years Lived with Disability)	385	Puerto Rico	2	Female	1	<5 years	388	Iodine deficiency	224	Severe intellectual disability	3	Rate	2002	0.0	0.0	0.0
3	YLDs (Years Lived with Disability)	385	Puerto Rico	3	Both	1	<5 years	388	Iodine deficiency	224	Severe intellectual disability	3	Rate	2002	0.0	0.0	0.0
3	YLDs (Years Lived with Disability)	385	Puerto Rico	1	Male	1	<5 years	388	Iodine deficiency	224	Severe intellectual disability	1	Number	2003	0.0	0.0	0.0
3	YLDs (Years Lived with Disability)	385	Puerto Rico	2	Female	1	<5 years	388	Iodine deficiency	224	Severe intellectual disability	1	Number	2003	0.0	0.0	0.0
3	YLDs (Years Lived with Disability)	385	Puerto Rico	3	Both	1	<5 years	388	Iodine deficiency	224	Severe intellectual disability	1	Number	2003	0.0	0.0	0.0
3	YLDs (Years Lived with Disability)	385	Puerto Rico	1	Male	1	<5 years	388	Iodine deficiency	224	Severe intellectual disability	3	Rate	2003	0.0	0.0	0.0
3	YLDs (Years Lived with Disability)	385	Puerto Rico	2	Female	1	<5 years	388	Iodine deficiency	224	Severe intellectual disability	3	Rate	2003	0.0	0.0	0.0
3	YLDs (Years Lived with Disability)	385	Puerto Rico	3	Both	1	<5 years	388	Iodine deficiency	224	Severe intellectual disability	3	Rate	2003	0.0	0.0	0.0
3	YLDs (Years Lived with Disability)	385	Puerto Rico	1	Male	1	<5 years	388	Iodine deficiency	224	Severe intellectual disability	1	Number	2004	0.0	0.0	0.0
3	YLDs (Years Lived with Disability)	385	Puerto Rico	2	Female	1	<5 years	388	Iodine deficiency	224	Severe intellectual disability	1	Number	2004	0.0	0.0	0.0
3	YLDs (Years Lived with Disability)	385	Puerto Rico	3	Both	1	<5 years	388	Iodine deficiency	224	Severe intellectual disability	1	Number	2004	0.0	0.0	0.0
3	YLDs (Years Lived with Disability)	385	Puerto Rico	1	Male	1	<5 years	388	Iodine deficiency	224	Severe intellectual disability	3	Rate	2004	0.0	0.0	0.0
3	YLDs (Years Lived with Disability)	385	Puerto Rico	2	Female	1	<5 years	388	Iodine deficiency	224	Severe intellectual disability	3	Rate	2004	0.0	0.0	0.0
3	YLDs (Years Lived with Disability)	385	Puerto Rico	3	Both	1	<5 years	388	Iodine deficiency	224	Severe intellectual disability	3	Rate	2004	0.0	0.0	0.0
3	YLDs (Years Lived with Disability)	385	Puerto Rico	1	Male	1	<5 years	388	Iodine deficiency	224	Severe intellectual disability	1	Number	2005	0.0	0.0	0.0
3	YLDs (Years Lived with Disability)	385	Puerto Rico	2	Female	1	<5 years	388	Iodine deficiency	224	Severe intellectual disability	1	Number	2005	0.0	0.0	0.0
3	YLDs (Years Lived with Disability)	385	Puerto Rico	3	Both	1	<5 years	388	Iodine deficiency	224	Severe intellectual disability	1	Number	2005	0.0	0.0	0.0
3	YLDs (Years Lived with Disability)	385	Puerto Rico	1	Male	1	<5 years	388	Iodine deficiency	224	Severe intellectual disability	3	Rate	2005	0.0	0.0	0.0
3	YLDs (Years Lived with Disability)	385	Puerto Rico	2	Female	1	<5 years	388	Iodine deficiency	224	Severe intellectual disability	3	Rate	2005	0.0	0.0	0.0
3	YLDs (Years Lived with Disability)	385	Puerto Rico	3	Both	1	<5 years	388	Iodine deficiency	224	Severe intellectual disability	3	Rate	2005	0.0	0.0	0.0
3	YLDs (Years Lived with Disability)	385	Puerto Rico	1	Male	1	<5 years	388	Iodine deficiency	224	Severe intellectual disability	1	Number	2006	0.0	0.0	0.0
3	YLDs (Years Lived with Disability)	385	Puerto Rico	2	Female	1	<5 years	388	Iodine deficiency	224	Severe intellectual disability	1	Number	2006	0.0	0.0	0.0
3	YLDs (Years Lived with Disability)	385	Puerto Rico	3	Both	1	<5 years	388	Iodine deficiency	224	Severe intellectual disability	1	Number	2006	0.0	0.0	0.0
3	YLDs (Years Lived with Disability)	385	Puerto Rico	1	Male	1	<5 years	388	Iodine deficiency	224	Severe intellectual disability	3	Rate	2006	0.0	0.0	0.0
3	YLDs (Years Lived with Disability)	385	Puerto Rico	2	Female	1	<5 years	388	Iodine deficiency	224	Severe intellectual disability	3	Rate	2006	0.0	0.0	0.0
3	YLDs (Years Lived with Disability)	385	Puerto Rico	3	Both	1	<5 years	388	Iodine deficiency	224	Severe intellectual disability	3	Rate	2006	0.0	0.0	0.0
3	YLDs (Years Lived with Disability)	385	Puerto Rico	1	Male	1	<5 years	388	Iodine deficiency	224	Severe intellectual disability	1	Number	2007	0.0	0.0	0.0
3	YLDs (Years Lived with Disability)	385	Puerto Rico	2	Female	1	<5 years	388	Iodine deficiency	224	Severe intellectual disability	1	Number	2007	0.0	0.0	0.0
3	YLDs (Years Lived with Disability)	385	Puerto Rico	3	Both	1	<5 years	388	Iodine deficiency	224	Severe intellectual disability	1	Number	2007	0.0	0.0	0.0
3	YLDs (Years Lived with Disability)	385	Puerto Rico	1	Male	1	<5 years	388	Iodine deficiency	224	Severe intellectual disability	3	Rate	2007	0.0	0.0	0.0
3	YLDs (Years Lived with Disability)	385	Puerto Rico	2	Female	1	<5 years	388	Iodine deficiency	224	Severe intellectual disability	3	Rate	2007	0.0	0.0	0.0
3	YLDs (Years Lived with Disability)	385	Puerto Rico	3	Both	1	<5 years	388	Iodine deficiency	224	Severe intellectual disability	3	Rate	2007	0.0	0.0	0.0
3	YLDs (Years Lived with Disability)	385	Puerto Rico	1	Male	1	<5 years	388	Iodine deficiency	224	Severe intellectual disability	1	Number	2008	0.0	0.0	0.0
3	YLDs (Years Lived with Disability)	385	Puerto Rico	2	Female	1	<5 years	388	Iodine deficiency	224	Severe intellectual disability	1	Number	2008	0.0	0.0	0.0
3	YLDs (Years Lived with Disability)	385	Puerto Rico	3	Both	1	<5 years	388	Iodine deficiency	224	Severe intellectual disability	1	Number	2008	0.0	0.0	0.0
3	YLDs (Years Lived with Disability)	385	Puerto Rico	1	Male	1	<5 years	388	Iodine deficiency	224	Severe intellectual disability	3	Rate	2008	0.0	0.0	0.0
3	YLDs (Years Lived with Disability)	385	Puerto Rico	2	Female	1	<5 years	388	Iodine deficiency	224	Severe intellectual disability	3	Rate	2008	0.0	0.0	0.0
3	YLDs (Years Lived with Disability)	385	Puerto Rico	3	Both	1	<5 years	388	Iodine deficiency	224	Severe intellectual disability	3	Rate	2008	0.0	0.0	0.0
3	YLDs (Years Lived with Disability)	385	Puerto Rico	1	Male	1	<5 years	388	Iodine deficiency	224	Severe intellectual disability	1	Number	2009	0.0	0.0	0.0
3	YLDs (Years Lived with Disability)	385	Puerto Rico	2	Female	1	<5 years	388	Iodine deficiency	224	Severe intellectual disability	1	Number	2009	0.0	0.0	0.0
3	YLDs (Years Lived with Disability)	385	Puerto Rico	3	Both	1	<5 years	388	Iodine deficiency	224	Severe intellectual disability	1	Number	2009	0.0	0.0	0.0
3	YLDs (Years Lived with Disability)	385	Puerto Rico	1	Male	1	<5 years	388	Iodine deficiency	224	Severe intellectual disability	3	Rate	2009	0.0	0.0	0.0
3	YLDs (Years Lived with Disability)	385	Puerto Rico	2	Female	1	<5 years	388	Iodine deficiency	224	Severe intellectual disability	3	Rate	2009	0.0	0.0	0.0
3	YLDs (Years Lived with Disability)	385	Puerto Rico	3	Both	1	<5 years	388	Iodine deficiency	224	Severe intellectual disability	3	Rate	2009	0.0	0.0	0.0
3	YLDs (Years Lived with Disability)	385	Puerto Rico	1	Male	1	<5 years	388	Iodine deficiency	224	Severe intellectual disability	1	Number	2010	0.0	0.0	0.0
3	YLDs (Years Lived with Disability)	385	Puerto Rico	2	Female	1	<5 years	388	Iodine deficiency	224	Severe intellectual disability	1	Number	2010	0.0	0.0	0.0
3	YLDs (Years Lived with Disability)	385	Puerto Rico	3	Both	1	<5 years	388	Iodine deficiency	224	Severe intellectual disability	1	Number	2010	0.0	0.0	0.0
3	YLDs (Years Lived with Disability)	385	Puerto Rico	1	Male	1	<5 years	388	Iodine deficiency	224	Severe intellectual disability	3	Rate	2010	0.0	0.0	0.0
3	YLDs (Years Lived with Disability)	385	Puerto Rico	2	Female	1	<5 years	388	Iodine deficiency	224	Severe intellectual disability	3	Rate	2010	0.0	0.0	0.0
3	YLDs (Years Lived with Disability)	385	Puerto Rico	3	Both	1	<5 years	388	Iodine deficiency	224	Severe intellectual disability	3	Rate	2010	0.0	0.0	0.0
3	YLDs (Years Lived with Disability)	385	Puerto Rico	1	Male	1	<5 years	388	Iodine deficiency	224	Severe intellectual disability	1	Number	2011	0.0	0.0	0.0
3	YLDs (Years Lived with Disability)	385	Puerto Rico	2	Female	1	<5 years	388	Iodine deficiency	224	Severe intellectual disability	1	Number	2011	0.0	0.0	0.0
3	YLDs (Years Lived with Disability)	385	Puerto Rico	3	Both	1	<5 years	388	Iodine deficiency	224	Severe intellectual disability	1	Number	2011	0.0	0.0	0.0
3	YLDs (Years Lived with Disability)	385	Puerto Rico	1	Male	1	<5 years	388	Iodine deficiency	224	Severe intellectual disability	3	Rate	2011	0.0	0.0	0.0
3	YLDs (Years Lived with Disability)	385	Puerto Rico	2	Female	1	<5 years	388	Iodine deficiency	224	Severe intellectual disability	3	Rate	2011	0.0	0.0	0.0
3	YLDs (Years Lived with Disability)	385	Puerto Rico	3	Both	1	<5 years	388	Iodine deficiency	224	Severe intellectual disability	3	Rate	2011	0.0	0.0	0.0
3	YLDs (Years Lived with Disability)	385	Puerto Rico	1	Male	1	<5 years	388	Iodine deficiency	224	Severe intellectual disability	1	Number	2012	0.0	0.0	0.0
3	YLDs (Years Lived with Disability)	385	Puerto Rico	2	Female	1	<5 years	388	Iodine deficiency	224	Severe intellectual disability	1	Number	2012	0.0	0.0	0.0
3	YLDs (Years Lived with Disability)	385	Puerto Rico	3	Both	1	<5 years	388	Iodine deficiency	224	Severe intellectual disability	1	Number	2012	0.0	0.0	0.0
3	YLDs (Years Lived with Disability)	385	Puerto Rico	1	Male	1	<5 years	388	Iodine deficiency	224	Severe intellectual disability	3	Rate	2012	0.0	0.0	0.0
3	YLDs (Years Lived with Disability)	385	Puerto Rico	2	Female	1	<5 years	388	Iodine deficiency	224	Severe intellectual disability	3	Rate	2012	0.0	0.0	0.0
3	YLDs (Years Lived with Disability)	385	Puerto Rico	3	Both	1	<5 years	388	Iodine deficiency	224	Severe intellectual disability	3	Rate	2012	0.0	0.0	0.0
3	YLDs (Years Lived with Disability)	385	Puerto Rico	1	Male	1	<5 years	388	Iodine deficiency	224	Severe intellectual disability	1	Number	2013	0.0	0.0	0.0
3	YLDs (Years Lived with Disability)	385	Puerto Rico	2	Female	1	<5 years	388	Iodine deficiency	224	Severe intellectual disability	1	Number	2013	0.0	0.0	0.0
3	YLDs (Years Lived with Disability)	385	Puerto Rico	3	Both	1	<5 years	388	Iodine deficiency	224	Severe intellectual disability	1	Number	2013	0.0	0.0	0.0
3	YLDs (Years Lived with Disability)	385	Puerto Rico	1	Male	1	<5 years	388	Iodine deficiency	224	Severe intellectual disability	3	Rate	2013	0.0	0.0	0.0
3	YLDs (Years Lived with Disability)	385	Puerto Rico	2	Female	1	<5 years	388	Iodine deficiency	224	Severe intellectual disability	3	Rate	2013	0.0	0.0	0.0
3	YLDs (Years Lived with Disability)	385	Puerto Rico	3	Both	1	<5 years	388	Iodine deficiency	224	Severe intellectual disability	3	Rate	2013	0.0	0.0	0.0
3	YLDs (Years Lived with Disability)	385	Puerto Rico	1	Male	1	<5 years	388	Iodine deficiency	224	Severe intellectual disability	1	Number	2014	0.0	0.0	0.0
3	YLDs (Years Lived with Disability)	385	Puerto Rico	2	Female	1	<5 years	388	Iodine deficiency	224	Severe intellectual disability	1	Number	2014	0.0	0.0	0.0
3	YLDs (Years Lived with Disability)	385	Puerto Rico	3	Both	1	<5 years	388	Iodine deficiency	224	Severe intellectual disability	1	Number	2014	0.0	0.0	0.0
3	YLDs (Years Lived with Disability)	385	Puerto Rico	1	Male	1	<5 years	388	Iodine deficiency	224	Severe intellectual disability	3	Rate	2014	0.0	0.0	0.0
3	YLDs (Years Lived with Disability)	385	Puerto Rico	2	Female	1	<5 years	388	Iodine deficiency	224	Severe intellectual disability	3	Rate	2014	0.0	0.0	0.0
3	YLDs (Years Lived with Disability)	385	Puerto Rico	3	Both	1	<5 years	388	Iodine deficiency	224	Severe intellectual disability	3	Rate	2014	0.0	0.0	0.0
3	YLDs (Years Lived with Disability)	385	Puerto Rico	1	Male	1	<5 years	388	Iodine deficiency	224	Severe intellectual disability	1	Number	2015	0.0	0.0	0.0
3	YLDs (Years Lived with Disability)	385	Puerto Rico	2	Female	1	<5 years	388	Iodine deficiency	224	Severe intellectual disability	1	Number	2015	0.0	0.0	0.0
3	YLDs (Years Lived with Disability)	385	Puerto Rico	3	Both	1	<5 years	388	Iodine deficiency	224	Severe intellectual disability	1	Number	2015	0.0	0.0	0.0
3	YLDs (Years Lived with Disability)	385	Puerto Rico	1	Male	1	<5 years	388	Iodine deficiency	224	Severe intellectual disability	3	Rate	2015	0.0	0.0	0.0
3	YLDs (Years Lived with Disability)	385	Puerto Rico	2	Female	1	<5 years	388	Iodine deficiency	224	Severe intellectual disability	3	Rate	2015	0.0	0.0	0.0
3	YLDs (Years Lived with Disability)	385	Puerto Rico	3	Both	1	<5 years	388	Iodine deficiency	224	Severe intellectual disability	3	Rate	2015	0.0	0.0	0.0
3	YLDs (Years Lived with Disability)	385	Puerto Rico	1	Male	1	<5 years	388	Iodine deficiency	224	Severe intellectual disability	1	Number	2016	0.0	0.0	0.0
3	YLDs (Years Lived with Disability)	385	Puerto Rico	2	Female	1	<5 years	388	Iodine deficiency	224	Severe intellectual disability	1	Number	2016	0.0	0.0	0.0
3	YLDs (Years Lived with Disability)	385	Puerto Rico	3	Both	1	<5 years	388	Iodine deficiency	224	Severe intellectual disability	1	Number	2016	0.0	0.0	0.0
3	YLDs (Years Lived with Disability)	385	Puerto Rico	1	Male	1	<5 years	388	Iodine deficiency	224	Severe intellectual disability	3	Rate	2016	0.0	0.0	0.0
3	YLDs (Years Lived with Disability)	385	Puerto Rico	2	Female	1	<5 years	388	Iodine deficiency	224	Severe intellectual disability	3	Rate	2016	0.0	0.0	0.0
3	YLDs (Years Lived with Disability)	385	Puerto Rico	3	Both	1	<5 years	388	Iodine deficiency	224	Severe intellectual disability	3	Rate	2016	0.0	0.0	0.0
3	YLDs (Years Lived with Disability)	385	Puerto Rico	1	Male	1	<5 years	388	Iodine deficiency	224	Severe intellectual disability	1	Number	2017	0.0	0.0	0.0
3	YLDs (Years Lived with Disability)	385	Puerto Rico	2	Female	1	<5 years	388	Iodine deficiency	224	Severe intellectual disability	1	Number	2017	0.0	0.0	0.0
3	YLDs (Years Lived with Disability)	385	Puerto Rico	3	Both	1	<5 years	388	Iodine deficiency	224	Severe intellectual disability	1	Number	2017	0.0	0.0	0.0
3	YLDs (Years Lived with Disability)	385	Puerto Rico	1	Male	1	<5 years	388	Iodine deficiency	224	Severe intellectual disability	3	Rate	2017	0.0	0.0	0.0
3	YLDs (Years Lived with Disability)	385	Puerto Rico	2	Female	1	<5 years	388	Iodine deficiency	224	Severe intellectual disability	3	Rate	2017	0.0	0.0	0.0
3	YLDs (Years Lived with Disability)	385	Puerto Rico	3	Both	1	<5 years	388	Iodine deficiency	224	Severe intellectual disability	3	Rate	2017	0.0	0.0	0.0
3	YLDs (Years Lived with Disability)	385	Puerto Rico	1	Male	1	<5 years	388	Iodine deficiency	224	Severe intellectual disability	1	Number	2018	0.0	0.0	0.0
3	YLDs (Years Lived with Disability)	385	Puerto Rico	2	Female	1	<5 years	388	Iodine deficiency	224	Severe intellectual disability	1	Number	2018	0.0	0.0	0.0
3	YLDs (Years Lived with Disability)	385	Puerto Rico	3	Both	1	<5 years	388	Iodine deficiency	224	Severe intellectual disability	1	Number	2018	0.0	0.0	0.0
3	YLDs (Years Lived with Disability)	385	Puerto Rico	1	Male	1	<5 years	388	Iodine deficiency	224	Severe intellectual disability	3	Rate	2018	0.0	0.0	0.0
3	YLDs (Years Lived with Disability)	385	Puerto Rico	2	Female	1	<5 years	388	Iodine deficiency	224	Severe intellectual disability	3	Rate	2018	0.0	0.0	0.0
3	YLDs (Years Lived with Disability)	385	Puerto Rico	3	Both	1	<5 years	388	Iodine deficiency	224	Severe intellectual disability	3	Rate	2018	0.0	0.0	0.0
3	YLDs (Years Lived with Disability)	385	Puerto Rico	1	Male	1	<5 years	388	Iodine deficiency	224	Severe intellectual disability	1	Number	2019	0.0	0.0	0.0
3	YLDs (Years Lived with Disability)	385	Puerto Rico	2	Female	1	<5 years	388	Iodine deficiency	224	Severe intellectual disability	1	Number	2019	0.0	0.0	0.0
3	YLDs (Years Lived with Disability)	385	Puerto Rico	3	Both	1	<5 years	388	Iodine deficiency	224	Severe intellectual disability	1	Number	2019	0.0	0.0	0.0
3	YLDs (Years Lived with Disability)	385	Puerto Rico	1	Male	1	<5 years	388	Iodine deficiency	224	Severe intellectual disability	3	Rate	2019	0.0	0.0	0.0
3	YLDs (Years Lived with Disability)	385	Puerto Rico	2	Female	1	<5 years	388	Iodine deficiency	224	Severe intellectual disability	3	Rate	2019	0.0	0.0	0.0
3	YLDs (Years Lived with Disability)	385	Puerto Rico	3	Both	1	<5 years	388	Iodine deficiency	224	Severe intellectual disability	3	Rate	2019	0.0	0.0	0.0
3	YLDs (Years Lived with Disability)	385	Puerto Rico	1	Male	1	<5 years	388	Iodine deficiency	224	Severe intellectual disability	1	Number	2020	0.0	0.0	0.0
3	YLDs (Years Lived with Disability)	385	Puerto Rico	2	Female	1	<5 years	388	Iodine deficiency	224	Severe intellectual disability	1	Number	2020	0.0	0.0	0.0
3	YLDs (Years Lived with Disability)	385	Puerto Rico	3	Both	1	<5 years	388	Iodine deficiency	224	Severe intellectual disability	1	Number	2020	0.0	0.0	0.0
3	YLDs (Years Lived with Disability)	385	Puerto Rico	1	Male	1	<5 years	388	Iodine deficiency	224	Severe intellectual disability	3	Rate	2020	0.0	0.0	0.0
3	YLDs (Years Lived with Disability)	385	Puerto Rico	2	Female	1	<5 years	388	Iodine deficiency	224	Severe intellectual disability	3	Rate	2020	0.0	0.0	0.0
3	YLDs (Years Lived with Disability)	385	Puerto Rico	3	Both	1	<5 years	388	Iodine deficiency	224	Severe intellectual disability	3	Rate	2020	0.0	0.0	0.0
3	YLDs (Years Lived with Disability)	385	Puerto Rico	1	Male	1	<5 years	388	Iodine deficiency	224	Severe intellectual disability	1	Number	2021	0.0	0.0	0.0
3	YLDs (Years Lived with Disability)	385	Puerto Rico	2	Female	1	<5 years	388	Iodine deficiency	224	Severe intellectual disability	1	Number	2021	0.0	0.0	0.0
3	YLDs (Years Lived with Disability)	385	Puerto Rico	3	Both	1	<5 years	388	Iodine deficiency	224	Severe intellectual disability	1	Number	2021	0.0	0.0	0.0
3	YLDs (Years Lived with Disability)	385	Puerto Rico	1	Male	1	<5 years	388	Iodine deficiency	224	Severe intellectual disability	3	Rate	2021	0.0	0.0	0.0
3	YLDs (Years Lived with Disability)	385	Puerto Rico	2	Female	1	<5 years	388	Iodine deficiency	224	Severe intellectual disability	3	Rate	2021	0.0	0.0	0.0
3	YLDs (Years Lived with Disability)	385	Puerto Rico	3	Both	1	<5 years	388	Iodine deficiency	224	Severe intellectual disability	3	Rate	2021	0.0	0.0	0.0
3	YLDs (Years Lived with Disability)	385	Puerto Rico	1	Male	6	5-9 years	388	Iodine deficiency	224	Severe intellectual disability	1	Number	1990	0.0	0.0	0.0
3	YLDs (Years Lived with Disability)	385	Puerto Rico	2	Female	6	5-9 years	388	Iodine deficiency	224	Severe intellectual disability	1	Number	1990	0.0	0.0	0.0
3	YLDs (Years Lived with Disability)	385	Puerto Rico	3	Both	6	5-9 years	388	Iodine deficiency	224	Severe intellectual disability	1	Number	1990	0.0	0.0	0.0
3	YLDs (Years Lived with Disability)	385	Puerto Rico	1	Male	6	5-9 years	388	Iodine deficiency	224	Severe intellectual disability	3	Rate	1990	0.0	0.0	0.0
3	YLDs (Years Lived with Disability)	385	Puerto Rico	2	Female	6	5-9 years	388	Iodine deficiency	224	Severe intellectual disability	3	Rate	1990	0.0	0.0	0.0
3	YLDs (Years Lived with Disability)	385	Puerto Rico	3	Both	6	5-9 years	388	Iodine deficiency	224	Severe intellectual disability	3	Rate	1990	0.0	0.0	0.0
3	YLDs (Years Lived with Disability)	385	Puerto Rico	1	Male	6	5-9 years	388	Iodine deficiency	224	Severe intellectual disability	1	Number	1991	0.0	0.0	0.0
3	YLDs (Years Lived with Disability)	385	Puerto Rico	2	Female	6	5-9 years	388	Iodine deficiency	224	Severe intellectual disability	1	Number	1991	0.0	0.0	0.0
3	YLDs (Years Lived with Disability)	385	Puerto Rico	3	Both	6	5-9 years	388	Iodine deficiency	224	Severe intellectual disability	1	Number	1991	0.0	0.0	0.0
3	YLDs (Years Lived with Disability)	385	Puerto Rico	1	Male	6	5-9 years	388	Iodine deficiency	224	Severe intellectual disability	3	Rate	1991	0.0	0.0	0.0
3	YLDs (Years Lived with Disability)	385	Puerto Rico	2	Female	6	5-9 years	388	Iodine deficiency	224	Severe intellectual disability	3	Rate	1991	0.0	0.0	0.0
3	YLDs (Years Lived with Disability)	385	Puerto Rico	3	Both	6	5-9 years	388	Iodine deficiency	224	Severe intellectual disability	3	Rate	1991	0.0	0.0	0.0
3	YLDs (Years Lived with Disability)	385	Puerto Rico	1	Male	6	5-9 years	388	Iodine deficiency	224	Severe intellectual disability	1	Number	1992	0.0	0.0	0.0
3	YLDs (Years Lived with Disability)	385	Puerto Rico	2	Female	6	5-9 years	388	Iodine deficiency	224	Severe intellectual disability	1	Number	1992	0.0	0.0	0.0
3	YLDs (Years Lived with Disability)	385	Puerto Rico	3	Both	6	5-9 years	388	Iodine deficiency	224	Severe intellectual disability	1	Number	1992	0.0	0.0	0.0
3	YLDs (Years Lived with Disability)	385	Puerto Rico	1	Male	6	5-9 years	388	Iodine deficiency	224	Severe intellectual disability	3	Rate	1992	0.0	0.0	0.0
3	YLDs (Years Lived with Disability)	385	Puerto Rico	2	Female	6	5-9 years	388	Iodine deficiency	224	Severe intellectual disability	3	Rate	1992	0.0	0.0	0.0
3	YLDs (Years Lived with Disability)	385	Puerto Rico	3	Both	6	5-9 years	388	Iodine deficiency	224	Severe intellectual disability	3	Rate	1992	0.0	0.0	0.0
3	YLDs (Years Lived with Disability)	385	Puerto Rico	1	Male	6	5-9 years	388	Iodine deficiency	224	Severe intellectual disability	1	Number	1993	0.0	0.0	0.0
3	YLDs (Years Lived with Disability)	385	Puerto Rico	2	Female	6	5-9 years	388	Iodine deficiency	224	Severe intellectual disability	1	Number	1993	0.0	0.0	0.0
3	YLDs (Years Lived with Disability)	385	Puerto Rico	3	Both	6	5-9 years	388	Iodine deficiency	224	Severe intellectual disability	1	Number	1993	0.0	0.0	0.0
3	YLDs (Years Lived with Disability)	385	Puerto Rico	1	Male	6	5-9 years	388	Iodine deficiency	224	Severe intellectual disability	3	Rate	1993	0.0	0.0	0.0
3	YLDs (Years Lived with Disability)	385	Puerto Rico	2	Female	6	5-9 years	388	Iodine deficiency	224	Severe intellectual disability	3	Rate	1993	0.0	0.0	0.0
3	YLDs (Years Lived with Disability)	385	Puerto Rico	3	Both	6	5-9 years	388	Iodine deficiency	224	Severe intellectual disability	3	Rate	1993	0.0	0.0	0.0
3	YLDs (Years Lived with Disability)	385	Puerto Rico	1	Male	6	5-9 years	388	Iodine deficiency	224	Severe intellectual disability	1	Number	1994	0.0	0.0	0.0
3	YLDs (Years Lived with Disability)	385	Puerto Rico	2	Female	6	5-9 years	388	Iodine deficiency	224	Severe intellectual disability	1	Number	1994	0.0	0.0	0.0
3	YLDs (Years Lived with Disability)	385	Puerto Rico	3	Both	6	5-9 years	388	Iodine deficiency	224	Severe intellectual disability	1	Number	1994	0.0	0.0	0.0
3	YLDs (Years Lived with Disability)	385	Puerto Rico	1	Male	6	5-9 years	388	Iodine deficiency	224	Severe intellectual disability	3	Rate	1994	0.0	0.0	0.0
3	YLDs (Years Lived with Disability)	385	Puerto Rico	2	Female	6	5-9 years	388	Iodine deficiency	224	Severe intellectual disability	3	Rate	1994	0.0	0.0	0.0
3	YLDs (Years Lived with Disability)	385	Puerto Rico	3	Both	6	5-9 years	388	Iodine deficiency	224	Severe intellectual disability	3	Rate	1994	0.0	0.0	0.0
3	YLDs (Years Lived with Disability)	385	Puerto Rico	1	Male	6	5-9 years	388	Iodine deficiency	224	Severe intellectual disability	1	Number	1995	0.0	0.0	0.0
3	YLDs (Years Lived with Disability)	385	Puerto Rico	2	Female	6	5-9 years	388	Iodine deficiency	224	Severe intellectual disability	1	Number	1995	0.0	0.0	0.0
3	YLDs (Years Lived with Disability)	385	Puerto Rico	3	Both	6	5-9 years	388	Iodine deficiency	224	Severe intellectual disability	1	Number	1995	0.0	0.0	0.0
3	YLDs (Years Lived with Disability)	385	Puerto Rico	1	Male	6	5-9 years	388	Iodine deficiency	224	Severe intellectual disability	3	Rate	1995	0.0	0.0	0.0
3	YLDs (Years Lived with Disability)	385	Puerto Rico	2	Female	6	5-9 years	388	Iodine deficiency	224	Severe intellectual disability	3	Rate	1995	0.0	0.0	0.0
3	YLDs (Years Lived with Disability)	385	Puerto Rico	3	Both	6	5-9 years	388	Iodine deficiency	224	Severe intellectual disability	3	Rate	1995	0.0	0.0	0.0
3	YLDs (Years Lived with Disability)	385	Puerto Rico	1	Male	6	5-9 years	388	Iodine deficiency	224	Severe intellectual disability	1	Number	1996	0.0	0.0	0.0
3	YLDs (Years Lived with Disability)	385	Puerto Rico	2	Female	6	5-9 years	388	Iodine deficiency	224	Severe intellectual disability	1	Number	1996	0.0	0.0	0.0
3	YLDs (Years Lived with Disability)	385	Puerto Rico	3	Both	6	5-9 years	388	Iodine deficiency	224	Severe intellectual disability	1	Number	1996	0.0	0.0	0.0
3	YLDs (Years Lived with Disability)	385	Puerto Rico	1	Male	6	5-9 years	388	Iodine deficiency	224	Severe intellectual disability	3	Rate	1996	0.0	0.0	0.0
3	YLDs (Years Lived with Disability)	385	Puerto Rico	2	Female	6	5-9 years	388	Iodine deficiency	224	Severe intellectual disability	3	Rate	1996	0.0	0.0	0.0
3	YLDs (Years Lived with Disability)	385	Puerto Rico	3	Both	6	5-9 years	388	Iodine deficiency	224	Severe intellectual disability	3	Rate	1996	0.0	0.0	0.0
3	YLDs (Years Lived with Disability)	385	Puerto Rico	1	Male	6	5-9 years	388	Iodine deficiency	224	Severe intellectual disability	1	Number	1997	0.0	0.0	0.0
3	YLDs (Years Lived with Disability)	385	Puerto Rico	2	Female	6	5-9 years	388	Iodine deficiency	224	Severe intellectual disability	1	Number	1997	0.0	0.0	0.0
3	YLDs (Years Lived with Disability)	385	Puerto Rico	3	Both	6	5-9 years	388	Iodine deficiency	224	Severe intellectual disability	1	Number	1997	0.0	0.0	0.0
3	YLDs (Years Lived with Disability)	385	Puerto Rico	1	Male	6	5-9 years	388	Iodine deficiency	224	Severe intellectual disability	3	Rate	1997	0.0	0.0	0.0
3	YLDs (Years Lived with Disability)	385	Puerto Rico	2	Female	6	5-9 years	388	Iodine deficiency	224	Severe intellectual disability	3	Rate	1997	0.0	0.0	0.0
3	YLDs (Years Lived with Disability)	385	Puerto Rico	3	Both	6	5-9 years	388	Iodine deficiency	224	Severe intellectual disability	3	Rate	1997	0.0	0.0	0.0
3	YLDs (Years Lived with Disability)	385	Puerto Rico	1	Male	6	5-9 years	388	Iodine deficiency	224	Severe intellectual disability	1	Number	1998	0.0	0.0	0.0
3	YLDs (Years Lived with Disability)	385	Puerto Rico	2	Female	6	5-9 years	388	Iodine deficiency	224	Severe intellectual disability	1	Number	1998	0.0	0.0	0.0
3	YLDs (Years Lived with Disability)	385	Puerto Rico	3	Both	6	5-9 years	388	Iodine deficiency	224	Severe intellectual disability	1	Number	1998	0.0	0.0	0.0
3	YLDs (Years Lived with Disability)	385	Puerto Rico	1	Male	6	5-9 years	388	Iodine deficiency	224	Severe intellectual disability	3	Rate	1998	0.0	0.0	0.0
3	YLDs (Years Lived with Disability)	385	Puerto Rico	2	Female	6	5-9 years	388	Iodine deficiency	224	Severe intellectual disability	3	Rate	1998	0.0	0.0	0.0
3	YLDs (Years Lived with Disability)	385	Puerto Rico	3	Both	6	5-9 years	388	Iodine deficiency	224	Severe intellectual disability	3	Rate	1998	0.0	0.0	0.0
3	YLDs (Years Lived with Disability)	385	Puerto Rico	1	Male	6	5-9 years	388	Iodine deficiency	224	Severe intellectual disability	1	Number	1999	0.0	0.0	0.0
3	YLDs (Years Lived with Disability)	385	Puerto Rico	2	Female	6	5-9 years	388	Iodine deficiency	224	Severe intellectual disability	1	Number	1999	0.0	0.0	0.0
3	YLDs (Years Lived with Disability)	385	Puerto Rico	3	Both	6	5-9 years	388	Iodine deficiency	224	Severe intellectual disability	1	Number	1999	0.0	0.0	0.0
3	YLDs (Years Lived with Disability)	385	Puerto Rico	1	Male	6	5-9 years	388	Iodine deficiency	224	Severe intellectual disability	3	Rate	1999	0.0	0.0	0.0
3	YLDs (Years Lived with Disability)	385	Puerto Rico	2	Female	6	5-9 years	388	Iodine deficiency	224	Severe intellectual disability	3	Rate	1999	0.0	0.0	0.0
3	YLDs (Years Lived with Disability)	385	Puerto Rico	3	Both	6	5-9 years	388	Iodine deficiency	224	Severe intellectual disability	3	Rate	1999	0.0	0.0	0.0
3	YLDs (Years Lived with Disability)	385	Puerto Rico	1	Male	6	5-9 years	388	Iodine deficiency	224	Severe intellectual disability	1	Number	2000	0.0	0.0	0.0
3	YLDs (Years Lived with Disability)	385	Puerto Rico	2	Female	6	5-9 years	388	Iodine deficiency	224	Severe intellectual disability	1	Number	2000	0.0	0.0	0.0
3	YLDs (Years Lived with Disability)	385	Puerto Rico	3	Both	6	5-9 years	388	Iodine deficiency	224	Severe intellectual disability	1	Number	2000	0.0	0.0	0.0
3	YLDs (Years Lived with Disability)	385	Puerto Rico	1	Male	6	5-9 years	388	Iodine deficiency	224	Severe intellectual disability	3	Rate	2000	0.0	0.0	0.0
3	YLDs (Years Lived with Disability)	385	Puerto Rico	2	Female	6	5-9 years	388	Iodine deficiency	224	Severe intellectual disability	3	Rate	2000	0.0	0.0	0.0
3	YLDs (Years Lived with Disability)	385	Puerto Rico	3	Both	6	5-9 years	388	Iodine deficiency	224	Severe intellectual disability	3	Rate	2000	0.0	0.0	0.0
3	YLDs (Years Lived with Disability)	385	Puerto Rico	1	Male	6	5-9 years	388	Iodine deficiency	224	Severe intellectual disability	1	Number	2001	0.0	0.0	0.0
3	YLDs (Years Lived with Disability)	385	Puerto Rico	2	Female	6	5-9 years	388	Iodine deficiency	224	Severe intellectual disability	1	Number	2001	0.0	0.0	0.0
3	YLDs (Years Lived with Disability)	385	Puerto Rico	3	Both	6	5-9 years	388	Iodine deficiency	224	Severe intellectual disability	1	Number	2001	0.0	0.0	0.0
3	YLDs (Years Lived with Disability)	385	Puerto Rico	1	Male	6	5-9 years	388	Iodine deficiency	224	Severe intellectual disability	3	Rate	2001	0.0	0.0	0.0
3	YLDs (Years Lived with Disability)	385	Puerto Rico	2	Female	6	5-9 years	388	Iodine deficiency	224	Severe intellectual disability	3	Rate	2001	0.0	0.0	0.0
3	YLDs (Years Lived with Disability)	385	Puerto Rico	3	Both	6	5-9 years	388	Iodine deficiency	224	Severe intellectual disability	3	Rate	2001	0.0	0.0	0.0
3	YLDs (Years Lived with Disability)	385	Puerto Rico	1	Male	6	5-9 years	388	Iodine deficiency	224	Severe intellectual disability	1	Number	2002	0.0	0.0	0.0
3	YLDs (Years Lived with Disability)	385	Puerto Rico	2	Female	6	5-9 years	388	Iodine deficiency	224	Severe intellectual disability	1	Number	2002	0.0	0.0	0.0
3	YLDs (Years Lived with Disability)	385	Puerto Rico	3	Both	6	5-9 years	388	Iodine deficiency	224	Severe intellectual disability	1	Number	2002	0.0	0.0	0.0
3	YLDs (Years Lived with Disability)	385	Puerto Rico	1	Male	6	5-9 years	388	Iodine deficiency	224	Severe intellectual disability	3	Rate	2002	0.0	0.0	0.0
3	YLDs (Years Lived with Disability)	385	Puerto Rico	2	Female	6	5-9 years	388	Iodine deficiency	224	Severe intellectual disability	3	Rate	2002	0.0	0.0	0.0
3	YLDs (Years Lived with Disability)	385	Puerto Rico	3	Both	6	5-9 years	388	Iodine deficiency	224	Severe intellectual disability	3	Rate	2002	0.0	0.0	0.0
3	YLDs (Years Lived with Disability)	385	Puerto Rico	1	Male	6	5-9 years	388	Iodine deficiency	224	Severe intellectual disability	1	Number	2003	0.0	0.0	0.0
3	YLDs (Years Lived with Disability)	385	Puerto Rico	2	Female	6	5-9 years	388	Iodine deficiency	224	Severe intellectual disability	1	Number	2003	0.0	0.0	0.0
3	YLDs (Years Lived with Disability)	385	Puerto Rico	3	Both	6	5-9 years	388	Iodine deficiency	224	Severe intellectual disability	1	Number	2003	0.0	0.0	0.0
3	YLDs (Years Lived with Disability)	385	Puerto Rico	1	Male	6	5-9 years	388	Iodine deficiency	224	Severe intellectual disability	3	Rate	2003	0.0	0.0	0.0
3	YLDs (Years Lived with Disability)	385	Puerto Rico	2	Female	6	5-9 years	388	Iodine deficiency	224	Severe intellectual disability	3	Rate	2003	0.0	0.0	0.0
3	YLDs (Years Lived with Disability)	385	Puerto Rico	3	Both	6	5-9 years	388	Iodine deficiency	224	Severe intellectual disability	3	Rate	2003	0.0	0.0	0.0
3	YLDs (Years Lived with Disability)	385	Puerto Rico	1	Male	6	5-9 years	388	Iodine deficiency	224	Severe intellectual disability	1	Number	2004	0.0	0.0	0.0
3	YLDs (Years Lived with Disability)	385	Puerto Rico	2	Female	6	5-9 years	388	Iodine deficiency	224	Severe intellectual disability	1	Number	2004	0.0	0.0	0.0
3	YLDs (Years Lived with Disability)	385	Puerto Rico	3	Both	6	5-9 years	388	Iodine deficiency	224	Severe intellectual disability	1	Number	2004	0.0	0.0	0.0
3	YLDs (Years Lived with Disability)	385	Puerto Rico	1	Male	6	5-9 years	388	Iodine deficiency	224	Severe intellectual disability	3	Rate	2004	0.0	0.0	0.0
3	YLDs (Years Lived with Disability)	385	Puerto Rico	2	Female	6	5-9 years	388	Iodine deficiency	224	Severe intellectual disability	3	Rate	2004	0.0	0.0	0.0
3	YLDs (Years Lived with Disability)	385	Puerto Rico	3	Both	6	5-9 years	388	Iodine deficiency	224	Severe intellectual disability	3	Rate	2004	0.0	0.0	0.0
3	YLDs (Years Lived with Disability)	385	Puerto Rico	1	Male	6	5-9 years	388	Iodine deficiency	224	Severe intellectual disability	1	Number	2005	0.0	0.0	0.0
3	YLDs (Years Lived with Disability)	385	Puerto Rico	2	Female	6	5-9 years	388	Iodine deficiency	224	Severe intellectual disability	1	Number	2005	0.0	0.0	0.0
3	YLDs (Years Lived with Disability)	385	Puerto Rico	3	Both	6	5-9 years	388	Iodine deficiency	224	Severe intellectual disability	1	Number	2005	0.0	0.0	0.0
3	YLDs (Years Lived with Disability)	385	Puerto Rico	1	Male	6	5-9 years	388	Iodine deficiency	224	Severe intellectual disability	3	Rate	2005	0.0	0.0	0.0
3	YLDs (Years Lived with Disability)	385	Puerto Rico	2	Female	6	5-9 years	388	Iodine deficiency	224	Severe intellectual disability	3	Rate	2005	0.0	0.0	0.0
3	YLDs (Years Lived with Disability)	385	Puerto Rico	3	Both	6	5-9 years	388	Iodine deficiency	224	Severe intellectual disability	3	Rate	2005	0.0	0.0	0.0
3	YLDs (Years Lived with Disability)	385	Puerto Rico	1	Male	6	5-9 years	388	Iodine deficiency	224	Severe intellectual disability	1	Number	2006	0.0	0.0	0.0
3	YLDs (Years Lived with Disability)	385	Puerto Rico	2	Female	6	5-9 years	388	Iodine deficiency	224	Severe intellectual disability	1	Number	2006	0.0	0.0	0.0
3	YLDs (Years Lived with Disability)	385	Puerto Rico	3	Both	6	5-9 years	388	Iodine deficiency	224	Severe intellectual disability	1	Number	2006	0.0	0.0	0.0
3	YLDs (Years Lived with Disability)	385	Puerto Rico	1	Male	6	5-9 years	388	Iodine deficiency	224	Severe intellectual disability	3	Rate	2006	0.0	0.0	0.0
3	YLDs (Years Lived with Disability)	385	Puerto Rico	2	Female	6	5-9 years	388	Iodine deficiency	224	Severe intellectual disability	3	Rate	2006	0.0	0.0	0.0
3	YLDs (Years Lived with Disability)	385	Puerto Rico	3	Both	6	5-9 years	388	Iodine deficiency	224	Severe intellectual disability	3	Rate	2006	0.0	0.0	0.0
3	YLDs (Years Lived with Disability)	385	Puerto Rico	1	Male	6	5-9 years	388	Iodine deficiency	224	Severe intellectual disability	1	Number	2007	0.0	0.0	0.0
3	YLDs (Years Lived with Disability)	385	Puerto Rico	2	Female	6	5-9 years	388	Iodine deficiency	224	Severe intellectual disability	1	Number	2007	0.0	0.0	0.0
3	YLDs (Years Lived with Disability)	385	Puerto Rico	3	Both	6	5-9 years	388	Iodine deficiency	224	Severe intellectual disability	1	Number	2007	0.0	0.0	0.0
3	YLDs (Years Lived with Disability)	385	Puerto Rico	1	Male	6	5-9 years	388	Iodine deficiency	224	Severe intellectual disability	3	Rate	2007	0.0	0.0	0.0
3	YLDs (Years Lived with Disability)	385	Puerto Rico	2	Female	6	5-9 years	388	Iodine deficiency	224	Severe intellectual disability	3	Rate	2007	0.0	0.0	0.0
3	YLDs (Years Lived with Disability)	385	Puerto Rico	3	Both	6	5-9 years	388	Iodine deficiency	224	Severe intellectual disability	3	Rate	2007	0.0	0.0	0.0
3	YLDs (Years Lived with Disability)	385	Puerto Rico	1	Male	6	5-9 years	388	Iodine deficiency	224	Severe intellectual disability	1	Number	2008	0.0	0.0	0.0
3	YLDs (Years Lived with Disability)	385	Puerto Rico	2	Female	6	5-9 years	388	Iodine deficiency	224	Severe intellectual disability	1	Number	2008	0.0	0.0	0.0
3	YLDs (Years Lived with Disability)	385	Puerto Rico	3	Both	6	5-9 years	388	Iodine deficiency	224	Severe intellectual disability	1	Number	2008	0.0	0.0	0.0
3	YLDs (Years Lived with Disability)	385	Puerto Rico	1	Male	6	5-9 years	388	Iodine deficiency	224	Severe intellectual disability	3	Rate	2008	0.0	0.0	0.0
3	YLDs (Years Lived with Disability)	385	Puerto Rico	2	Female	6	5-9 years	388	Iodine deficiency	224	Severe intellectual disability	3	Rate	2008	0.0	0.0	0.0
3	YLDs (Years Lived with Disability)	385	Puerto Rico	3	Both	6	5-9 years	388	Iodine deficiency	224	Severe intellectual disability	3	Rate	2008	0.0	0.0	0.0
3	YLDs (Years Lived with Disability)	385	Puerto Rico	1	Male	6	5-9 years	388	Iodine deficiency	224	Severe intellectual disability	1	Number	2009	0.0	0.0	0.0
3	YLDs (Years Lived with Disability)	385	Puerto Rico	2	Female	6	5-9 years	388	Iodine deficiency	224	Severe intellectual disability	1	Number	2009	0.0	0.0	0.0
3	YLDs (Years Lived with Disability)	385	Puerto Rico	3	Both	6	5-9 years	388	Iodine deficiency	224	Severe intellectual disability	1	Number	2009	0.0	0.0	0.0
3	YLDs (Years Lived with Disability)	385	Puerto Rico	1	Male	6	5-9 years	388	Iodine deficiency	224	Severe intellectual disability	3	Rate	2009	0.0	0.0	0.0
3	YLDs (Years Lived with Disability)	385	Puerto Rico	2	Female	6	5-9 years	388	Iodine deficiency	224	Severe intellectual disability	3	Rate	2009	0.0	0.0	0.0
3	YLDs (Years Lived with Disability)	385	Puerto Rico	3	Both	6	5-9 years	388	Iodine deficiency	224	Severe intellectual disability	3	Rate	2009	0.0	0.0	0.0
3	YLDs (Years Lived with Disability)	385	Puerto Rico	1	Male	6	5-9 years	388	Iodine deficiency	224	Severe intellectual disability	1	Number	2010	0.0	0.0	0.0
3	YLDs (Years Lived with Disability)	385	Puerto Rico	2	Female	6	5-9 years	388	Iodine deficiency	224	Severe intellectual disability	1	Number	2010	0.0	0.0	0.0
3	YLDs (Years Lived with Disability)	385	Puerto Rico	3	Both	6	5-9 years	388	Iodine deficiency	224	Severe intellectual disability	1	Number	2010	0.0	0.0	0.0
3	YLDs (Years Lived with Disability)	385	Puerto Rico	1	Male	6	5-9 years	388	Iodine deficiency	224	Severe intellectual disability	3	Rate	2010	0.0	0.0	0.0
3	YLDs (Years Lived with Disability)	385	Puerto Rico	2	Female	6	5-9 years	388	Iodine deficiency	224	Severe intellectual disability	3	Rate	2010	0.0	0.0	0.0
3	YLDs (Years Lived with Disability)	385	Puerto Rico	3	Both	6	5-9 years	388	Iodine deficiency	224	Severe intellectual disability	3	Rate	2010	0.0	0.0	0.0
3	YLDs (Years Lived with Disability)	385	Puerto Rico	1	Male	6	5-9 years	388	Iodine deficiency	224	Severe intellectual disability	1	Number	2011	0.0	0.0	0.0
3	YLDs (Years Lived with Disability)	385	Puerto Rico	2	Female	6	5-9 years	388	Iodine deficiency	224	Severe intellectual disability	1	Number	2011	0.0	0.0	0.0
3	YLDs (Years Lived with Disability)	385	Puerto Rico	3	Both	6	5-9 years	388	Iodine deficiency	224	Severe intellectual disability	1	Number	2011	0.0	0.0	0.0
3	YLDs (Years Lived with Disability)	385	Puerto Rico	1	Male	6	5-9 years	388	Iodine deficiency	224	Severe intellectual disability	3	Rate	2011	0.0	0.0	0.0
3	YLDs (Years Lived with Disability)	385	Puerto Rico	2	Female	6	5-9 years	388	Iodine deficiency	224	Severe intellectual disability	3	Rate	2011	0.0	0.0	0.0
3	YLDs (Years Lived with Disability)	385	Puerto Rico	3	Both	6	5-9 years	388	Iodine deficiency	224	Severe intellectual disability	3	Rate	2011	0.0	0.0	0.0
3	YLDs (Years Lived with Disability)	385	Puerto Rico	1	Male	6	5-9 years	388	Iodine deficiency	224	Severe intellectual disability	1	Number	2012	0.0	0.0	0.0
3	YLDs (Years Lived with Disability)	385	Puerto Rico	2	Female	6	5-9 years	388	Iodine deficiency	224	Severe intellectual disability	1	Number	2012	0.0	0.0	0.0
3	YLDs (Years Lived with Disability)	385	Puerto Rico	3	Both	6	5-9 years	388	Iodine deficiency	224	Severe intellectual disability	1	Number	2012	0.0	0.0	0.0
3	YLDs (Years Lived with Disability)	385	Puerto Rico	1	Male	6	5-9 years	388	Iodine deficiency	224	Severe intellectual disability	3	Rate	2012	0.0	0.0	0.0
3	YLDs (Years Lived with Disability)	385	Puerto Rico	2	Female	6	5-9 years	388	Iodine deficiency	224	Severe intellectual disability	3	Rate	2012	0.0	0.0	0.0
3	YLDs (Years Lived with Disability)	385	Puerto Rico	3	Both	6	5-9 years	388	Iodine deficiency	224	Severe intellectual disability	3	Rate	2012	0.0	0.0	0.0
3	YLDs (Years Lived with Disability)	385	Puerto Rico	1	Male	6	5-9 years	388	Iodine deficiency	224	Severe intellectual disability	1	Number	2013	0.0	0.0	0.0
3	YLDs (Years Lived with Disability)	385	Puerto Rico	2	Female	6	5-9 years	388	Iodine deficiency	224	Severe intellectual disability	1	Number	2013	0.0	0.0	0.0
3	YLDs (Years Lived with Disability)	385	Puerto Rico	3	Both	6	5-9 years	388	Iodine deficiency	224	Severe intellectual disability	1	Number	2013	0.0	0.0	0.0
3	YLDs (Years Lived with Disability)	385	Puerto Rico	1	Male	6	5-9 years	388	Iodine deficiency	224	Severe intellectual disability	3	Rate	2013	0.0	0.0	0.0
3	YLDs (Years Lived with Disability)	385	Puerto Rico	2	Female	6	5-9 years	388	Iodine deficiency	224	Severe intellectual disability	3	Rate	2013	0.0	0.0	0.0
3	YLDs (Years Lived with Disability)	385	Puerto Rico	3	Both	6	5-9 years	388	Iodine deficiency	224	Severe intellectual disability	3	Rate	2013	0.0	0.0	0.0
3	YLDs (Years Lived with Disability)	385	Puerto Rico	1	Male	6	5-9 years	388	Iodine deficiency	224	Severe intellectual disability	1	Number	2014	0.0	0.0	0.0
3	YLDs (Years Lived with Disability)	385	Puerto Rico	2	Female	6	5-9 years	388	Iodine deficiency	224	Severe intellectual disability	1	Number	2014	0.0	0.0	0.0
3	YLDs (Years Lived with Disability)	385	Puerto Rico	3	Both	6	5-9 years	388	Iodine deficiency	224	Severe intellectual disability	1	Number	2014	0.0	0.0	0.0
3	YLDs (Years Lived with Disability)	385	Puerto Rico	1	Male	6	5-9 years	388	Iodine deficiency	224	Severe intellectual disability	3	Rate	2014	0.0	0.0	0.0
3	YLDs (Years Lived with Disability)	385	Puerto Rico	2	Female	6	5-9 years	388	Iodine deficiency	224	Severe intellectual disability	3	Rate	2014	0.0	0.0	0.0
3	YLDs (Years Lived with Disability)	385	Puerto Rico	3	Both	6	5-9 years	388	Iodine deficiency	224	Severe intellectual disability	3	Rate	2014	0.0	0.0	0.0
3	YLDs (Years Lived with Disability)	385	Puerto Rico	1	Male	6	5-9 years	388	Iodine deficiency	224	Severe intellectual disability	1	Number	2015	0.0	0.0	0.0
3	YLDs (Years Lived with Disability)	385	Puerto Rico	2	Female	6	5-9 years	388	Iodine deficiency	224	Severe intellectual disability	1	Number	2015	0.0	0.0	0.0
3	YLDs (Years Lived with Disability)	385	Puerto Rico	3	Both	6	5-9 years	388	Iodine deficiency	224	Severe intellectual disability	1	Number	2015	0.0	0.0	0.0
3	YLDs (Years Lived with Disability)	385	Puerto Rico	1	Male	6	5-9 years	388	Iodine deficiency	224	Severe intellectual disability	3	Rate	2015	0.0	0.0	0.0
3	YLDs (Years Lived with Disability)	385	Puerto Rico	2	Female	6	5-9 years	388	Iodine deficiency	224	Severe intellectual disability	3	Rate	2015	0.0	0.0	0.0
3	YLDs (Years Lived with Disability)	385	Puerto Rico	3	Both	6	5-9 years	388	Iodine deficiency	224	Severe intellectual disability	3	Rate	2015	0.0	0.0	0.0
3	YLDs (Years Lived with Disability)	385	Puerto Rico	1	Male	6	5-9 years	388	Iodine deficiency	224	Severe intellectual disability	1	Number	2016	0.0	0.0	0.0
3	YLDs (Years Lived with Disability)	385	Puerto Rico	2	Female	6	5-9 years	388	Iodine deficiency	224	Severe intellectual disability	1	Number	2016	0.0	0.0	0.0
3	YLDs (Years Lived with Disability)	385	Puerto Rico	3	Both	6	5-9 years	388	Iodine deficiency	224	Severe intellectual disability	1	Number	2016	0.0	0.0	0.0
3	YLDs (Years Lived with Disability)	385	Puerto Rico	1	Male	6	5-9 years	388	Iodine deficiency	224	Severe intellectual disability	3	Rate	2016	0.0	0.0	0.0
3	YLDs (Years Lived with Disability)	385	Puerto Rico	2	Female	6	5-9 years	388	Iodine deficiency	224	Severe intellectual disability	3	Rate	2016	0.0	0.0	0.0
3	YLDs (Years Lived with Disability)	385	Puerto Rico	3	Both	6	5-9 years	388	Iodine deficiency	224	Severe intellectual disability	3	Rate	2016	0.0	0.0	0.0
3	YLDs (Years Lived with Disability)	385	Puerto Rico	1	Male	6	5-9 years	388	Iodine deficiency	224	Severe intellectual disability	1	Number	2017	0.0	0.0	0.0
3	YLDs (Years Lived with Disability)	385	Puerto Rico	2	Female	6	5-9 years	388	Iodine deficiency	224	Severe intellectual disability	1	Number	2017	0.0	0.0	0.0
3	YLDs (Years Lived with Disability)	385	Puerto Rico	3	Both	6	5-9 years	388	Iodine deficiency	224	Severe intellectual disability	1	Number	2017	0.0	0.0	0.0
3	YLDs (Years Lived with Disability)	385	Puerto Rico	1	Male	6	5-9 years	388	Iodine deficiency	224	Severe intellectual disability	3	Rate	2017	0.0	0.0	0.0
3	YLDs (Years Lived with Disability)	385	Puerto Rico	2	Female	6	5-9 years	388	Iodine deficiency	224	Severe intellectual disability	3	Rate	2017	0.0	0.0	0.0
3	YLDs (Years Lived with Disability)	385	Puerto Rico	3	Both	6	5-9 years	388	Iodine deficiency	224	Severe intellectual disability	3	Rate	2017	0.0	0.0	0.0
3	YLDs (Years Lived with Disability)	385	Puerto Rico	1	Male	6	5-9 years	388	Iodine deficiency	224	Severe intellectual disability	1	Number	2018	0.0	0.0	0.0
3	YLDs (Years Lived with Disability)	385	Puerto Rico	2	Female	6	5-9 years	388	Iodine deficiency	224	Severe intellectual disability	1	Number	2018	0.0	0.0	0.0
3	YLDs (Years Lived with Disability)	385	Puerto Rico	3	Both	6	5-9 years	388	Iodine deficiency	224	Severe intellectual disability	1	Number	2018	0.0	0.0	0.0
3	YLDs (Years Lived with Disability)	385	Puerto Rico	1	Male	6	5-9 years	388	Iodine deficiency	224	Severe intellectual disability	3	Rate	2018	0.0	0.0	0.0
3	YLDs (Years Lived with Disability)	385	Puerto Rico	2	Female	6	5-9 years	388	Iodine deficiency	224	Severe intellectual disability	3	Rate	2018	0.0	0.0	0.0
3	YLDs (Years Lived with Disability)	385	Puerto Rico	3	Both	6	5-9 years	388	Iodine deficiency	224	Severe intellectual disability	3	Rate	2018	0.0	0.0	0.0
3	YLDs (Years Lived with Disability)	385	Puerto Rico	1	Male	6	5-9 years	388	Iodine deficiency	224	Severe intellectual disability	1	Number	2019	0.0	0.0	0.0
3	YLDs (Years Lived with Disability)	385	Puerto Rico	2	Female	6	5-9 years	388	Iodine deficiency	224	Severe intellectual disability	1	Number	2019	0.0	0.0	0.0
3	YLDs (Years Lived with Disability)	385	Puerto Rico	3	Both	6	5-9 years	388	Iodine deficiency	224	Severe intellectual disability	1	Number	2019	0.0	0.0	0.0
3	YLDs (Years Lived with Disability)	385	Puerto Rico	1	Male	6	5-9 years	388	Iodine deficiency	224	Severe intellectual disability	3	Rate	2019	0.0	0.0	0.0
3	YLDs (Years Lived with Disability)	385	Puerto Rico	2	Female	6	5-9 years	388	Iodine deficiency	224	Severe intellectual disability	3	Rate	2019	0.0	0.0	0.0
3	YLDs (Years Lived with Disability)	385	Puerto Rico	3	Both	6	5-9 years	388	Iodine deficiency	224	Severe intellectual disability	3	Rate	2019	0.0	0.0	0.0
3	YLDs (Years Lived with Disability)	385	Puerto Rico	1	Male	6	5-9 years	388	Iodine deficiency	224	Severe intellectual disability	1	Number	2020	0.0	0.0	0.0
3	YLDs (Years Lived with Disability)	385	Puerto Rico	2	Female	6	5-9 years	388	Iodine deficiency	224	Severe intellectual disability	1	Number	2020	0.0	0.0	0.0
3	YLDs (Years Lived with Disability)	385	Puerto Rico	3	Both	6	5-9 years	388	Iodine deficiency	224	Severe intellectual disability	1	Number	2020	0.0	0.0	0.0
3	YLDs (Years Lived with Disability)	385	Puerto Rico	1	Male	6	5-9 years	388	Iodine deficiency	224	Severe intellectual disability	3	Rate	2020	0.0	0.0	0.0
3	YLDs (Years Lived with Disability)	385	Puerto Rico	2	Female	6	5-9 years	388	Iodine deficiency	224	Severe intellectual disability	3	Rate	2020	0.0	0.0	0.0
3	YLDs (Years Lived with Disability)	385	Puerto Rico	3	Both	6	5-9 years	388	Iodine deficiency	224	Severe intellectual disability	3	Rate	2020	0.0	0.0	0.0
3	YLDs (Years Lived with Disability)	385	Puerto Rico	1	Male	6	5-9 years	388	Iodine deficiency	224	Severe intellectual disability	1	Number	2021	0.0	0.0	0.0
3	YLDs (Years Lived with Disability)	385	Puerto Rico	2	Female	6	5-9 years	388	Iodine deficiency	224	Severe intellectual disability	1	Number	2021	0.0	0.0	0.0
3	YLDs (Years Lived with Disability)	385	Puerto Rico	3	Both	6	5-9 years	388	Iodine deficiency	224	Severe intellectual disability	1	Number	2021	0.0	0.0	0.0
3	YLDs (Years Lived with Disability)	385	Puerto Rico	1	Male	6	5-9 years	388	Iodine deficiency	224	Severe intellectual disability	3	Rate	2021	0.0	0.0	0.0
3	YLDs (Years Lived with Disability)	385	Puerto Rico	2	Female	6	5-9 years	388	Iodine deficiency	224	Severe intellectual disability	3	Rate	2021	0.0	0.0	0.0
3	YLDs (Years Lived with Disability)	385	Puerto Rico	3	Both	6	5-9 years	388	Iodine deficiency	224	Severe intellectual disability	3	Rate	2021	0.0	0.0	0.0
3	YLDs (Years Lived with Disability)	385	Puerto Rico	1	Male	7	10-14 years	388	Iodine deficiency	224	Severe intellectual disability	1	Number	1990	0.0	0.0	0.0
3	YLDs (Years Lived with Disability)	385	Puerto Rico	2	Female	7	10-14 years	388	Iodine deficiency	224	Severe intellectual disability	1	Number	1990	0.0	0.0	0.0
3	YLDs (Years Lived with Disability)	385	Puerto Rico	3	Both	7	10-14 years	388	Iodine deficiency	224	Severe intellectual disability	1	Number	1990	0.0	0.0	0.0
3	YLDs (Years Lived with Disability)	385	Puerto Rico	1	Male	7	10-14 years	388	Iodine deficiency	224	Severe intellectual disability	3	Rate	1990	0.0	0.0	0.0
3	YLDs (Years Lived with Disability)	385	Puerto Rico	2	Female	7	10-14 years	388	Iodine deficiency	224	Severe intellectual disability	3	Rate	1990	0.0	0.0	0.0
3	YLDs (Years Lived with Disability)	385	Puerto Rico	3	Both	7	10-14 years	388	Iodine deficiency	224	Severe intellectual disability	3	Rate	1990	0.0	0.0	0.0
3	YLDs (Years Lived with Disability)	385	Puerto Rico	1	Male	7	10-14 years	388	Iodine deficiency	224	Severe intellectual disability	1	Number	1991	0.0	0.0	0.0
3	YLDs (Years Lived with Disability)	385	Puerto Rico	2	Female	7	10-14 years	388	Iodine deficiency	224	Severe intellectual disability	1	Number	1991	0.0	0.0	0.0
3	YLDs (Years Lived with Disability)	385	Puerto Rico	3	Both	7	10-14 years	388	Iodine deficiency	224	Severe intellectual disability	1	Number	1991	0.0	0.0	0.0
3	YLDs (Years Lived with Disability)	385	Puerto Rico	1	Male	7	10-14 years	388	Iodine deficiency	224	Severe intellectual disability	3	Rate	1991	0.0	0.0	0.0
3	YLDs (Years Lived with Disability)	385	Puerto Rico	2	Female	7	10-14 years	388	Iodine deficiency	224	Severe intellectual disability	3	Rate	1991	0.0	0.0	0.0
3	YLDs (Years Lived with Disability)	385	Puerto Rico	3	Both	7	10-14 years	388	Iodine deficiency	224	Severe intellectual disability	3	Rate	1991	0.0	0.0	0.0
3	YLDs (Years Lived with Disability)	385	Puerto Rico	1	Male	7	10-14 years	388	Iodine deficiency	224	Severe intellectual disability	1	Number	1992	0.0	0.0	0.0
3	YLDs (Years Lived with Disability)	385	Puerto Rico	2	Female	7	10-14 years	388	Iodine deficiency	224	Severe intellectual disability	1	Number	1992	0.0	0.0	0.0
3	YLDs (Years Lived with Disability)	385	Puerto Rico	3	Both	7	10-14 years	388	Iodine deficiency	224	Severe intellectual disability	1	Number	1992	0.0	0.0	0.0
3	YLDs (Years Lived with Disability)	385	Puerto Rico	1	Male	7	10-14 years	388	Iodine deficiency	224	Severe intellectual disability	3	Rate	1992	0.0	0.0	0.0
3	YLDs (Years Lived with Disability)	385	Puerto Rico	2	Female	7	10-14 years	388	Iodine deficiency	224	Severe intellectual disability	3	Rate	1992	0.0	0.0	0.0
3	YLDs (Years Lived with Disability)	385	Puerto Rico	3	Both	7	10-14 years	388	Iodine deficiency	224	Severe intellectual disability	3	Rate	1992	0.0	0.0	0.0
3	YLDs (Years Lived with Disability)	385	Puerto Rico	1	Male	7	10-14 years	388	Iodine deficiency	224	Severe intellectual disability	1	Number	1993	0.0	0.0	0.0
3	YLDs (Years Lived with Disability)	385	Puerto Rico	2	Female	7	10-14 years	388	Iodine deficiency	224	Severe intellectual disability	1	Number	1993	0.0	0.0	0.0
3	YLDs (Years Lived with Disability)	385	Puerto Rico	3	Both	7	10-14 years	388	Iodine deficiency	224	Severe intellectual disability	1	Number	1993	0.0	0.0	0.0
3	YLDs (Years Lived with Disability)	385	Puerto Rico	1	Male	7	10-14 years	388	Iodine deficiency	224	Severe intellectual disability	3	Rate	1993	0.0	0.0	0.0
3	YLDs (Years Lived with Disability)	385	Puerto Rico	2	Female	7	10-14 years	388	Iodine deficiency	224	Severe intellectual disability	3	Rate	1993	0.0	0.0	0.0
3	YLDs (Years Lived with Disability)	385	Puerto Rico	3	Both	7	10-14 years	388	Iodine deficiency	224	Severe intellectual disability	3	Rate	1993	0.0	0.0	0.0
3	YLDs (Years Lived with Disability)	385	Puerto Rico	1	Male	7	10-14 years	388	Iodine deficiency	224	Severe intellectual disability	1	Number	1994	0.0	0.0	0.0
3	YLDs (Years Lived with Disability)	385	Puerto Rico	2	Female	7	10-14 years	388	Iodine deficiency	224	Severe intellectual disability	1	Number	1994	0.0	0.0	0.0
3	YLDs (Years Lived with Disability)	385	Puerto Rico	3	Both	7	10-14 years	388	Iodine deficiency	224	Severe intellectual disability	1	Number	1994	0.0	0.0	0.0
3	YLDs (Years Lived with Disability)	385	Puerto Rico	1	Male	7	10-14 years	388	Iodine deficiency	224	Severe intellectual disability	3	Rate	1994	0.0	0.0	0.0
3	YLDs (Years Lived with Disability)	385	Puerto Rico	2	Female	7	10-14 years	388	Iodine deficiency	224	Severe intellectual disability	3	Rate	1994	0.0	0.0	0.0
3	YLDs (Years Lived with Disability)	385	Puerto Rico	3	Both	7	10-14 years	388	Iodine deficiency	224	Severe intellectual disability	3	Rate	1994	0.0	0.0	0.0
3	YLDs (Years Lived with Disability)	385	Puerto Rico	1	Male	7	10-14 years	388	Iodine deficiency	224	Severe intellectual disability	1	Number	1995	0.0	0.0	0.0
3	YLDs (Years Lived with Disability)	385	Puerto Rico	2	Female	7	10-14 years	388	Iodine deficiency	224	Severe intellectual disability	1	Number	1995	0.0	0.0	0.0
3	YLDs (Years Lived with Disability)	385	Puerto Rico	3	Both	7	10-14 years	388	Iodine deficiency	224	Severe intellectual disability	1	Number	1995	0.0	0.0	0.0
3	YLDs (Years Lived with Disability)	385	Puerto Rico	1	Male	7	10-14 years	388	Iodine deficiency	224	Severe intellectual disability	3	Rate	1995	0.0	0.0	0.0
3	YLDs (Years Lived with Disability)	385	Puerto Rico	2	Female	7	10-14 years	388	Iodine deficiency	224	Severe intellectual disability	3	Rate	1995	0.0	0.0	0.0
3	YLDs (Years Lived with Disability)	385	Puerto Rico	3	Both	7	10-14 years	388	Iodine deficiency	224	Severe intellectual disability	3	Rate	1995	0.0	0.0	0.0
3	YLDs (Years Lived with Disability)	385	Puerto Rico	1	Male	7	10-14 years	388	Iodine deficiency	224	Severe intellectual disability	1	Number	1996	0.0	0.0	0.0
3	YLDs (Years Lived with Disability)	385	Puerto Rico	2	Female	7	10-14 years	388	Iodine deficiency	224	Severe intellectual disability	1	Number	1996	0.0	0.0	0.0
3	YLDs (Years Lived with Disability)	385	Puerto Rico	3	Both	7	10-14 years	388	Iodine deficiency	224	Severe intellectual disability	1	Number	1996	0.0	0.0	0.0
3	YLDs (Years Lived with Disability)	385	Puerto Rico	1	Male	7	10-14 years	388	Iodine deficiency	224	Severe intellectual disability	3	Rate	1996	0.0	0.0	0.0
3	YLDs (Years Lived with Disability)	385	Puerto Rico	2	Female	7	10-14 years	388	Iodine deficiency	224	Severe intellectual disability	3	Rate	1996	0.0	0.0	0.0
3	YLDs (Years Lived with Disability)	385	Puerto Rico	3	Both	7	10-14 years	388	Iodine deficiency	224	Severe intellectual disability	3	Rate	1996	0.0	0.0	0.0
3	YLDs (Years Lived with Disability)	385	Puerto Rico	1	Male	7	10-14 years	388	Iodine deficiency	224	Severe intellectual disability	1	Number	1997	0.0	0.0	0.0
3	YLDs (Years Lived with Disability)	385	Puerto Rico	2	Female	7	10-14 years	388	Iodine deficiency	224	Severe intellectual disability	1	Number	1997	0.0	0.0	0.0
3	YLDs (Years Lived with Disability)	385	Puerto Rico	3	Both	7	10-14 years	388	Iodine deficiency	224	Severe intellectual disability	1	Number	1997	0.0	0.0	0.0
3	YLDs (Years Lived with Disability)	385	Puerto Rico	1	Male	7	10-14 years	388	Iodine deficiency	224	Severe intellectual disability	3	Rate	1997	0.0	0.0	0.0
3	YLDs (Years Lived with Disability)	385	Puerto Rico	2	Female	7	10-14 years	388	Iodine deficiency	224	Severe intellectual disability	3	Rate	1997	0.0	0.0	0.0
3	YLDs (Years Lived with Disability)	385	Puerto Rico	3	Both	7	10-14 years	388	Iodine deficiency	224	Severe intellectual disability	3	Rate	1997	0.0	0.0	0.0
3	YLDs (Years Lived with Disability)	385	Puerto Rico	1	Male	7	10-14 years	388	Iodine deficiency	224	Severe intellectual disability	1	Number	1998	0.0	0.0	0.0
3	YLDs (Years Lived with Disability)	385	Puerto Rico	2	Female	7	10-14 years	388	Iodine deficiency	224	Severe intellectual disability	1	Number	1998	0.0	0.0	0.0
3	YLDs (Years Lived with Disability)	385	Puerto Rico	3	Both	7	10-14 years	388	Iodine deficiency	224	Severe intellectual disability	1	Number	1998	0.0	0.0	0.0
3	YLDs (Years Lived with Disability)	385	Puerto Rico	1	Male	7	10-14 years	388	Iodine deficiency	224	Severe intellectual disability	3	Rate	1998	0.0	0.0	0.0
3	YLDs (Years Lived with Disability)	385	Puerto Rico	2	Female	7	10-14 years	388	Iodine deficiency	224	Severe intellectual disability	3	Rate	1998	0.0	0.0	0.0
3	YLDs (Years Lived with Disability)	385	Puerto Rico	3	Both	7	10-14 years	388	Iodine deficiency	224	Severe intellectual disability	3	Rate	1998	0.0	0.0	0.0
3	YLDs (Years Lived with Disability)	385	Puerto Rico	1	Male	7	10-14 years	388	Iodine deficiency	224	Severe intellectual disability	1	Number	1999	0.0	0.0	0.0
3	YLDs (Years Lived with Disability)	385	Puerto Rico	2	Female	7	10-14 years	388	Iodine deficiency	224	Severe intellectual disability	1	Number	1999	0.0	0.0	0.0
3	YLDs (Years Lived with Disability)	385	Puerto Rico	3	Both	7	10-14 years	388	Iodine deficiency	224	Severe intellectual disability	1	Number	1999	0.0	0.0	0.0
3	YLDs (Years Lived with Disability)	385	Puerto Rico	1	Male	7	10-14 years	388	Iodine deficiency	224	Severe intellectual disability	3	Rate	1999	0.0	0.0	0.0
3	YLDs (Years Lived with Disability)	385	Puerto Rico	2	Female	7	10-14 years	388	Iodine deficiency	224	Severe intellectual disability	3	Rate	1999	0.0	0.0	0.0
3	YLDs (Years Lived with Disability)	385	Puerto Rico	3	Both	7	10-14 years	388	Iodine deficiency	224	Severe intellectual disability	3	Rate	1999	0.0	0.0	0.0
3	YLDs (Years Lived with Disability)	385	Puerto Rico	1	Male	7	10-14 years	388	Iodine deficiency	224	Severe intellectual disability	1	Number	2000	0.0	0.0	0.0
3	YLDs (Years Lived with Disability)	385	Puerto Rico	2	Female	7	10-14 years	388	Iodine deficiency	224	Severe intellectual disability	1	Number	2000	0.0	0.0	0.0
3	YLDs (Years Lived with Disability)	385	Puerto Rico	3	Both	7	10-14 years	388	Iodine deficiency	224	Severe intellectual disability	1	Number	2000	0.0	0.0	0.0
3	YLDs (Years Lived with Disability)	385	Puerto Rico	1	Male	7	10-14 years	388	Iodine deficiency	224	Severe intellectual disability	3	Rate	2000	0.0	0.0	0.0
3	YLDs (Years Lived with Disability)	385	Puerto Rico	2	Female	7	10-14 years	388	Iodine deficiency	224	Severe intellectual disability	3	Rate	2000	0.0	0.0	0.0
3	YLDs (Years Lived with Disability)	385	Puerto Rico	3	Both	7	10-14 years	388	Iodine deficiency	224	Severe intellectual disability	3	Rate	2000	0.0	0.0	0.0
3	YLDs (Years Lived with Disability)	385	Puerto Rico	1	Male	7	10-14 years	388	Iodine deficiency	224	Severe intellectual disability	1	Number	2001	0.0	0.0	0.0
3	YLDs (Years Lived with Disability)	385	Puerto Rico	2	Female	7	10-14 years	388	Iodine deficiency	224	Severe intellectual disability	1	Number	2001	0.0	0.0	0.0
3	YLDs (Years Lived with Disability)	385	Puerto Rico	3	Both	7	10-14 years	388	Iodine deficiency	224	Severe intellectual disability	1	Number	2001	0.0	0.0	0.0
3	YLDs (Years Lived with Disability)	385	Puerto Rico	1	Male	7	10-14 years	388	Iodine deficiency	224	Severe intellectual disability	3	Rate	2001	0.0	0.0	0.0
3	YLDs (Years Lived with Disability)	385	Puerto Rico	2	Female	7	10-14 years	388	Iodine deficiency	224	Severe intellectual disability	3	Rate	2001	0.0	0.0	0.0
3	YLDs (Years Lived with Disability)	385	Puerto Rico	3	Both	7	10-14 years	388	Iodine deficiency	224	Severe intellectual disability	3	Rate	2001	0.0	0.0	0.0
3	YLDs (Years Lived with Disability)	385	Puerto Rico	1	Male	7	10-14 years	388	Iodine deficiency	224	Severe intellectual disability	1	Number	2002	0.0	0.0	0.0
3	YLDs (Years Lived with Disability)	385	Puerto Rico	2	Female	7	10-14 years	388	Iodine deficiency	224	Severe intellectual disability	1	Number	2002	0.0	0.0	0.0
3	YLDs (Years Lived with Disability)	385	Puerto Rico	3	Both	7	10-14 years	388	Iodine deficiency	224	Severe intellectual disability	1	Number	2002	0.0	0.0	0.0
3	YLDs (Years Lived with Disability)	385	Puerto Rico	1	Male	7	10-14 years	388	Iodine deficiency	224	Severe intellectual disability	3	Rate	2002	0.0	0.0	0.0
3	YLDs (Years Lived with Disability)	385	Puerto Rico	2	Female	7	10-14 years	388	Iodine deficiency	224	Severe intellectual disability	3	Rate	2002	0.0	0.0	0.0
3	YLDs (Years Lived with Disability)	385	Puerto Rico	3	Both	7	10-14 years	388	Iodine deficiency	224	Severe intellectual disability	3	Rate	2002	0.0	0.0	0.0
3	YLDs (Years Lived with Disability)	385	Puerto Rico	1	Male	7	10-14 years	388	Iodine deficiency	224	Severe intellectual disability	1	Number	2003	0.0	0.0	0.0
3	YLDs (Years Lived with Disability)	385	Puerto Rico	2	Female	7	10-14 years	388	Iodine deficiency	224	Severe intellectual disability	1	Number	2003	0.0	0.0	0.0
3	YLDs (Years Lived with Disability)	385	Puerto Rico	3	Both	7	10-14 years	388	Iodine deficiency	224	Severe intellectual disability	1	Number	2003	0.0	0.0	0.0
3	YLDs (Years Lived with Disability)	385	Puerto Rico	1	Male	7	10-14 years	388	Iodine deficiency	224	Severe intellectual disability	3	Rate	2003	0.0	0.0	0.0
3	YLDs (Years Lived with Disability)	385	Puerto Rico	2	Female	7	10-14 years	388	Iodine deficiency	224	Severe intellectual disability	3	Rate	2003	0.0	0.0	0.0
3	YLDs (Years Lived with Disability)	385	Puerto Rico	3	Both	7	10-14 years	388	Iodine deficiency	224	Severe intellectual disability	3	Rate	2003	0.0	0.0	0.0
3	YLDs (Years Lived with Disability)	385	Puerto Rico	1	Male	7	10-14 years	388	Iodine deficiency	224	Severe intellectual disability	1	Number	2004	0.0	0.0	0.0
3	YLDs (Years Lived with Disability)	385	Puerto Rico	2	Female	7	10-14 years	388	Iodine deficiency	224	Severe intellectual disability	1	Number	2004	0.0	0.0	0.0
3	YLDs (Years Lived with Disability)	385	Puerto Rico	3	Both	7	10-14 years	388	Iodine deficiency	224	Severe intellectual disability	1	Number	2004	0.0	0.0	0.0
3	YLDs (Years Lived with Disability)	385	Puerto Rico	1	Male	7	10-14 years	388	Iodine deficiency	224	Severe intellectual disability	3	Rate	2004	0.0	0.0	0.0
3	YLDs (Years Lived with Disability)	385	Puerto Rico	2	Female	7	10-14 years	388	Iodine deficiency	224	Severe intellectual disability	3	Rate	2004	0.0	0.0	0.0
3	YLDs (Years Lived with Disability)	385	Puerto Rico	3	Both	7	10-14 years	388	Iodine deficiency	224	Severe intellectual disability	3	Rate	2004	0.0	0.0	0.0
3	YLDs (Years Lived with Disability)	385	Puerto Rico	1	Male	7	10-14 years	388	Iodine deficiency	224	Severe intellectual disability	1	Number	2005	0.0	0.0	0.0
3	YLDs (Years Lived with Disability)	385	Puerto Rico	2	Female	7	10-14 years	388	Iodine deficiency	224	Severe intellectual disability	1	Number	2005	0.0	0.0	0.0
3	YLDs (Years Lived with Disability)	385	Puerto Rico	3	Both	7	10-14 years	388	Iodine deficiency	224	Severe intellectual disability	1	Number	2005	0.0	0.0	0.0
3	YLDs (Years Lived with Disability)	385	Puerto Rico	1	Male	7	10-14 years	388	Iodine deficiency	224	Severe intellectual disability	3	Rate	2005	0.0	0.0	0.0
3	YLDs (Years Lived with Disability)	385	Puerto Rico	2	Female	7	10-14 years	388	Iodine deficiency	224	Severe intellectual disability	3	Rate	2005	0.0	0.0	0.0
3	YLDs (Years Lived with Disability)	385	Puerto Rico	3	Both	7	10-14 years	388	Iodine deficiency	224	Severe intellectual disability	3	Rate	2005	0.0	0.0	0.0
3	YLDs (Years Lived with Disability)	385	Puerto Rico	1	Male	7	10-14 years	388	Iodine deficiency	224	Severe intellectual disability	1	Number	2006	0.0	0.0	0.0
3	YLDs (Years Lived with Disability)	385	Puerto Rico	2	Female	7	10-14 years	388	Iodine deficiency	224	Severe intellectual disability	1	Number	2006	0.0	0.0	0.0
3	YLDs (Years Lived with Disability)	385	Puerto Rico	3	Both	7	10-14 years	388	Iodine deficiency	224	Severe intellectual disability	1	Number	2006	0.0	0.0	0.0
3	YLDs (Years Lived with Disability)	385	Puerto Rico	1	Male	7	10-14 years	388	Iodine deficiency	224	Severe intellectual disability	3	Rate	2006	0.0	0.0	0.0
3	YLDs (Years Lived with Disability)	385	Puerto Rico	2	Female	7	10-14 years	388	Iodine deficiency	224	Severe intellectual disability	3	Rate	2006	0.0	0.0	0.0
3	YLDs (Years Lived with Disability)	385	Puerto Rico	3	Both	7	10-14 years	388	Iodine deficiency	224	Severe intellectual disability	3	Rate	2006	0.0	0.0	0.0
3	YLDs (Years Lived with Disability)	385	Puerto Rico	1	Male	7	10-14 years	388	Iodine deficiency	224	Severe intellectual disability	1	Number	2007	0.0	0.0	0.0
3	YLDs (Years Lived with Disability)	385	Puerto Rico	2	Female	7	10-14 years	388	Iodine deficiency	224	Severe intellectual disability	1	Number	2007	0.0	0.0	0.0
3	YLDs (Years Lived with Disability)	385	Puerto Rico	3	Both	7	10-14 years	388	Iodine deficiency	224	Severe intellectual disability	1	Number	2007	0.0	0.0	0.0
3	YLDs (Years Lived with Disability)	385	Puerto Rico	1	Male	7	10-14 years	388	Iodine deficiency	224	Severe intellectual disability	3	Rate	2007	0.0	0.0	0.0
3	YLDs (Years Lived with Disability)	385	Puerto Rico	2	Female	7	10-14 years	388	Iodine deficiency	224	Severe intellectual disability	3	Rate	2007	0.0	0.0	0.0
3	YLDs (Years Lived with Disability)	385	Puerto Rico	3	Both	7	10-14 years	388	Iodine deficiency	224	Severe intellectual disability	3	Rate	2007	0.0	0.0	0.0
3	YLDs (Years Lived with Disability)	385	Puerto Rico	1	Male	7	10-14 years	388	Iodine deficiency	224	Severe intellectual disability	1	Number	2008	0.0	0.0	0.0
3	YLDs (Years Lived with Disability)	385	Puerto Rico	2	Female	7	10-14 years	388	Iodine deficiency	224	Severe intellectual disability	1	Number	2008	0.0	0.0	0.0
3	YLDs (Years Lived with Disability)	385	Puerto Rico	3	Both	7	10-14 years	388	Iodine deficiency	224	Severe intellectual disability	1	Number	2008	0.0	0.0	0.0
3	YLDs (Years Lived with Disability)	385	Puerto Rico	1	Male	7	10-14 years	388	Iodine deficiency	224	Severe intellectual disability	3	Rate	2008	0.0	0.0	0.0
3	YLDs (Years Lived with Disability)	385	Puerto Rico	2	Female	7	10-14 years	388	Iodine deficiency	224	Severe intellectual disability	3	Rate	2008	0.0	0.0	0.0
3	YLDs (Years Lived with Disability)	385	Puerto Rico	3	Both	7	10-14 years	388	Iodine deficiency	224	Severe intellectual disability	3	Rate	2008	0.0	0.0	0.0
3	YLDs (Years Lived with Disability)	385	Puerto Rico	1	Male	7	10-14 years	388	Iodine deficiency	224	Severe intellectual disability	1	Number	2009	0.0	0.0	0.0
3	YLDs (Years Lived with Disability)	385	Puerto Rico	2	Female	7	10-14 years	388	Iodine deficiency	224	Severe intellectual disability	1	Number	2009	0.0	0.0	0.0
3	YLDs (Years Lived with Disability)	385	Puerto Rico	3	Both	7	10-14 years	388	Iodine deficiency	224	Severe intellectual disability	1	Number	2009	0.0	0.0	0.0
3	YLDs (Years Lived with Disability)	385	Puerto Rico	1	Male	7	10-14 years	388	Iodine deficiency	224	Severe intellectual disability	3	Rate	2009	0.0	0.0	0.0
3	YLDs (Years Lived with Disability)	385	Puerto Rico	2	Female	7	10-14 years	388	Iodine deficiency	224	Severe intellectual disability	3	Rate	2009	0.0	0.0	0.0
3	YLDs (Years Lived with Disability)	385	Puerto Rico	3	Both	7	10-14 years	388	Iodine deficiency	224	Severe intellectual disability	3	Rate	2009	0.0	0.0	0.0
3	YLDs (Years Lived with Disability)	385	Puerto Rico	1	Male	7	10-14 years	388	Iodine deficiency	224	Severe intellectual disability	1	Number	2010	0.0	0.0	0.0
3	YLDs (Years Lived with Disability)	385	Puerto Rico	2	Female	7	10-14 years	388	Iodine deficiency	224	Severe intellectual disability	1	Number	2010	0.0	0.0	0.0
3	YLDs (Years Lived with Disability)	385	Puerto Rico	3	Both	7	10-14 years	388	Iodine deficiency	224	Severe intellectual disability	1	Number	2010	0.0	0.0	0.0
3	YLDs (Years Lived with Disability)	385	Puerto Rico	1	Male	7	10-14 years	388	Iodine deficiency	224	Severe intellectual disability	3	Rate	2010	0.0	0.0	0.0
3	YLDs (Years Lived with Disability)	385	Puerto Rico	2	Female	7	10-14 years	388	Iodine deficiency	224	Severe intellectual disability	3	Rate	2010	0.0	0.0	0.0
3	YLDs (Years Lived with Disability)	385	Puerto Rico	3	Both	7	10-14 years	388	Iodine deficiency	224	Severe intellectual disability	3	Rate	2010	0.0	0.0	0.0
3	YLDs (Years Lived with Disability)	385	Puerto Rico	1	Male	7	10-14 years	388	Iodine deficiency	224	Severe intellectual disability	1	Number	2011	0.0	0.0	0.0
3	YLDs (Years Lived with Disability)	385	Puerto Rico	2	Female	7	10-14 years	388	Iodine deficiency	224	Severe intellectual disability	1	Number	2011	0.0	0.0	0.0
3	YLDs (Years Lived with Disability)	385	Puerto Rico	3	Both	7	10-14 years	388	Iodine deficiency	224	Severe intellectual disability	1	Number	2011	0.0	0.0	0.0
3	YLDs (Years Lived with Disability)	385	Puerto Rico	1	Male	7	10-14 years	388	Iodine deficiency	224	Severe intellectual disability	3	Rate	2011	0.0	0.0	0.0
3	YLDs (Years Lived with Disability)	385	Puerto Rico	2	Female	7	10-14 years	388	Iodine deficiency	224	Severe intellectual disability	3	Rate	2011	0.0	0.0	0.0
3	YLDs (Years Lived with Disability)	385	Puerto Rico	3	Both	7	10-14 years	388	Iodine deficiency	224	Severe intellectual disability	3	Rate	2011	0.0	0.0	0.0
3	YLDs (Years Lived with Disability)	385	Puerto Rico	1	Male	7	10-14 years	388	Iodine deficiency	224	Severe intellectual disability	1	Number	2012	0.0	0.0	0.0
3	YLDs (Years Lived with Disability)	385	Puerto Rico	2	Female	7	10-14 years	388	Iodine deficiency	224	Severe intellectual disability	1	Number	2012	0.0	0.0	0.0
3	YLDs (Years Lived with Disability)	385	Puerto Rico	3	Both	7	10-14 years	388	Iodine deficiency	224	Severe intellectual disability	1	Number	2012	0.0	0.0	0.0
3	YLDs (Years Lived with Disability)	385	Puerto Rico	1	Male	7	10-14 years	388	Iodine deficiency	224	Severe intellectual disability	3	Rate	2012	0.0	0.0	0.0
3	YLDs (Years Lived with Disability)	385	Puerto Rico	2	Female	7	10-14 years	388	Iodine deficiency	224	Severe intellectual disability	3	Rate	2012	0.0	0.0	0.0
3	YLDs (Years Lived with Disability)	385	Puerto Rico	3	Both	7	10-14 years	388	Iodine deficiency	224	Severe intellectual disability	3	Rate	2012	0.0	0.0	0.0
3	YLDs (Years Lived with Disability)	385	Puerto Rico	1	Male	7	10-14 years	388	Iodine deficiency	224	Severe intellectual disability	1	Number	2013	0.0	0.0	0.0
3	YLDs (Years Lived with Disability)	385	Puerto Rico	2	Female	7	10-14 years	388	Iodine deficiency	224	Severe intellectual disability	1	Number	2013	0.0	0.0	0.0
3	YLDs (Years Lived with Disability)	385	Puerto Rico	3	Both	7	10-14 years	388	Iodine deficiency	224	Severe intellectual disability	1	Number	2013	0.0	0.0	0.0
3	YLDs (Years Lived with Disability)	385	Puerto Rico	1	Male	7	10-14 years	388	Iodine deficiency	224	Severe intellectual disability	3	Rate	2013	0.0	0.0	0.0
3	YLDs (Years Lived with Disability)	385	Puerto Rico	2	Female	7	10-14 years	388	Iodine deficiency	224	Severe intellectual disability	3	Rate	2013	0.0	0.0	0.0
3	YLDs (Years Lived with Disability)	385	Puerto Rico	3	Both	7	10-14 years	388	Iodine deficiency	224	Severe intellectual disability	3	Rate	2013	0.0	0.0	0.0
3	YLDs (Years Lived with Disability)	385	Puerto Rico	1	Male	7	10-14 years	388	Iodine deficiency	224	Severe intellectual disability	1	Number	2014	0.0	0.0	0.0
3	YLDs (Years Lived with Disability)	385	Puerto Rico	2	Female	7	10-14 years	388	Iodine deficiency	224	Severe intellectual disability	1	Number	2014	0.0	0.0	0.0
3	YLDs (Years Lived with Disability)	385	Puerto Rico	3	Both	7	10-14 years	388	Iodine deficiency	224	Severe intellectual disability	1	Number	2014	0.0	0.0	0.0
3	YLDs (Years Lived with Disability)	385	Puerto Rico	1	Male	7	10-14 years	388	Iodine deficiency	224	Severe intellectual disability	3	Rate	2014	0.0	0.0	0.0
3	YLDs (Years Lived with Disability)	385	Puerto Rico	2	Female	7	10-14 years	388	Iodine deficiency	224	Severe intellectual disability	3	Rate	2014	0.0	0.0	0.0
3	YLDs (Years Lived with Disability)	385	Puerto Rico	3	Both	7	10-14 years	388	Iodine deficiency	224	Severe intellectual disability	3	Rate	2014	0.0	0.0	0.0
3	YLDs (Years Lived with Disability)	385	Puerto Rico	1	Male	7	10-14 years	388	Iodine deficiency	224	Severe intellectual disability	1	Number	2015	0.0	0.0	0.0
3	YLDs (Years Lived with Disability)	385	Puerto Rico	2	Female	7	10-14 years	388	Iodine deficiency	224	Severe intellectual disability	1	Number	2015	0.0	0.0	0.0
3	YLDs (Years Lived with Disability)	385	Puerto Rico	3	Both	7	10-14 years	388	Iodine deficiency	224	Severe intellectual disability	1	Number	2015	0.0	0.0	0.0
3	YLDs (Years Lived with Disability)	385	Puerto Rico	1	Male	7	10-14 years	388	Iodine deficiency	224	Severe intellectual disability	3	Rate	2015	0.0	0.0	0.0
3	YLDs (Years Lived with Disability)	385	Puerto Rico	2	Female	7	10-14 years	388	Iodine deficiency	224	Severe intellectual disability	3	Rate	2015	0.0	0.0	0.0
3	YLDs (Years Lived with Disability)	385	Puerto Rico	3	Both	7	10-14 years	388	Iodine deficiency	224	Severe intellectual disability	3	Rate	2015	0.0	0.0	0.0
3	YLDs (Years Lived with Disability)	385	Puerto Rico	1	Male	7	10-14 years	388	Iodine deficiency	224	Severe intellectual disability	1	Number	2016	0.0	0.0	0.0
3	YLDs (Years Lived with Disability)	385	Puerto Rico	2	Female	7	10-14 years	388	Iodine deficiency	224	Severe intellectual disability	1	Number	2016	0.0	0.0	0.0
3	YLDs (Years Lived with Disability)	385	Puerto Rico	3	Both	7	10-14 years	388	Iodine deficiency	224	Severe intellectual disability	1	Number	2016	0.0	0.0	0.0
3	YLDs (Years Lived with Disability)	385	Puerto Rico	1	Male	7	10-14 years	388	Iodine deficiency	224	Severe intellectual disability	3	Rate	2016	0.0	0.0	0.0
3	YLDs (Years Lived with Disability)	385	Puerto Rico	2	Female	7	10-14 years	388	Iodine deficiency	224	Severe intellectual disability	3	Rate	2016	0.0	0.0	0.0
3	YLDs (Years Lived with Disability)	385	Puerto Rico	3	Both	7	10-14 years	388	Iodine deficiency	224	Severe intellectual disability	3	Rate	2016	0.0	0.0	0.0
3	YLDs (Years Lived with Disability)	385	Puerto Rico	1	Male	7	10-14 years	388	Iodine deficiency	224	Severe intellectual disability	1	Number	2017	0.0	0.0	0.0
3	YLDs (Years Lived with Disability)	385	Puerto Rico	2	Female	7	10-14 years	388	Iodine deficiency	224	Severe intellectual disability	1	Number	2017	0.0	0.0	0.0
3	YLDs (Years Lived with Disability)	385	Puerto Rico	3	Both	7	10-14 years	388	Iodine deficiency	224	Severe intellectual disability	1	Number	2017	0.0	0.0	0.0
3	YLDs (Years Lived with Disability)	385	Puerto Rico	1	Male	7	10-14 years	388	Iodine deficiency	224	Severe intellectual disability	3	Rate	2017	0.0	0.0	0.0
3	YLDs (Years Lived with Disability)	385	Puerto Rico	2	Female	7	10-14 years	388	Iodine deficiency	224	Severe intellectual disability	3	Rate	2017	0.0	0.0	0.0
3	YLDs (Years Lived with Disability)	385	Puerto Rico	3	Both	7	10-14 years	388	Iodine deficiency	224	Severe intellectual disability	3	Rate	2017	0.0	0.0	0.0
3	YLDs (Years Lived with Disability)	385	Puerto Rico	1	Male	7	10-14 years	388	Iodine deficiency	224	Severe intellectual disability	1	Number	2018	0.0	0.0	0.0
3	YLDs (Years Lived with Disability)	385	Puerto Rico	2	Female	7	10-14 years	388	Iodine deficiency	224	Severe intellectual disability	1	Number	2018	0.0	0.0	0.0
3	YLDs (Years Lived with Disability)	385	Puerto Rico	3	Both	7	10-14 years	388	Iodine deficiency	224	Severe intellectual disability	1	Number	2018	0.0	0.0	0.0
3	YLDs (Years Lived with Disability)	385	Puerto Rico	1	Male	7	10-14 years	388	Iodine deficiency	224	Severe intellectual disability	3	Rate	2018	0.0	0.0	0.0
3	YLDs (Years Lived with Disability)	385	Puerto Rico	2	Female	7	10-14 years	388	Iodine deficiency	224	Severe intellectual disability	3	Rate	2018	0.0	0.0	0.0
3	YLDs (Years Lived with Disability)	385	Puerto Rico	3	Both	7	10-14 years	388	Iodine deficiency	224	Severe intellectual disability	3	Rate	2018	0.0	0.0	0.0
3	YLDs (Years Lived with Disability)	385	Puerto Rico	1	Male	7	10-14 years	388	Iodine deficiency	224	Severe intellectual disability	1	Number	2019	0.0	0.0	0.0
3	YLDs (Years Lived with Disability)	385	Puerto Rico	2	Female	7	10-14 years	388	Iodine deficiency	224	Severe intellectual disability	1	Number	2019	0.0	0.0	0.0
3	YLDs (Years Lived with Disability)	385	Puerto Rico	3	Both	7	10-14 years	388	Iodine deficiency	224	Severe intellectual disability	1	Number	2019	0.0	0.0	0.0
3	YLDs (Years Lived with Disability)	385	Puerto Rico	1	Male	7	10-14 years	388	Iodine deficiency	224	Severe intellectual disability	3	Rate	2019	0.0	0.0	0.0
3	YLDs (Years Lived with Disability)	385	Puerto Rico	2	Female	7	10-14 years	388	Iodine deficiency	224	Severe intellectual disability	3	Rate	2019	0.0	0.0	0.0
3	YLDs (Years Lived with Disability)	385	Puerto Rico	3	Both	7	10-14 years	388	Iodine deficiency	224	Severe intellectual disability	3	Rate	2019	0.0	0.0	0.0
3	YLDs (Years Lived with Disability)	385	Puerto Rico	1	Male	7	10-14 years	388	Iodine deficiency	224	Severe intellectual disability	1	Number	2020	0.0	0.0	0.0
3	YLDs (Years Lived with Disability)	385	Puerto Rico	2	Female	7	10-14 years	388	Iodine deficiency	224	Severe intellectual disability	1	Number	2020	0.0	0.0	0.0
3	YLDs (Years Lived with Disability)	385	Puerto Rico	3	Both	7	10-14 years	388	Iodine deficiency	224	Severe intellectual disability	1	Number	2020	0.0	0.0	0.0
3	YLDs (Years Lived with Disability)	385	Puerto Rico	1	Male	7	10-14 years	388	Iodine deficiency	224	Severe intellectual disability	3	Rate	2020	0.0	0.0	0.0
3	YLDs (Years Lived with Disability)	385	Puerto Rico	2	Female	7	10-14 years	388	Iodine deficiency	224	Severe intellectual disability	3	Rate	2020	0.0	0.0	0.0
3	YLDs (Years Lived with Disability)	385	Puerto Rico	3	Both	7	10-14 years	388	Iodine deficiency	224	Severe intellectual disability	3	Rate	2020	0.0	0.0	0.0
3	YLDs (Years Lived with Disability)	385	Puerto Rico	1	Male	7	10-14 years	388	Iodine deficiency	224	Severe intellectual disability	1	Number	2021	0.0	0.0	0.0
3	YLDs (Years Lived with Disability)	385	Puerto Rico	2	Female	7	10-14 years	388	Iodine deficiency	224	Severe intellectual disability	1	Number	2021	0.0	0.0	0.0
3	YLDs (Years Lived with Disability)	385	Puerto Rico	3	Both	7	10-14 years	388	Iodine deficiency	224	Severe intellectual disability	1	Number	2021	0.0	0.0	0.0
3	YLDs (Years Lived with Disability)	385	Puerto Rico	1	Male	7	10-14 years	388	Iodine deficiency	224	Severe intellectual disability	3	Rate	2021	0.0	0.0	0.0
3	YLDs (Years Lived with Disability)	385	Puerto Rico	2	Female	7	10-14 years	388	Iodine deficiency	224	Severe intellectual disability	3	Rate	2021	0.0	0.0	0.0
3	YLDs (Years Lived with Disability)	385	Puerto Rico	3	Both	7	10-14 years	388	Iodine deficiency	224	Severe intellectual disability	3	Rate	2021	0.0	0.0	0.0
3	YLDs (Years Lived with Disability)	210	Republic of Liberia	1	Male	7	10-14 years	381	Neonatal preterm birth	224	Severe intellectual disability	3	Rate	2018	12.98520787829	23.37980952186	6.46007602963
3	YLDs (Years Lived with Disability)	210	Republic of Liberia	2	Female	7	10-14 years	381	Neonatal preterm birth	224	Severe intellectual disability	3	Rate	2018	11.16469979121	19.297141963	5.467501421770001
3	YLDs (Years Lived with Disability)	210	Republic of Liberia	3	Both	7	10-14 years	381	Neonatal preterm birth	224	Severe intellectual disability	3	Rate	2018	12.08703191101	19.557005856590003	6.7173024503
3	YLDs (Years Lived with Disability)	210	Republic of Liberia	1	Male	7	10-14 years	381	Neonatal preterm birth	224	Severe intellectual disability	1	Number	2019	44.29572695487945	79.19841549170798	22.016615969694303
3	YLDs (Years Lived with Disability)	210	Republic of Liberia	2	Female	7	10-14 years	381	Neonatal preterm birth	224	Severe intellectual disability	1	Number	2019	37.0814631073063	63.49667290518124	17.816638382531004
3	YLDs (Years Lived with Disability)	210	Republic of Liberia	3	Both	7	10-14 years	381	Neonatal preterm birth	224	Severe intellectual disability	1	Number	2019	81.37719006218582	131.66633577908323	45.4959012154157
3	YLDs (Years Lived with Disability)	210	Republic of Liberia	1	Male	7	10-14 years	381	Neonatal preterm birth	224	Severe intellectual disability	3	Rate	2019	13.151069065100002	23.51341548225	6.536568132009999
3	YLDs (Years Lived with Disability)	210	Republic of Liberia	2	Female	7	10-14 years	381	Neonatal preterm birth	224	Severe intellectual disability	3	Rate	2019	11.324754354009999	19.39201322416	5.44123764784
3	YLDs (Years Lived with Disability)	210	Republic of Liberia	3	Both	7	10-14 years	381	Neonatal preterm birth	224	Severe intellectual disability	3	Rate	2019	12.25081328268	19.82152116596	6.84911571033
3	YLDs (Years Lived with Disability)	210	Republic of Liberia	1	Male	7	10-14 years	381	Neonatal preterm birth	224	Severe intellectual disability	1	Number	2020	44.87484148784932	78.10186291395894	21.57736232232581
3	YLDs (Years Lived with Disability)	210	Republic of Liberia	2	Female	7	10-14 years	381	Neonatal preterm birth	224	Severe intellectual disability	1	Number	2020	37.92978880084149	64.92396866401853	18.253003691584528
3	YLDs (Years Lived with Disability)	210	Republic of Liberia	3	Both	7	10-14 years	381	Neonatal preterm birth	224	Severe intellectual disability	1	Number	2020	82.80463028869077	134.3511225419917	45.30369729493249
3	YLDs (Years Lived with Disability)	210	Republic of Liberia	1	Male	7	10-14 years	381	Neonatal preterm birth	224	Severe intellectual disability	3	Rate	2020	12.99422632386	22.61564050971	6.248069523860001
3	YLDs (Years Lived with Disability)	210	Republic of Liberia	2	Female	7	10-14 years	381	Neonatal preterm birth	224	Severe intellectual disability	3	Rate	2020	11.31225876834	19.363058878380002	5.44381362477
3	YLDs (Years Lived with Disability)	210	Republic of Liberia	3	Both	7	10-14 years	381	Neonatal preterm birth	224	Severe intellectual disability	3	Rate	2020	12.16565556652	19.73886576297	6.65601881511
3	YLDs (Years Lived with Disability)	210	Republic of Liberia	1	Male	7	10-14 years	381	Neonatal preterm birth	224	Severe intellectual disability	1	Number	2021	46.689836757879576	83.63271980441186	22.60515761285246
3	YLDs (Years Lived with Disability)	210	Republic of Liberia	2	Female	7	10-14 years	381	Neonatal preterm birth	224	Severe intellectual disability	1	Number	2021	39.26072144006467	68.78695138415065	19.145979817169152
3	YLDs (Years Lived with Disability)	210	Republic of Liberia	3	Both	7	10-14 years	381	Neonatal preterm birth	224	Severe intellectual disability	1	Number	2021	85.95055819794418	137.08679558940554	47.16257953961696
3	YLDs (Years Lived with Disability)	210	Republic of Liberia	1	Male	7	10-14 years	381	Neonatal preterm birth	224	Severe intellectual disability	3	Rate	2021	13.267572120610001	23.76541060536	6.4235726606100005
3	YLDs (Years Lived with Disability)	210	Republic of Liberia	2	Female	7	10-14 years	381	Neonatal preterm birth	224	Severe intellectual disability	3	Rate	2021	11.50327555702	20.154373823900002	5.60971560297
3	YLDs (Years Lived with Disability)	210	Republic of Liberia	3	Both	7	10-14 years	381	Neonatal preterm birth	224	Severe intellectual disability	3	Rate	2021	12.39892446207	19.77565776066	6.8035074280900005
3	YLDs (Years Lived with Disability)	193	Republic of Botswana	1	Male	1	<5 years	388	Iodine deficiency	197	Developmental intellectual disability	1	Number	1990	0.050345653824339	0.1323186016064245	0.0
3	YLDs (Years Lived with Disability)	193	Republic of Botswana	2	Female	1	<5 years	388	Iodine deficiency	197	Developmental intellectual disability	1	Number	1990	0.0882039979586973	0.1990692719476035	0.0
3	YLDs (Years Lived with Disability)	193	Republic of Botswana	3	Both	1	<5 years	388	Iodine deficiency	197	Developmental intellectual disability	1	Number	1990	0.1385496517830363	0.3290637192941122	0.0
3	YLDs (Years Lived with Disability)	193	Republic of Botswana	1	Male	1	<5 years	388	Iodine deficiency	197	Developmental intellectual disability	3	Rate	1990	0.046822015849999996	0.12305776549	0.0
3	YLDs (Years Lived with Disability)	193	Republic of Botswana	2	Female	1	<5 years	388	Iodine deficiency	197	Developmental intellectual disability	3	Rate	1990	0.08360865371	0.18869795255	0.0
3	YLDs (Years Lived with Disability)	193	Republic of Botswana	3	Both	1	<5 years	388	Iodine deficiency	197	Developmental intellectual disability	3	Rate	1990	0.06504011137	0.15447415908	0.0
3	YLDs (Years Lived with Disability)	193	Republic of Botswana	1	Male	1	<5 years	388	Iodine deficiency	197	Developmental intellectual disability	1	Number	1991	0.0489154069404499	0.1295964984641938	0.0
3	YLDs (Years Lived with Disability)	193	Republic of Botswana	2	Female	1	<5 years	388	Iodine deficiency	197	Developmental intellectual disability	1	Number	1991	0.0858076286362507	0.1946352700138534	0.0
3	YLDs (Years Lived with Disability)	193	Republic of Botswana	3	Both	1	<5 years	388	Iodine deficiency	197	Developmental intellectual disability	1	Number	1991	0.1347230355767007	0.3215813611334275	0.0
3	YLDs (Years Lived with Disability)	193	Republic of Botswana	1	Male	1	<5 years	388	Iodine deficiency	197	Developmental intellectual disability	3	Rate	1991	0.045003181989999995	0.11923144814	0.0
3	YLDs (Years Lived with Disability)	193	Republic of Botswana	2	Female	1	<5 years	388	Iodine deficiency	197	Developmental intellectual disability	3	Rate	1991	0.08050282231	0.18260251221999999	0.0
3	YLDs (Years Lived with Disability)	193	Republic of Botswana	3	Both	1	<5 years	388	Iodine deficiency	197	Developmental intellectual disability	3	Rate	1991	0.06257956044	0.14937623799	0.0
3	YLDs (Years Lived with Disability)	193	Republic of Botswana	1	Male	1	<5 years	388	Iodine deficiency	197	Developmental intellectual disability	1	Number	1992	0.0476211476212903	0.1295965112475707	0.0
3	YLDs (Years Lived with Disability)	193	Republic of Botswana	2	Female	1	<5 years	388	Iodine deficiency	197	Developmental intellectual disability	1	Number	1992	0.0839169947954257	0.1946201118927041	0.0
3	YLDs (Years Lived with Disability)	193	Republic of Botswana	3	Both	1	<5 years	388	Iodine deficiency	197	Developmental intellectual disability	1	Number	1992	0.1315381424167159	0.3154942192146472	0.0
3	YLDs (Years Lived with Disability)	193	Republic of Botswana	1	Male	1	<5 years	388	Iodine deficiency	197	Developmental intellectual disability	3	Rate	1992	0.04337611565	0.11804405269999999	0.0
3	YLDs (Years Lived with Disability)	193	Republic of Botswana	2	Female	1	<5 years	388	Iodine deficiency	197	Developmental intellectual disability	3	Rate	1992	0.07799312029	0.18088147501	0.0
3	YLDs (Years Lived with Disability)	193	Republic of Botswana	3	Both	1	<5 years	388	Iodine deficiency	197	Developmental intellectual disability	3	Rate	1992	0.06051015028000001	0.14513358838	0.0
3	YLDs (Years Lived with Disability)	193	Republic of Botswana	1	Male	1	<5 years	388	Iodine deficiency	197	Developmental intellectual disability	1	Number	1993	0.0465088567384511	0.1298879445102911	0.0
3	YLDs (Years Lived with Disability)	193	Republic of Botswana	2	Female	1	<5 years	388	Iodine deficiency	197	Developmental intellectual disability	1	Number	1993	0.0825194129766824	0.1950141131878583	0.0
3	YLDs (Years Lived with Disability)	193	Republic of Botswana	3	Both	1	<5 years	388	Iodine deficiency	197	Developmental intellectual disability	1	Number	1993	0.1290282697151336	0.3169208788985899	0.0
3	YLDs (Years Lived with Disability)	193	Republic of Botswana	1	Male	1	<5 years	388	Iodine deficiency	197	Developmental intellectual disability	3	Rate	1993	0.041987539639999995	0.11726100363	0.0
3	YLDs (Years Lived with Disability)	193	Republic of Botswana	2	Female	1	<5 years	388	Iodine deficiency	197	Developmental intellectual disability	3	Rate	1993	0.07606731577999999	0.17976618585999998	0.0
3	YLDs (Years Lived with Disability)	193	Republic of Botswana	3	Both	1	<5 years	388	Iodine deficiency	197	Developmental intellectual disability	3	Rate	1993	0.05884975097	0.14454750762	0.0
3	YLDs (Years Lived with Disability)	193	Republic of Botswana	1	Male	1	<5 years	388	Iodine deficiency	197	Developmental intellectual disability	1	Number	1994	0.0456048310780901	0.1297246467178797	0.0
3	YLDs (Years Lived with Disability)	193	Republic of Botswana	2	Female	1	<5 years	388	Iodine deficiency	197	Developmental intellectual disability	1	Number	1994	0.0815622584336156	0.1965431791111082	0.0
3	YLDs (Years Lived with Disability)	193	Republic of Botswana	3	Both	1	<5 years	388	Iodine deficiency	197	Developmental intellectual disability	1	Number	1994	0.1271670895117055	0.3206330239074341	0.0
3	YLDs (Years Lived with Disability)	193	Republic of Botswana	1	Male	1	<5 years	388	Iodine deficiency	197	Developmental intellectual disability	3	Rate	1994	0.04087383007	0.11626713752000001	0.0
3	YLDs (Years Lived with Disability)	193	Republic of Botswana	2	Female	1	<5 years	388	Iodine deficiency	197	Developmental intellectual disability	3	Rate	1994	0.07469308984	0.17999032415000002	0.0
3	YLDs (Years Lived with Disability)	193	Republic of Botswana	3	Both	1	<5 years	388	Iodine deficiency	197	Developmental intellectual disability	3	Rate	1994	0.05760131143	0.14523319467	0.0
3	YLDs (Years Lived with Disability)	193	Republic of Botswana	1	Male	1	<5 years	388	Iodine deficiency	197	Developmental intellectual disability	1	Number	1995	0.0449382824200025	0.1304514594952126	0.0
3	YLDs (Years Lived with Disability)	193	Republic of Botswana	2	Female	1	<5 years	388	Iodine deficiency	197	Developmental intellectual disability	1	Number	1995	0.0809817960307933	0.1990003848436408	0.0
3	YLDs (Years Lived with Disability)	193	Republic of Botswana	3	Both	1	<5 years	388	Iodine deficiency	197	Developmental intellectual disability	1	Number	1995	0.1259200784507957	0.3234455173073749	0.0
3	YLDs (Years Lived with Disability)	193	Republic of Botswana	1	Male	1	<5 years	388	Iodine deficiency	197	Developmental intellectual disability	3	Rate	1995	0.04005527927	0.11627657666999999	0.0
3	YLDs (Years Lived with Disability)	193	Republic of Botswana	2	Female	1	<5 years	388	Iodine deficiency	197	Developmental intellectual disability	3	Rate	1995	0.07380358973	0.18136104011999998	0.0
3	YLDs (Years Lived with Disability)	193	Republic of Botswana	3	Both	1	<5 years	388	Iodine deficiency	197	Developmental intellectual disability	3	Rate	1995	0.056742033219999995	0.14575083269	0.0
3	YLDs (Years Lived with Disability)	193	Republic of Botswana	1	Male	1	<5 years	388	Iodine deficiency	197	Developmental intellectual disability	1	Number	1996	0.0444465933281867	0.1323072626740405	0.0
3	YLDs (Years Lived with Disability)	193	Republic of Botswana	2	Female	1	<5 years	388	Iodine deficiency	197	Developmental intellectual disability	1	Number	1996	0.0813231237136424	0.2003655562080821	0.0
3	YLDs (Years Lived with Disability)	193	Republic of Botswana	3	Both	1	<5 years	388	Iodine deficiency	197	Developmental intellectual disability	1	Number	1996	0.1257697170418291	0.3271879978255981	0.0
3	YLDs (Years Lived with Disability)	193	Republic of Botswana	1	Male	1	<5 years	388	Iodine deficiency	197	Developmental intellectual disability	3	Rate	1996	0.039462708889999996	0.11747138757	0.0
3	YLDs (Years Lived with Disability)	193	Republic of Botswana	2	Female	1	<5 years	388	Iodine deficiency	197	Developmental intellectual disability	3	Rate	1996	0.07387594382	0.18201704383	0.0
3	YLDs (Years Lived with Disability)	193	Republic of Botswana	3	Both	1	<5 years	388	Iodine deficiency	197	Developmental intellectual disability	3	Rate	1996	0.056472413629999996	0.14691212147	0.0
3	YLDs (Years Lived with Disability)	193	Republic of Botswana	1	Male	1	<5 years	388	Iodine deficiency	197	Developmental intellectual disability	1	Number	1997	0.0441242618468896	0.1352127293558173	0.0
3	YLDs (Years Lived with Disability)	193	Republic of Botswana	2	Female	1	<5 years	388	Iodine deficiency	197	Developmental intellectual disability	1	Number	1997	0.0827379668944963	0.2065930976973898	0.0
3	YLDs (Years Lived with Disability)	193	Republic of Botswana	3	Both	1	<5 years	388	Iodine deficiency	197	Developmental intellectual disability	1	Number	1997	0.126862228741386	0.336267795978152	0.0
3	YLDs (Years Lived with Disability)	193	Republic of Botswana	1	Male	1	<5 years	388	Iodine deficiency	197	Developmental intellectual disability	3	Rate	1997	0.0390859072	0.11977338476	0.0
3	YLDs (Years Lived with Disability)	193	Republic of Botswana	2	Female	1	<5 years	388	Iodine deficiency	197	Developmental intellectual disability	3	Rate	1997	0.07503854355	0.18736797315	0.0
3	YLDs (Years Lived with Disability)	193	Republic of Botswana	3	Both	1	<5 years	388	Iodine deficiency	197	Developmental intellectual disability	3	Rate	1997	0.0568503742	0.15069063678	0.0
3	YLDs (Years Lived with Disability)	193	Republic of Botswana	1	Male	1	<5 years	388	Iodine deficiency	197	Developmental intellectual disability	1	Number	1998	0.0438704562505056	0.1361331650549606	0.0
3	YLDs (Years Lived with Disability)	193	Republic of Botswana	2	Female	1	<5 years	388	Iodine deficiency	197	Developmental intellectual disability	1	Number	1998	0.0844685390026318	0.2116665257793666	0.0
3	YLDs (Years Lived with Disability)	193	Republic of Botswana	3	Both	1	<5 years	388	Iodine deficiency	197	Developmental intellectual disability	1	Number	1998	0.1283389952531373	0.3531616474998141	0.0
3	YLDs (Years Lived with Disability)	193	Republic of Botswana	1	Male	1	<5 years	388	Iodine deficiency	197	Developmental intellectual disability	3	Rate	1998	0.03882289867	0.12047023268	0.0
3	YLDs (Years Lived with Disability)	193	Republic of Botswana	2	Female	1	<5 years	388	Iodine deficiency	197	Developmental intellectual disability	3	Rate	1998	0.07658420524	0.19190947118999999	0.0
3	YLDs (Years Lived with Disability)	193	Republic of Botswana	3	Both	1	<5 years	388	Iodine deficiency	197	Developmental intellectual disability	3	Rate	1998	0.05747470526	0.15815817756	0.0
3	YLDs (Years Lived with Disability)	193	Republic of Botswana	1	Male	1	<5 years	388	Iodine deficiency	197	Developmental intellectual disability	1	Number	1999	0.0435729286576399	0.1404412704468146	0.0
3	YLDs (Years Lived with Disability)	193	Republic of Botswana	2	Female	1	<5 years	388	Iodine deficiency	197	Developmental intellectual disability	1	Number	1999	0.0857424286978882	0.2240207882071003	0.0
3	YLDs (Years Lived with Disability)	193	Republic of Botswana	3	Both	1	<5 years	388	Iodine deficiency	197	Developmental intellectual disability	1	Number	1999	0.1293153573555282	0.371037334709162	0.0
3	YLDs (Years Lived with Disability)	193	Republic of Botswana	1	Male	1	<5 years	388	Iodine deficiency	197	Developmental intellectual disability	3	Rate	1999	0.038559414380000004	0.12428205561000001	0.0
3	YLDs (Years Lived with Disability)	193	Republic of Botswana	2	Female	1	<5 years	388	Iodine deficiency	197	Developmental intellectual disability	3	Rate	1999	0.07779045409999999	0.20324452091	0.0
3	YLDs (Years Lived with Disability)	193	Republic of Botswana	3	Both	1	<5 years	388	Iodine deficiency	197	Developmental intellectual disability	3	Rate	1999	0.057930667820000004	0.16621723069000002	0.0
3	YLDs (Years Lived with Disability)	193	Republic of Botswana	1	Male	1	<5 years	388	Iodine deficiency	197	Developmental intellectual disability	1	Number	2000	0.0431174292004514	0.1438089211033624	0.0
3	YLDs (Years Lived with Disability)	193	Republic of Botswana	2	Female	1	<5 years	388	Iodine deficiency	197	Developmental intellectual disability	1	Number	2000	0.0857947614668817	0.2276461434934413	0.0
3	YLDs (Years Lived with Disability)	193	Republic of Botswana	3	Both	1	<5 years	388	Iodine deficiency	197	Developmental intellectual disability	1	Number	2000	0.1289121906673331	0.3756658363535552	0.0
3	YLDs (Years Lived with Disability)	193	Republic of Botswana	1	Male	1	<5 years	388	Iodine deficiency	197	Developmental intellectual disability	3	Rate	2000	0.0381864614	0.12736273746	0.0
3	YLDs (Years Lived with Disability)	193	Republic of Botswana	2	Female	1	<5 years	388	Iodine deficiency	197	Developmental intellectual disability	3	Rate	2000	0.07795061497	0.20683263848	0.0
3	YLDs (Years Lived with Disability)	193	Republic of Botswana	3	Both	1	<5 years	388	Iodine deficiency	197	Developmental intellectual disability	3	Rate	2000	0.0578144213	0.1684782705	0.0
3	YLDs (Years Lived with Disability)	193	Republic of Botswana	1	Male	1	<5 years	388	Iodine deficiency	197	Developmental intellectual disability	1	Number	2001	0.0423511205794226	0.141407323651322	0.0
3	YLDs (Years Lived with Disability)	193	Republic of Botswana	2	Female	1	<5 years	388	Iodine deficiency	197	Developmental intellectual disability	1	Number	2001	0.0842660343790302	0.2277903259124906	0.0
3	YLDs (Years Lived with Disability)	193	Republic of Botswana	3	Both	1	<5 years	388	Iodine deficiency	197	Developmental intellectual disability	1	Number	2001	0.1266171549584529	0.3741939777966618	0.0
3	YLDs (Years Lived with Disability)	193	Republic of Botswana	1	Male	1	<5 years	388	Iodine deficiency	197	Developmental intellectual disability	3	Rate	2001	0.03754232608	0.12535110716	0.0
3	YLDs (Years Lived with Disability)	193	Republic of Botswana	2	Female	1	<5 years	388	Iodine deficiency	197	Developmental intellectual disability	3	Rate	2001	0.07668033621999999	0.20728445224	0.0
3	YLDs (Years Lived with Disability)	193	Republic of Botswana	3	Both	1	<5 years	388	Iodine deficiency	197	Developmental intellectual disability	3	Rate	2001	0.05685506696	0.16802481205	0.0
3	YLDs (Years Lived with Disability)	193	Republic of Botswana	1	Male	1	<5 years	388	Iodine deficiency	197	Developmental intellectual disability	1	Number	2002	0.0412392796396497	0.1397929305871769	0.0
3	YLDs (Years Lived with Disability)	193	Republic of Botswana	2	Female	1	<5 years	388	Iodine deficiency	197	Developmental intellectual disability	1	Number	2002	0.0816899681295394	0.225853336592242	0.0
3	YLDs (Years Lived with Disability)	193	Republic of Botswana	3	Both	1	<5 years	388	Iodine deficiency	197	Developmental intellectual disability	1	Number	2002	0.1229292477691891	0.3714595893034883	0.0
3	YLDs (Years Lived with Disability)	193	Republic of Botswana	1	Male	1	<5 years	388	Iodine deficiency	197	Developmental intellectual disability	3	Rate	2002	0.03655775283	0.12392348868	0.0
3	YLDs (Years Lived with Disability)	193	Republic of Botswana	2	Female	1	<5 years	388	Iodine deficiency	197	Developmental intellectual disability	3	Rate	2002	0.07438122907	0.20564641106	0.0
3	YLDs (Years Lived with Disability)	193	Republic of Botswana	3	Both	1	<5 years	388	Iodine deficiency	197	Developmental intellectual disability	3	Rate	2002	0.05521636943	0.16684922656	0.0
3	YLDs (Years Lived with Disability)	193	Republic of Botswana	1	Male	1	<5 years	388	Iodine deficiency	197	Developmental intellectual disability	1	Number	2003	0.0399659517015599	0.1392622917845402	0.0
3	YLDs (Years Lived with Disability)	193	Republic of Botswana	2	Female	1	<5 years	388	Iodine deficiency	197	Developmental intellectual disability	1	Number	2003	0.0786341597458958	0.2206519020582546	0.0
3	YLDs (Years Lived with Disability)	193	Republic of Botswana	3	Both	1	<5 years	388	Iodine deficiency	197	Developmental intellectual disability	1	Number	2003	0.1186001114474556	0.3682262189222074	0.0
3	YLDs (Years Lived with Disability)	193	Republic of Botswana	1	Male	1	<5 years	388	Iodine deficiency	197	Developmental intellectual disability	3	Rate	2003	0.0353888367	0.12331322768999999	0.0
3	YLDs (Years Lived with Disability)	193	Republic of Botswana	2	Female	1	<5 years	388	Iodine deficiency	197	Developmental intellectual disability	3	Rate	2003	0.07155617389	0.20079067320000002	0.0
3	YLDs (Years Lived with Disability)	193	Republic of Botswana	3	Both	1	<5 years	388	Iodine deficiency	197	Developmental intellectual disability	3	Rate	2003	0.05322560583	0.16525333193	0.0
3	YLDs (Years Lived with Disability)	193	Republic of Botswana	1	Male	1	<5 years	388	Iodine deficiency	197	Developmental intellectual disability	1	Number	2004	0.0387217453158105	0.1392092623512996	0.0
3	YLDs (Years Lived with Disability)	193	Republic of Botswana	2	Female	1	<5 years	388	Iodine deficiency	197	Developmental intellectual disability	1	Number	2004	0.07567202231887	0.2142416163338147	0.0
3	YLDs (Years Lived with Disability)	193	Republic of Botswana	3	Both	1	<5 years	388	Iodine deficiency	197	Developmental intellectual disability	1	Number	2004	0.1143937676346805	0.3650278941252593	0.0
3	YLDs (Years Lived with Disability)	193	Republic of Botswana	1	Male	1	<5 years	388	Iodine deficiency	197	Developmental intellectual disability	3	Rate	2004	0.03420192632	0.12295997751999999	0.0
3	YLDs (Years Lived with Disability)	193	Republic of Botswana	2	Female	1	<5 years	388	Iodine deficiency	197	Developmental intellectual disability	3	Rate	2004	0.06872393079	0.19457027264	0.0
3	YLDs (Years Lived with Disability)	193	Republic of Botswana	3	Both	1	<5 years	388	Iodine deficiency	197	Developmental intellectual disability	3	Rate	2004	0.051222944119999995	0.16345124221000001	0.0
3	YLDs (Years Lived with Disability)	193	Republic of Botswana	1	Male	1	<5 years	388	Iodine deficiency	197	Developmental intellectual disability	1	Number	2005	0.0376691875182825	0.1403972696688923	0.0
3	YLDs (Years Lived with Disability)	193	Republic of Botswana	2	Female	1	<5 years	388	Iodine deficiency	197	Developmental intellectual disability	1	Number	2005	0.0733108989462818	0.2132686757909287	0.0
3	YLDs (Years Lived with Disability)	193	Republic of Botswana	3	Both	1	<5 years	388	Iodine deficiency	197	Developmental intellectual disability	1	Number	2005	0.1109800864645643	0.3617143325911477	0.0
3	YLDs (Years Lived with Disability)	193	Republic of Botswana	1	Male	1	<5 years	388	Iodine deficiency	197	Developmental intellectual disability	3	Rate	2005	0.0331393292	0.1235139817	0.0
3	YLDs (Years Lived with Disability)	193	Republic of Botswana	2	Female	1	<5 years	388	Iodine deficiency	197	Developmental intellectual disability	3	Rate	2005	0.06634697903999999	0.19300994214000003	0.0
3	YLDs (Years Lived with Disability)	193	Republic of Botswana	3	Both	1	<5 years	388	Iodine deficiency	197	Developmental intellectual disability	3	Rate	2005	0.04950813748999999	0.16136050602	0.0
3	YLDs (Years Lived with Disability)	193	Republic of Botswana	1	Male	1	<5 years	388	Iodine deficiency	197	Developmental intellectual disability	1	Number	2006	0.0365759174353266	0.137427179795058	0.0
3	YLDs (Years Lived with Disability)	193	Republic of Botswana	2	Female	1	<5 years	388	Iodine deficiency	197	Developmental intellectual disability	1	Number	2006	0.0712573869363665	0.2120288117791981	0.0
3	YLDs (Years Lived with Disability)	193	Republic of Botswana	3	Both	1	<5 years	388	Iodine deficiency	197	Developmental intellectual disability	1	Number	2006	0.1078333043716932	0.3524198906766	0.0
3	YLDs (Years Lived with Disability)	193	Republic of Botswana	1	Male	1	<5 years	388	Iodine deficiency	197	Developmental intellectual disability	3	Rate	2006	0.03204245699	0.12039354870999999	0.0
3	YLDs (Years Lived with Disability)	193	Republic of Botswana	2	Female	1	<5 years	388	Iodine deficiency	197	Developmental intellectual disability	3	Rate	2006	0.06424227699	0.19115511025	0.0
3	YLDs (Years Lived with Disability)	193	Republic of Botswana	3	Both	1	<5 years	388	Iodine deficiency	197	Developmental intellectual disability	3	Rate	2006	0.047911419559999995	0.15658369500000002	0.0
3	YLDs (Years Lived with Disability)	193	Republic of Botswana	1	Male	1	<5 years	388	Iodine deficiency	197	Developmental intellectual disability	1	Number	2007	0.0352418454816204	0.1357339297866653	0.0
3	YLDs (Years Lived with Disability)	193	Republic of Botswana	2	Female	1	<5 years	388	Iodine deficiency	197	Developmental intellectual disability	1	Number	2007	0.0689802912331323	0.2115163849365379	0.0
3	YLDs (Years Lived with Disability)	193	Republic of Botswana	3	Both	1	<5 years	388	Iodine deficiency	197	Developmental intellectual disability	1	Number	2007	0.1042221367147526	0.341574771312794	0.0
3	YLDs (Years Lived with Disability)	193	Republic of Botswana	1	Male	1	<5 years	388	Iodine deficiency	197	Developmental intellectual disability	3	Rate	2007	0.03073101238	0.11836046097	0.0
3	YLDs (Years Lived with Disability)	193	Republic of Botswana	2	Female	1	<5 years	388	Iodine deficiency	197	Developmental intellectual disability	3	Rate	2007	0.06192556797	0.1898842704	0.0
3	YLDs (Years Lived with Disability)	193	Republic of Botswana	3	Both	1	<5 years	388	Iodine deficiency	197	Developmental intellectual disability	3	Rate	2007	0.04610156722	0.15109201151	0.0
3	YLDs (Years Lived with Disability)	193	Republic of Botswana	1	Male	1	<5 years	388	Iodine deficiency	197	Developmental intellectual disability	1	Number	2008	0.0338179721689393	0.1329757838782247	0.0
3	YLDs (Years Lived with Disability)	193	Republic of Botswana	2	Female	1	<5 years	388	Iodine deficiency	197	Developmental intellectual disability	1	Number	2008	0.0667545876439223	0.2109840723486067	0.0
3	YLDs (Years Lived with Disability)	193	Republic of Botswana	3	Both	1	<5 years	388	Iodine deficiency	197	Developmental intellectual disability	1	Number	2008	0.1005725598128618	0.339735052520581	0.0
3	YLDs (Years Lived with Disability)	193	Republic of Botswana	1	Male	1	<5 years	388	Iodine deficiency	197	Developmental intellectual disability	3	Rate	2008	0.029317461719999997	0.11527930871000001	0.0
3	YLDs (Years Lived with Disability)	193	Republic of Botswana	2	Female	1	<5 years	388	Iodine deficiency	197	Developmental intellectual disability	3	Rate	2008	0.05960609467999999	0.18839059661	0.0
3	YLDs (Years Lived with Disability)	193	Republic of Botswana	3	Both	1	<5 years	388	Iodine deficiency	197	Developmental intellectual disability	3	Rate	2008	0.0442380835	0.14943666193	0.0
3	YLDs (Years Lived with Disability)	193	Republic of Botswana	1	Male	1	<5 years	388	Iodine deficiency	197	Developmental intellectual disability	1	Number	2009	0.0325050190502128	0.1313160560500026	0.0
3	YLDs (Years Lived with Disability)	193	Republic of Botswana	2	Female	1	<5 years	388	Iodine deficiency	197	Developmental intellectual disability	1	Number	2009	0.0649323669689922	0.2112132897297848	0.0
3	YLDs (Years Lived with Disability)	193	Republic of Botswana	3	Both	1	<5 years	388	Iodine deficiency	197	Developmental intellectual disability	1	Number	2009	0.0974373860192051	0.3385312195709001	0.0
3	YLDs (Years Lived with Disability)	193	Republic of Botswana	1	Male	1	<5 years	388	Iodine deficiency	197	Developmental intellectual disability	3	Rate	2009	0.02801653954	0.11318318168000001	0.0
3	YLDs (Years Lived with Disability)	193	Republic of Botswana	2	Female	1	<5 years	388	Iodine deficiency	197	Developmental intellectual disability	3	Rate	2009	0.05766516812	0.18757440135	0.0
3	YLDs (Years Lived with Disability)	193	Republic of Botswana	3	Both	1	<5 years	388	Iodine deficiency	197	Developmental intellectual disability	3	Rate	2009	0.04261919812	0.1480738524	0.0
3	YLDs (Years Lived with Disability)	193	Republic of Botswana	1	Male	1	<5 years	388	Iodine deficiency	197	Developmental intellectual disability	1	Number	2010	0.0314848721288847	0.1323542946531773	0.0
3	YLDs (Years Lived with Disability)	193	Republic of Botswana	2	Female	1	<5 years	388	Iodine deficiency	197	Developmental intellectual disability	1	Number	2010	0.0638282902171617	0.2138804340763257	0.0
3	YLDs (Years Lived with Disability)	193	Republic of Botswana	3	Both	1	<5 years	388	Iodine deficiency	197	Developmental intellectual disability	1	Number	2010	0.0953131623460465	0.3353463586860871	0.0
3	YLDs (Years Lived with Disability)	193	Republic of Botswana	1	Male	1	<5 years	388	Iodine deficiency	197	Developmental intellectual disability	3	Rate	2010	0.02698782382	0.11344986162	0.0
3	YLDs (Years Lived with Disability)	193	Republic of Botswana	2	Female	1	<5 years	388	Iodine deficiency	197	Developmental intellectual disability	3	Rate	2010	0.056387531459999994	0.18894740348	0.0
3	YLDs (Years Lived with Disability)	193	Republic of Botswana	3	Both	1	<5 years	388	Iodine deficiency	197	Developmental intellectual disability	3	Rate	2010	0.0414659256	0.14589220227	0.0
3	YLDs (Years Lived with Disability)	193	Republic of Botswana	1	Male	1	<5 years	388	Iodine deficiency	197	Developmental intellectual disability	1	Number	2011	0.0308091776640314	0.130181355437776	0.0
3	YLDs (Years Lived with Disability)	193	Republic of Botswana	2	Female	1	<5 years	388	Iodine deficiency	197	Developmental intellectual disability	1	Number	2011	0.0633480173306439	0.2153797579520506	0.0
3	YLDs (Years Lived with Disability)	193	Republic of Botswana	3	Both	1	<5 years	388	Iodine deficiency	197	Developmental intellectual disability	1	Number	2011	0.0941571949946754	0.3327865030886552	0.0
3	YLDs (Years Lived with Disability)	193	Republic of Botswana	1	Male	1	<5 years	388	Iodine deficiency	197	Developmental intellectual disability	3	Rate	2011	0.02626072137	0.11096227042000001	0.0
3	YLDs (Years Lived with Disability)	193	Republic of Botswana	2	Female	1	<5 years	388	Iodine deficiency	197	Developmental intellectual disability	3	Rate	2011	0.055663008459999996	0.18925115251	0.0
3	YLDs (Years Lived with Disability)	193	Republic of Botswana	3	Both	1	<5 years	388	Iodine deficiency	197	Developmental intellectual disability	3	Rate	2011	0.04073834774	0.14398445371	0.0
3	YLDs (Years Lived with Disability)	193	Republic of Botswana	1	Male	1	<5 years	388	Iodine deficiency	197	Developmental intellectual disability	1	Number	2012	0.0302205029810534	0.1302682702394363	0.0
3	YLDs (Years Lived with Disability)	193	Republic of Botswana	2	Female	1	<5 years	388	Iodine deficiency	197	Developmental intellectual disability	1	Number	2012	0.0630742118864548	0.2173273100118495	0.0
3	YLDs (Years Lived with Disability)	193	Republic of Botswana	3	Both	1	<5 years	388	Iodine deficiency	197	Developmental intellectual disability	1	Number	2012	0.0932947148675082	0.3320575500152465	0.0
3	YLDs (Years Lived with Disability)	193	Republic of Botswana	1	Male	1	<5 years	388	Iodine deficiency	197	Developmental intellectual disability	3	Rate	2012	0.025624683099999997	0.11045756402000001	0.0
3	YLDs (Years Lived with Disability)	193	Republic of Botswana	2	Female	1	<5 years	388	Iodine deficiency	197	Developmental intellectual disability	3	Rate	2012	0.05514120527	0.18999349266	0.0
3	YLDs (Years Lived with Disability)	193	Republic of Botswana	3	Both	1	<5 years	388	Iodine deficiency	197	Developmental intellectual disability	3	Rate	2012	0.0401575308	0.14292997529	0.0
3	YLDs (Years Lived with Disability)	193	Republic of Botswana	1	Male	1	<5 years	388	Iodine deficiency	197	Developmental intellectual disability	1	Number	2013	0.029565084271432	0.1288160354983784	0.0
3	YLDs (Years Lived with Disability)	193	Republic of Botswana	2	Female	1	<5 years	388	Iodine deficiency	197	Developmental intellectual disability	1	Number	2013	0.0627236428277297	0.2187946631925303	0.0
3	YLDs (Years Lived with Disability)	193	Republic of Botswana	3	Both	1	<5 years	388	Iodine deficiency	197	Developmental intellectual disability	1	Number	2013	0.0922887270991618	0.3288414470678473	0.0
3	YLDs (Years Lived with Disability)	193	Republic of Botswana	1	Male	1	<5 years	388	Iodine deficiency	197	Developmental intellectual disability	3	Rate	2013	0.02496223909	0.10876128908	0.0
3	YLDs (Years Lived with Disability)	193	Republic of Botswana	2	Female	1	<5 years	388	Iodine deficiency	197	Developmental intellectual disability	3	Rate	2013	0.05460332378	0.19046910058	0.0
3	YLDs (Years Lived with Disability)	193	Republic of Botswana	3	Both	1	<5 years	388	Iodine deficiency	197	Developmental intellectual disability	3	Rate	2013	0.03955614756	0.1409457169	0.0
3	YLDs (Years Lived with Disability)	193	Republic of Botswana	1	Male	1	<5 years	388	Iodine deficiency	197	Developmental intellectual disability	1	Number	2014	0.0287489156234814	0.125670818919028	0.0
3	YLDs (Years Lived with Disability)	193	Republic of Botswana	2	Female	1	<5 years	388	Iodine deficiency	197	Developmental intellectual disability	1	Number	2014	0.0621261730068192	0.2173753385004839	0.0
3	YLDs (Years Lived with Disability)	193	Republic of Botswana	3	Both	1	<5 years	388	Iodine deficiency	197	Developmental intellectual disability	1	Number	2014	0.0908750886303007	0.3249750794207937	0.0
3	YLDs (Years Lived with Disability)	193	Republic of Botswana	1	Male	1	<5 years	388	Iodine deficiency	197	Developmental intellectual disability	3	Rate	2014	0.024183738939999998	0.10571495347	0.0
3	YLDs (Years Lived with Disability)	193	Republic of Botswana	2	Female	1	<5 years	388	Iodine deficiency	197	Developmental intellectual disability	3	Rate	2014	0.05388586688	0.18854305661	0.0
3	YLDs (Years Lived with Disability)	193	Republic of Botswana	3	Both	1	<5 years	388	Iodine deficiency	197	Developmental intellectual disability	3	Rate	2014	0.03880744751	0.13877789313	0.0
3	YLDs (Years Lived with Disability)	193	Republic of Botswana	1	Male	1	<5 years	388	Iodine deficiency	197	Developmental intellectual disability	1	Number	2015	0.0276343473891264	0.1211832210178298	0.0
3	YLDs (Years Lived with Disability)	193	Republic of Botswana	2	Female	1	<5 years	388	Iodine deficiency	197	Developmental intellectual disability	1	Number	2015	0.0610321831777663	0.2140611087480463	0.0
3	YLDs (Years Lived with Disability)	193	Republic of Botswana	3	Both	1	<5 years	388	Iodine deficiency	197	Developmental intellectual disability	1	Number	2015	0.0886665305668928	0.3195740009741955	0.0
3	YLDs (Years Lived with Disability)	193	Republic of Botswana	1	Male	1	<5 years	388	Iodine deficiency	197	Developmental intellectual disability	3	Rate	2015	0.02317457601	0.10162605715	0.0
3	YLDs (Years Lived with Disability)	193	Republic of Botswana	2	Female	1	<5 years	388	Iodine deficiency	197	Developmental intellectual disability	3	Rate	2015	0.05277453444	0.18509866055	0.0
3	YLDs (Years Lived with Disability)	193	Republic of Botswana	3	Both	1	<5 years	388	Iodine deficiency	197	Developmental intellectual disability	3	Rate	2015	0.03774790307	0.13605188266999999	0.0
3	YLDs (Years Lived with Disability)	193	Republic of Botswana	1	Male	1	<5 years	388	Iodine deficiency	197	Developmental intellectual disability	1	Number	2016	0.022553047540226	0.090850614518239	0.0
3	YLDs (Years Lived with Disability)	193	Republic of Botswana	2	Female	1	<5 years	388	Iodine deficiency	197	Developmental intellectual disability	1	Number	2016	0.050739718201966	0.1426098770932966	0.0
3	YLDs (Years Lived with Disability)	193	Republic of Botswana	3	Both	1	<5 years	388	Iodine deficiency	197	Developmental intellectual disability	1	Number	2016	0.0732927657421921	0.23127122469275	0.0
3	YLDs (Years Lived with Disability)	193	Republic of Botswana	1	Male	1	<5 years	388	Iodine deficiency	197	Developmental intellectual disability	3	Rate	2016	0.01886656329	0.07600032173	0.0
3	YLDs (Years Lived with Disability)	193	Republic of Botswana	2	Female	1	<5 years	388	Iodine deficiency	197	Developmental intellectual disability	3	Rate	2016	0.04376514718	0.12300703437	0.0
3	YLDs (Years Lived with Disability)	193	Republic of Botswana	3	Both	1	<5 years	388	Iodine deficiency	197	Developmental intellectual disability	3	Rate	2016	0.03112534765	0.09821429436	0.0
3	YLDs (Years Lived with Disability)	193	Republic of Botswana	1	Male	1	<5 years	388	Iodine deficiency	197	Developmental intellectual disability	1	Number	2017	0.0131368721197467	0.048374365269364	0.0
3	YLDs (Years Lived with Disability)	193	Republic of Botswana	2	Female	1	<5 years	388	Iodine deficiency	197	Developmental intellectual disability	1	Number	2017	0.0298625893240266	0.0818993071320865	0.0
3	YLDs (Years Lived with Disability)	193	Republic of Botswana	3	Both	1	<5 years	388	Iodine deficiency	197	Developmental intellectual disability	1	Number	2017	0.0429994614437734	0.1255069485505447	0.0
3	YLDs (Years Lived with Disability)	193	Republic of Botswana	1	Male	1	<5 years	388	Iodine deficiency	197	Developmental intellectual disability	3	Rate	2017	0.01097149614	0.040400725320000004	0.0
3	YLDs (Years Lived with Disability)	193	Republic of Botswana	2	Female	1	<5 years	388	Iodine deficiency	197	Developmental intellectual disability	3	Rate	2017	0.025713820100000003	0.07052114695	0.0
3	YLDs (Years Lived with Disability)	193	Republic of Botswana	3	Both	1	<5 years	388	Iodine deficiency	197	Developmental intellectual disability	3	Rate	2017	0.018230093080000002	0.05321004676	0.0
3	YLDs (Years Lived with Disability)	193	Republic of Botswana	1	Male	1	<5 years	388	Iodine deficiency	197	Developmental intellectual disability	1	Number	2018	0.0040602297546493	0.0161462238992533	0.0
3	YLDs (Years Lived with Disability)	193	Republic of Botswana	2	Female	1	<5 years	388	Iodine deficiency	197	Developmental intellectual disability	1	Number	2018	0.0092940975313936	0.0275260930291624	0.0
3	YLDs (Years Lived with Disability)	193	Republic of Botswana	3	Both	1	<5 years	388	Iodine deficiency	197	Developmental intellectual disability	1	Number	2018	0.0133543272860429	0.0437682872078316	0.0
3	YLDs (Years Lived with Disability)	193	Republic of Botswana	1	Male	1	<5 years	388	Iodine deficiency	197	Developmental intellectual disability	3	Rate	2018	0.00338859583	0.013475352450000002	0.0
3	YLDs (Years Lived with Disability)	193	Republic of Botswana	2	Female	1	<5 years	388	Iodine deficiency	197	Developmental intellectual disability	3	Rate	2018	0.00799649608	0.023683019700000002	0.0
3	YLDs (Years Lived with Disability)	193	Republic of Botswana	3	Both	1	<5 years	388	Iodine deficiency	197	Developmental intellectual disability	3	Rate	2018	0.0056574734799999995	0.01854214883	0.0
3	YLDs (Years Lived with Disability)	193	Republic of Botswana	1	Male	1	<5 years	388	Iodine deficiency	197	Developmental intellectual disability	1	Number	2019	0.0	0.0	0.0
3	YLDs (Years Lived with Disability)	193	Republic of Botswana	2	Female	1	<5 years	388	Iodine deficiency	197	Developmental intellectual disability	1	Number	2019	0.0	0.0	0.0
3	YLDs (Years Lived with Disability)	193	Republic of Botswana	3	Both	1	<5 years	388	Iodine deficiency	197	Developmental intellectual disability	1	Number	2019	0.0	0.0	0.0
3	YLDs (Years Lived with Disability)	193	Republic of Botswana	1	Male	1	<5 years	388	Iodine deficiency	197	Developmental intellectual disability	3	Rate	2019	0.0	0.0	0.0
3	YLDs (Years Lived with Disability)	193	Republic of Botswana	2	Female	1	<5 years	388	Iodine deficiency	197	Developmental intellectual disability	3	Rate	2019	0.0	0.0	0.0
3	YLDs (Years Lived with Disability)	193	Republic of Botswana	3	Both	1	<5 years	388	Iodine deficiency	197	Developmental intellectual disability	3	Rate	2019	0.0	0.0	0.0
3	YLDs (Years Lived with Disability)	193	Republic of Botswana	1	Male	1	<5 years	388	Iodine deficiency	197	Developmental intellectual disability	1	Number	2020	0.0	0.0	0.0
3	YLDs (Years Lived with Disability)	193	Republic of Botswana	2	Female	1	<5 years	388	Iodine deficiency	197	Developmental intellectual disability	1	Number	2020	0.0	0.0	0.0
3	YLDs (Years Lived with Disability)	193	Republic of Botswana	3	Both	1	<5 years	388	Iodine deficiency	197	Developmental intellectual disability	1	Number	2020	0.0	0.0	0.0
3	YLDs (Years Lived with Disability)	193	Republic of Botswana	1	Male	1	<5 years	388	Iodine deficiency	197	Developmental intellectual disability	3	Rate	2020	0.0	0.0	0.0
3	YLDs (Years Lived with Disability)	193	Republic of Botswana	2	Female	1	<5 years	388	Iodine deficiency	197	Developmental intellectual disability	3	Rate	2020	0.0	0.0	0.0
3	YLDs (Years Lived with Disability)	193	Republic of Botswana	3	Both	1	<5 years	388	Iodine deficiency	197	Developmental intellectual disability	3	Rate	2020	0.0	0.0	0.0
3	YLDs (Years Lived with Disability)	193	Republic of Botswana	1	Male	1	<5 years	388	Iodine deficiency	197	Developmental intellectual disability	1	Number	2021	0.0	0.0	0.0
3	YLDs (Years Lived with Disability)	193	Republic of Botswana	2	Female	1	<5 years	388	Iodine deficiency	197	Developmental intellectual disability	1	Number	2021	0.0	0.0	0.0
3	YLDs (Years Lived with Disability)	193	Republic of Botswana	3	Both	1	<5 years	388	Iodine deficiency	197	Developmental intellectual disability	1	Number	2021	0.0	0.0	0.0
3	YLDs (Years Lived with Disability)	193	Republic of Botswana	1	Male	1	<5 years	388	Iodine deficiency	197	Developmental intellectual disability	3	Rate	2021	0.0	0.0	0.0
3	YLDs (Years Lived with Disability)	193	Republic of Botswana	2	Female	1	<5 years	388	Iodine deficiency	197	Developmental intellectual disability	3	Rate	2021	0.0	0.0	0.0
3	YLDs (Years Lived with Disability)	193	Republic of Botswana	3	Both	1	<5 years	388	Iodine deficiency	197	Developmental intellectual disability	3	Rate	2021	0.0	0.0	0.0
3	YLDs (Years Lived with Disability)	193	Republic of Botswana	1	Male	6	5-9 years	388	Iodine deficiency	197	Developmental intellectual disability	1	Number	1990	0.3983309045541984	0.8442200634873306	0.0
3	YLDs (Years Lived with Disability)	193	Republic of Botswana	2	Female	6	5-9 years	388	Iodine deficiency	197	Developmental intellectual disability	1	Number	1990	0.656713513750377	1.2692839977568449	0.0
3	YLDs (Years Lived with Disability)	193	Republic of Botswana	3	Both	6	5-9 years	388	Iodine deficiency	197	Developmental intellectual disability	1	Number	1990	1.0550444183045755	2.077864042336933	0.0
3	YLDs (Years Lived with Disability)	193	Republic of Botswana	1	Male	6	5-9 years	388	Iodine deficiency	197	Developmental intellectual disability	3	Rate	1990	0.40815276689	0.8650364579700001	0.0
3	YLDs (Years Lived with Disability)	193	Republic of Botswana	2	Female	6	5-9 years	388	Iodine deficiency	197	Developmental intellectual disability	3	Rate	1990	0.66161573949	1.27875893096	0.0
3	YLDs (Years Lived with Disability)	193	Republic of Botswana	3	Both	6	5-9 years	388	Iodine deficiency	197	Developmental intellectual disability	3	Rate	1990	0.53595646421	1.0555429192599999	0.0
3	YLDs (Years Lived with Disability)	193	Republic of Botswana	1	Male	6	5-9 years	388	Iodine deficiency	197	Developmental intellectual disability	1	Number	1991	0.3914627457755388	0.8340607427137351	0.0
3	YLDs (Years Lived with Disability)	193	Republic of Botswana	2	Female	6	5-9 years	388	Iodine deficiency	197	Developmental intellectual disability	1	Number	1991	0.6474015556787848	1.2492953052640794	0.0
3	YLDs (Years Lived with Disability)	193	Republic of Botswana	3	Both	6	5-9 years	388	Iodine deficiency	197	Developmental intellectual disability	1	Number	1991	1.0388643014543244	2.057304830242298	0.0
3	YLDs (Years Lived with Disability)	193	Republic of Botswana	1	Male	6	5-9 years	388	Iodine deficiency	197	Developmental intellectual disability	3	Rate	1991	0.39380209243	0.8390450157399999	0.0
3	YLDs (Years Lived with Disability)	193	Republic of Botswana	2	Female	6	5-9 years	388	Iodine deficiency	197	Developmental intellectual disability	3	Rate	1991	0.6411506868	1.23723295992	0.0
3	YLDs (Years Lived with Disability)	193	Republic of Botswana	3	Both	6	5-9 years	388	Iodine deficiency	197	Developmental intellectual disability	3	Rate	1991	0.51844476188	1.0266970492	0.0
3	YLDs (Years Lived with Disability)	193	Republic of Botswana	1	Male	6	5-9 years	388	Iodine deficiency	197	Developmental intellectual disability	1	Number	1992	0.3852711790618562	0.8325575353146912	0.0
3	YLDs (Years Lived with Disability)	193	Republic of Botswana	2	Female	6	5-9 years	388	Iodine deficiency	197	Developmental intellectual disability	1	Number	1992	0.6409527583881227	1.2432997797569212	0.0
3	YLDs (Years Lived with Disability)	193	Republic of Botswana	3	Both	6	5-9 years	388	Iodine deficiency	197	Developmental intellectual disability	1	Number	1992	1.0262239374499798	2.054952132279973	0.0
3	YLDs (Years Lived with Disability)	193	Republic of Botswana	1	Male	6	5-9 years	388	Iodine deficiency	197	Developmental intellectual disability	3	Rate	1992	0.38140144598	0.82419517754	0.0
3	YLDs (Years Lived with Disability)	193	Republic of Botswana	2	Female	6	5-9 years	388	Iodine deficiency	197	Developmental intellectual disability	3	Rate	1992	0.62547376789	1.2132741261900002	0.0
3	YLDs (Years Lived with Disability)	193	Republic of Botswana	3	Both	6	5-9 years	388	Iodine deficiency	197	Developmental intellectual disability	3	Rate	1992	0.5043132867900001	1.00985723115	0.0
3	YLDs (Years Lived with Disability)	193	Republic of Botswana	1	Male	6	5-9 years	388	Iodine deficiency	197	Developmental intellectual disability	1	Number	1993	0.3801917564074442	0.8293052288168095	0.0
3	YLDs (Years Lived with Disability)	193	Republic of Botswana	2	Female	6	5-9 years	388	Iodine deficiency	197	Developmental intellectual disability	1	Number	1993	0.637109307656676	1.2454253789267713	0.0
3	YLDs (Years Lived with Disability)	193	Republic of Botswana	3	Both	6	5-9 years	388	Iodine deficiency	197	Developmental intellectual disability	1	Number	1993	1.017301064064121	2.0636972490382166	0.0
3	YLDs (Years Lived with Disability)	193	Republic of Botswana	1	Male	6	5-9 years	388	Iodine deficiency	197	Developmental intellectual disability	3	Rate	1993	0.37125471208	0.80981101972	0.0
3	YLDs (Years Lived with Disability)	193	Republic of Botswana	2	Female	6	5-9 years	388	Iodine deficiency	197	Developmental intellectual disability	3	Rate	1993	0.61407881403	1.20040522163	0.0
3	YLDs (Years Lived with Disability)	193	Republic of Botswana	3	Both	6	5-9 years	388	Iodine deficiency	197	Developmental intellectual disability	3	Rate	1993	0.4934577873	1.0010286179199999	0.0
3	YLDs (Years Lived with Disability)	193	Republic of Botswana	1	Male	6	5-9 years	388	Iodine deficiency	197	Developmental intellectual disability	1	Number	1994	0.3768197816861193	0.8335494707928572	0.0
3	YLDs (Years Lived with Disability)	193	Republic of Botswana	2	Female	6	5-9 years	388	Iodine deficiency	197	Developmental intellectual disability	1	Number	1994	0.6357777297357053	1.2546141060201443	0.0
3	YLDs (Years Lived with Disability)	193	Republic of Botswana	3	Both	6	5-9 years	388	Iodine deficiency	197	Developmental intellectual disability	1	Number	1994	1.0125975114218244	2.070801785361851	0.0
3	YLDs (Years Lived with Disability)	193	Republic of Botswana	1	Male	6	5-9 years	388	Iodine deficiency	197	Developmental intellectual disability	3	Rate	1994	0.36366216567000004	0.8044439821600001	0.0
3	YLDs (Years Lived with Disability)	193	Republic of Botswana	2	Female	6	5-9 years	388	Iodine deficiency	197	Developmental intellectual disability	3	Rate	1994	0.6064607345899999	1.19676131575	0.0
3	YLDs (Years Lived with Disability)	193	Republic of Botswana	3	Both	6	5-9 years	388	Iodine deficiency	197	Developmental intellectual disability	3	Rate	1994	0.48576964395999994	0.99341805074	0.0
3	YLDs (Years Lived with Disability)	193	Republic of Botswana	1	Male	6	5-9 years	388	Iodine deficiency	197	Developmental intellectual disability	1	Number	1995	0.3757116382009599	0.8484985012699409	0.0
3	YLDs (Years Lived with Disability)	193	Republic of Botswana	2	Female	6	5-9 years	388	Iodine deficiency	197	Developmental intellectual disability	1	Number	1995	0.6367759876942657	1.2780737576448704	0.0
3	YLDs (Years Lived with Disability)	193	Republic of Botswana	3	Both	6	5-9 years	388	Iodine deficiency	197	Developmental intellectual disability	1	Number	1995	1.0124876258952251	2.102227209044945	0.0
3	YLDs (Years Lived with Disability)	193	Republic of Botswana	1	Male	6	5-9 years	388	Iodine deficiency	197	Developmental intellectual disability	3	Rate	1995	0.35892047212	0.81057771893	0.0
3	YLDs (Years Lived with Disability)	193	Republic of Botswana	2	Female	6	5-9 years	388	Iodine deficiency	197	Developmental intellectual disability	3	Rate	1995	0.60211551702	1.20850669033	0.0
3	YLDs (Years Lived with Disability)	193	Republic of Botswana	3	Both	6	5-9 years	388	Iodine deficiency	197	Developmental intellectual disability	3	Rate	1995	0.48114102556	0.99899270812	0.0
3	YLDs (Years Lived with Disability)	193	Republic of Botswana	1	Male	6	5-9 years	388	Iodine deficiency	197	Developmental intellectual disability	1	Number	1996	0.3777976771626852	0.8714403397382092	0.0
3	YLDs (Years Lived with Disability)	193	Republic of Botswana	2	Female	6	5-9 years	388	Iodine deficiency	197	Developmental intellectual disability	1	Number	1996	0.6453674239434493	1.2954966647251758	0.0
3	YLDs (Years Lived with Disability)	193	Republic of Botswana	3	Both	6	5-9 years	388	Iodine deficiency	197	Developmental intellectual disability	1	Number	1996	1.0231651011061336	2.1471180083849832	0.0
3	YLDs (Years Lived with Disability)	193	Republic of Botswana	1	Male	6	5-9 years	388	Iodine deficiency	197	Developmental intellectual disability	3	Rate	1996	0.35780423779	0.82532282591	0.0
3	YLDs (Years Lived with Disability)	193	Republic of Botswana	2	Female	6	5-9 years	388	Iodine deficiency	197	Developmental intellectual disability	3	Rate	1996	0.60590045551	1.21627152245	0.0
3	YLDs (Years Lived with Disability)	193	Republic of Botswana	3	Both	6	5-9 years	388	Iodine deficiency	197	Developmental intellectual disability	3	Rate	1996	0.48239389413	1.01230643626	0.0
3	YLDs (Years Lived with Disability)	193	Republic of Botswana	1	Male	6	5-9 years	388	Iodine deficiency	197	Developmental intellectual disability	1	Number	1997	0.3823794166328674	0.9024248948197522	0.0
3	YLDs (Years Lived with Disability)	193	Republic of Botswana	2	Female	6	5-9 years	388	Iodine deficiency	197	Developmental intellectual disability	1	Number	1997	0.6634468218004189	1.3437047275679124	0.0
3	YLDs (Years Lived with Disability)	193	Republic of Botswana	3	Both	6	5-9 years	388	Iodine deficiency	197	Developmental intellectual disability	1	Number	1997	1.045826238433286	2.2460484009592854	0.0
3	YLDs (Years Lived with Disability)	193	Republic of Botswana	1	Male	6	5-9 years	388	Iodine deficiency	197	Developmental intellectual disability	3	Rate	1997	0.35950784896	0.8484474285799999	0.0
3	YLDs (Years Lived with Disability)	193	Republic of Botswana	2	Female	6	5-9 years	388	Iodine deficiency	197	Developmental intellectual disability	3	Rate	1997	0.61945783011	1.25461210679	0.0
3	YLDs (Years Lived with Disability)	193	Republic of Botswana	3	Both	6	5-9 years	388	Iodine deficiency	197	Developmental intellectual disability	3	Rate	1997	0.48993298867	1.05219506391	0.0
3	YLDs (Years Lived with Disability)	193	Republic of Botswana	1	Male	6	5-9 years	388	Iodine deficiency	197	Developmental intellectual disability	1	Number	1998	0.3876383723849127	0.943774862895433	0.0
3	YLDs (Years Lived with Disability)	193	Republic of Botswana	2	Female	6	5-9 years	388	Iodine deficiency	197	Developmental intellectual disability	1	Number	1998	0.684063770076141	1.4232901812944854	0.0
3	YLDs (Years Lived with Disability)	193	Republic of Botswana	3	Both	6	5-9 years	388	Iodine deficiency	197	Developmental intellectual disability	1	Number	1998	1.0717021424610536	2.3681327970207064	0.0
3	YLDs (Years Lived with Disability)	193	Republic of Botswana	1	Male	6	5-9 years	388	Iodine deficiency	197	Developmental intellectual disability	3	Rate	1998	0.362299913	0.8820838572199999	0.0
3	YLDs (Years Lived with Disability)	193	Republic of Botswana	2	Female	6	5-9 years	388	Iodine deficiency	197	Developmental intellectual disability	3	Rate	1998	0.63621476214	1.32373363969	0.0
3	YLDs (Years Lived with Disability)	193	Republic of Botswana	3	Both	6	5-9 years	388	Iodine deficiency	197	Developmental intellectual disability	3	Rate	1998	0.49959387172	1.1039491160200001	0.0
3	YLDs (Years Lived with Disability)	193	Republic of Botswana	1	Male	6	5-9 years	388	Iodine deficiency	197	Developmental intellectual disability	1	Number	1999	0.3916090614226475	0.979611383483265	0.0
3	YLDs (Years Lived with Disability)	193	Republic of Botswana	2	Female	6	5-9 years	388	Iodine deficiency	197	Developmental intellectual disability	1	Number	1999	0.6999938952391648	1.4929711969517705	0.0
3	YLDs (Years Lived with Disability)	193	Republic of Botswana	3	Both	6	5-9 years	388	Iodine deficiency	197	Developmental intellectual disability	1	Number	1999	1.0916029566618113	2.4865699230060843	0.0
3	YLDs (Years Lived with Disability)	193	Republic of Botswana	1	Male	6	5-9 years	388	Iodine deficiency	197	Developmental intellectual disability	3	Rate	1999	0.36446268031	0.91170461987	0.0
3	YLDs (Years Lived with Disability)	193	Republic of Botswana	2	Female	6	5-9 years	388	Iodine deficiency	197	Developmental intellectual disability	3	Rate	1999	0.6496413226100001	1.38557748803	0.0
3	YLDs (Years Lived with Disability)	193	Republic of Botswana	3	Both	6	5-9 years	388	Iodine deficiency	197	Developmental intellectual disability	3	Rate	1999	0.5072524337900001	1.15547382639	0.0
3	YLDs (Years Lived with Disability)	193	Republic of Botswana	1	Male	6	5-9 years	388	Iodine deficiency	197	Developmental intellectual disability	1	Number	2000	0.3924536177070902	0.9950382131590134	0.0
3	YLDs (Years Lived with Disability)	193	Republic of Botswana	2	Female	6	5-9 years	388	Iodine deficiency	197	Developmental intellectual disability	1	Number	2000	0.7042119778636372	1.519708485639987	0.0
3	YLDs (Years Lived with Disability)	193	Republic of Botswana	3	Both	6	5-9 years	388	Iodine deficiency	197	Developmental intellectual disability	1	Number	2000	1.0966655955707263	2.5322351580132247	0.0
3	YLDs (Years Lived with Disability)	193	Republic of Botswana	1	Male	6	5-9 years	388	Iodine deficiency	197	Developmental intellectual disability	3	Rate	2000	0.36429204431	0.92363654833	0.0
3	YLDs (Years Lived with Disability)	193	Republic of Botswana	2	Female	6	5-9 years	388	Iodine deficiency	197	Developmental intellectual disability	3	Rate	2000	0.6532505322000001	1.40973230823	0.0
3	YLDs (Years Lived with Disability)	193	Republic of Botswana	3	Both	6	5-9 years	388	Iodine deficiency	197	Developmental intellectual disability	3	Rate	2000	0.50881869214	1.17487827327	0.0
3	YLDs (Years Lived with Disability)	193	Republic of Botswana	1	Male	6	5-9 years	388	Iodine deficiency	197	Developmental intellectual disability	1	Number	2001	0.3885422609842928	1.001850486099115	0.0
3	YLDs (Years Lived with Disability)	193	Republic of Botswana	2	Female	6	5-9 years	388	Iodine deficiency	197	Developmental intellectual disability	1	Number	2001	0.696907602157973	1.5282181552840088	0.0
3	YLDs (Years Lived with Disability)	193	Republic of Botswana	3	Both	6	5-9 years	388	Iodine deficiency	197	Developmental intellectual disability	1	Number	2001	1.085449863142267	2.530064901030503	0.0
3	YLDs (Years Lived with Disability)	193	Republic of Botswana	1	Male	6	5-9 years	388	Iodine deficiency	197	Developmental intellectual disability	3	Rate	2001	0.36017867301	0.92871539307	0.0
3	YLDs (Years Lived with Disability)	193	Republic of Botswana	2	Female	6	5-9 years	388	Iodine deficiency	197	Developmental intellectual disability	3	Rate	2001	0.64705844273	1.41890611704	0.0
3	YLDs (Years Lived with Disability)	193	Republic of Botswana	3	Both	6	5-9 years	388	Iodine deficiency	197	Developmental intellectual disability	3	Rate	2001	0.50350484565	1.17361472025	0.0
3	YLDs (Years Lived with Disability)	193	Republic of Botswana	1	Male	6	5-9 years	388	Iodine deficiency	197	Developmental intellectual disability	1	Number	2002	0.3804840372214363	0.9967892963258876	0.0
3	YLDs (Years Lived with Disability)	193	Republic of Botswana	2	Female	6	5-9 years	388	Iodine deficiency	197	Developmental intellectual disability	1	Number	2002	0.68318276912196	1.5297857915843056	0.0
3	YLDs (Years Lived with Disability)	193	Republic of Botswana	3	Both	6	5-9 years	388	Iodine deficiency	197	Developmental intellectual disability	1	Number	2002	1.0636668063433952	2.51599852165834	0.0
3	YLDs (Years Lived with Disability)	193	Republic of Botswana	1	Male	6	5-9 years	388	Iodine deficiency	197	Developmental intellectual disability	3	Rate	2002	0.35260951651	0.92376383096	0.0
3	YLDs (Years Lived with Disability)	193	Republic of Botswana	2	Female	6	5-9 years	388	Iodine deficiency	197	Developmental intellectual disability	3	Rate	2002	0.63561781182	1.4232781348599999	0.0
3	YLDs (Years Lived with Disability)	193	Republic of Botswana	3	Both	6	5-9 years	388	Iodine deficiency	197	Developmental intellectual disability	3	Rate	2002	0.49383645776999996	1.1681212483899999	0.0
3	YLDs (Years Lived with Disability)	193	Republic of Botswana	1	Male	6	5-9 years	388	Iodine deficiency	197	Developmental intellectual disability	1	Number	2003	0.3700507313742441	0.9883644641207936	0.0
3	YLDs (Years Lived with Disability)	193	Republic of Botswana	2	Female	6	5-9 years	388	Iodine deficiency	197	Developmental intellectual disability	1	Number	2003	0.6659043629350396	1.516319655821636	0.0
3	YLDs (Years Lived with Disability)	193	Republic of Botswana	3	Both	6	5-9 years	388	Iodine deficiency	197	Developmental intellectual disability	1	Number	2003	1.035955094309284	2.4920086540067867	0.0
3	YLDs (Years Lived with Disability)	193	Republic of Botswana	1	Male	6	5-9 years	388	Iodine deficiency	197	Developmental intellectual disability	3	Rate	2003	0.3431251866	0.91644932014	0.0
3	YLDs (Years Lived with Disability)	193	Republic of Botswana	2	Female	6	5-9 years	388	Iodine deficiency	197	Developmental intellectual disability	3	Rate	2003	0.6213135161300001	1.4147825864599999	0.0
3	YLDs (Years Lived with Disability)	193	Republic of Botswana	3	Both	6	5-9 years	388	Iodine deficiency	197	Developmental intellectual disability	3	Rate	2003	0.48178576132	1.15894433377	0.0
3	YLDs (Years Lived with Disability)	193	Republic of Botswana	1	Male	6	5-9 years	388	Iodine deficiency	197	Developmental intellectual disability	1	Number	2004	0.3591194620443647	0.9801161860344492	0.0
3	YLDs (Years Lived with Disability)	193	Republic of Botswana	2	Female	6	5-9 years	388	Iodine deficiency	197	Developmental intellectual disability	1	Number	2004	0.64807041579262	1.5001630425462291	0.0
3	YLDs (Years Lived with Disability)	193	Republic of Botswana	3	Both	6	5-9 years	388	Iodine deficiency	197	Developmental intellectual disability	1	Number	2004	1.007189877836984	2.4647285714575498	0.0
3	YLDs (Years Lived with Disability)	193	Republic of Botswana	1	Male	6	5-9 years	388	Iodine deficiency	197	Developmental intellectual disability	3	Rate	2004	0.33325957285999996	0.9095388471799999	0.0
3	YLDs (Years Lived with Disability)	193	Republic of Botswana	2	Female	6	5-9 years	388	Iodine deficiency	197	Developmental intellectual disability	3	Rate	2004	0.60652889705	1.40400211678	0.0
3	YLDs (Years Lived with Disability)	193	Republic of Botswana	3	Both	6	5-9 years	388	Iodine deficiency	197	Developmental intellectual disability	3	Rate	2004	0.46931446831	1.14847538136	0.0
3	YLDs (Years Lived with Disability)	193	Republic of Botswana	1	Male	6	5-9 years	388	Iodine deficiency	197	Developmental intellectual disability	1	Number	2005	0.3495192423467368	0.9744756568934912	0.0
3	YLDs (Years Lived with Disability)	193	Republic of Botswana	2	Female	6	5-9 years	388	Iodine deficiency	197	Developmental intellectual disability	1	Number	2005	0.632591875225853	1.486837446341707	0.0
3	YLDs (Years Lived with Disability)	193	Republic of Botswana	3	Both	6	5-9 years	388	Iodine deficiency	197	Developmental intellectual disability	1	Number	2005	0.982111117572591	2.408780644698852	0.0
3	YLDs (Years Lived with Disability)	193	Republic of Botswana	1	Male	6	5-9 years	388	Iodine deficiency	197	Developmental intellectual disability	3	Rate	2005	0.32453984265	0.90483194638	0.0
3	YLDs (Years Lived with Disability)	193	Republic of Botswana	2	Female	6	5-9 years	388	Iodine deficiency	197	Developmental intellectual disability	3	Rate	2005	0.59364576075	1.39529889888	0.0
3	YLDs (Years Lived with Disability)	193	Republic of Botswana	3	Both	6	5-9 years	388	Iodine deficiency	197	Developmental intellectual disability	3	Rate	2005	0.45837916516000005	1.12424637215	0.0
3	YLDs (Years Lived with Disability)	193	Republic of Botswana	1	Male	6	5-9 years	388	Iodine deficiency	197	Developmental intellectual disability	1	Number	2006	0.3397600156567331	0.9725759219623764	0.0
3	YLDs (Years Lived with Disability)	193	Republic of Botswana	2	Female	6	5-9 years	388	Iodine deficiency	197	Developmental intellectual disability	1	Number	2006	0.6179932696143458	1.465694893587836	0.0
3	YLDs (Years Lived with Disability)	193	Republic of Botswana	3	Both	6	5-9 years	388	Iodine deficiency	197	Developmental intellectual disability	1	Number	2006	0.9577532852710788	2.3920031889559525	0.0
3	YLDs (Years Lived with Disability)	193	Republic of Botswana	1	Male	6	5-9 years	388	Iodine deficiency	197	Developmental intellectual disability	3	Rate	2006	0.31524450678	0.90239934866	0.0
3	YLDs (Years Lived with Disability)	193	Republic of Botswana	2	Female	6	5-9 years	388	Iodine deficiency	197	Developmental intellectual disability	3	Rate	2006	0.58061182838	1.3770373139199998	0.0
3	YLDs (Years Lived with Disability)	193	Republic of Botswana	3	Both	6	5-9 years	388	Iodine deficiency	197	Developmental intellectual disability	3	Rate	2006	0.44709918149999994	1.1166369088599999	0.0
3	YLDs (Years Lived with Disability)	193	Republic of Botswana	1	Male	6	5-9 years	388	Iodine deficiency	197	Developmental intellectual disability	1	Number	2007	0.3292029625416567	0.954747491955642	0.0
3	YLDs (Years Lived with Disability)	193	Republic of Botswana	2	Female	6	5-9 years	388	Iodine deficiency	197	Developmental intellectual disability	1	Number	2007	0.6031909144694073	1.457593340507405	0.0
3	YLDs (Years Lived with Disability)	193	Republic of Botswana	3	Both	6	5-9 years	388	Iodine deficiency	197	Developmental intellectual disability	1	Number	2007	0.9323938770110636	2.3817438093779097	0.0
3	YLDs (Years Lived with Disability)	193	Republic of Botswana	1	Male	6	5-9 years	388	Iodine deficiency	197	Developmental intellectual disability	3	Rate	2007	0.3042997671	0.88252376951	0.0
3	YLDs (Years Lived with Disability)	193	Republic of Botswana	2	Female	6	5-9 years	388	Iodine deficiency	197	Developmental intellectual disability	3	Rate	2007	0.56547841751	1.36646218601	0.0
3	YLDs (Years Lived with Disability)	193	Republic of Botswana	3	Both	6	5-9 years	388	Iodine deficiency	197	Developmental intellectual disability	3	Rate	2007	0.43396848209	1.10854626051	0.0
3	YLDs (Years Lived with Disability)	193	Republic of Botswana	1	Male	6	5-9 years	388	Iodine deficiency	197	Developmental intellectual disability	1	Number	2008	0.3191175880724506	0.9305648045844842	0.0
3	YLDs (Years Lived with Disability)	193	Republic of Botswana	2	Female	6	5-9 years	388	Iodine deficiency	197	Developmental intellectual disability	1	Number	2008	0.589927529760881	1.467416963268256	0.0
3	YLDs (Years Lived with Disability)	193	Republic of Botswana	3	Both	6	5-9 years	388	Iodine deficiency	197	Developmental intellectual disability	1	Number	2008	0.9090451178333332	2.3838962533334844	0.0
3	YLDs (Years Lived with Disability)	193	Republic of Botswana	1	Male	6	5-9 years	388	Iodine deficiency	197	Developmental intellectual disability	3	Rate	2008	0.29307101245	0.85461152762	0.0
3	YLDs (Years Lived with Disability)	193	Republic of Botswana	2	Female	6	5-9 years	388	Iodine deficiency	197	Developmental intellectual disability	3	Rate	2008	0.55022786114	1.36866590618	0.0
3	YLDs (Years Lived with Disability)	193	Republic of Botswana	3	Both	6	5-9 years	388	Iodine deficiency	197	Developmental intellectual disability	3	Rate	2008	0.4206544208	1.10313171262	0.0
3	YLDs (Years Lived with Disability)	193	Republic of Botswana	1	Male	6	5-9 years	388	Iodine deficiency	197	Developmental intellectual disability	1	Number	2009	0.3106552515274198	0.9203539864632162	0.0
3	YLDs (Years Lived with Disability)	193	Republic of Botswana	2	Female	6	5-9 years	388	Iodine deficiency	197	Developmental intellectual disability	1	Number	2009	0.5797750498592079	1.474474649103925	0.0
3	YLDs (Years Lived with Disability)	193	Republic of Botswana	3	Both	6	5-9 years	388	Iodine deficiency	197	Developmental intellectual disability	1	Number	2009	0.8904303013866267	2.3852558147006127	0.0
3	YLDs (Years Lived with Disability)	193	Republic of Botswana	1	Male	6	5-9 years	388	Iodine deficiency	197	Developmental intellectual disability	3	Rate	2009	0.28289699997	0.83811678831	0.0
3	YLDs (Years Lived with Disability)	193	Republic of Botswana	2	Female	6	5-9 years	388	Iodine deficiency	197	Developmental intellectual disability	3	Rate	2009	0.53684908697	1.3653060257	0.0
3	YLDs (Years Lived with Disability)	193	Republic of Botswana	3	Both	6	5-9 years	388	Iodine deficiency	197	Developmental intellectual disability	3	Rate	2009	0.40881423068000006	1.09511830331	0.0
3	YLDs (Years Lived with Disability)	193	Republic of Botswana	1	Male	6	5-9 years	388	Iodine deficiency	197	Developmental intellectual disability	1	Number	2010	0.3049488964105382	0.9160704315201365	0.0
3	YLDs (Years Lived with Disability)	193	Republic of Botswana	2	Female	6	5-9 years	388	Iodine deficiency	197	Developmental intellectual disability	1	Number	2010	0.5743005187120037	1.4639546757919877	0.0
3	YLDs (Years Lived with Disability)	193	Republic of Botswana	3	Both	6	5-9 years	388	Iodine deficiency	197	Developmental intellectual disability	1	Number	2010	0.8792494151225425	2.369504310237338	0.0
3	YLDs (Years Lived with Disability)	193	Republic of Botswana	1	Male	6	5-9 years	388	Iodine deficiency	197	Developmental intellectual disability	3	Rate	2010	0.27508985502	0.82637348474	0.0
3	YLDs (Years Lived with Disability)	193	Republic of Botswana	2	Female	6	5-9 years	388	Iodine deficiency	197	Developmental intellectual disability	3	Rate	2010	0.52733761739	1.34424111689	0.0
3	YLDs (Years Lived with Disability)	193	Republic of Botswana	3	Both	6	5-9 years	388	Iodine deficiency	197	Developmental intellectual disability	3	Rate	2010	0.40009538769999997	1.07822391388	0.0
3	YLDs (Years Lived with Disability)	193	Republic of Botswana	1	Male	6	5-9 years	388	Iodine deficiency	197	Developmental intellectual disability	1	Number	2011	0.3019292093237833	0.9138813891931912	0.0
3	YLDs (Years Lived with Disability)	193	Republic of Botswana	2	Female	6	5-9 years	388	Iodine deficiency	197	Developmental intellectual disability	1	Number	2011	0.5727343975993139	1.471569390327923	0.0
3	YLDs (Years Lived with Disability)	193	Republic of Botswana	3	Both	6	5-9 years	388	Iodine deficiency	197	Developmental intellectual disability	1	Number	2011	0.8746636069230974	2.3808758398064653	0.0
3	YLDs (Years Lived with Disability)	193	Republic of Botswana	1	Male	6	5-9 years	388	Iodine deficiency	197	Developmental intellectual disability	3	Rate	2011	0.2699319922	0.81703199426	0.0
3	YLDs (Years Lived with Disability)	193	Republic of Botswana	2	Female	6	5-9 years	388	Iodine deficiency	197	Developmental intellectual disability	3	Rate	2011	0.52167830992	1.34038715973	0.0
3	YLDs (Years Lived with Disability)	193	Republic of Botswana	3	Both	6	5-9 years	388	Iodine deficiency	197	Developmental intellectual disability	3	Rate	2011	0.39463131777000005	1.0742051717499999	0.0
3	YLDs (Years Lived with Disability)	193	Republic of Botswana	1	Male	6	5-9 years	388	Iodine deficiency	197	Developmental intellectual disability	1	Number	2012	0.2996189615235191	0.9124049434709152	0.0
3	YLDs (Years Lived with Disability)	193	Republic of Botswana	2	Female	6	5-9 years	388	Iodine deficiency	197	Developmental intellectual disability	1	Number	2012	0.5721702311625184	1.479467924010629	0.0
3	YLDs (Years Lived with Disability)	193	Republic of Botswana	3	Both	6	5-9 years	388	Iodine deficiency	197	Developmental intellectual disability	1	Number	2012	0.8717891926860364	2.394959429589393	0.0
3	YLDs (Years Lived with Disability)	193	Republic of Botswana	1	Male	6	5-9 years	388	Iodine deficiency	197	Developmental intellectual disability	3	Rate	2012	0.26575846536	0.8092923636500001	0.0
3	YLDs (Years Lived with Disability)	193	Republic of Botswana	2	Female	6	5-9 years	388	Iodine deficiency	197	Developmental intellectual disability	3	Rate	2012	0.51754357032	1.33821906465	0.0
3	YLDs (Years Lived with Disability)	193	Republic of Botswana	3	Both	6	5-9 years	388	Iodine deficiency	197	Developmental intellectual disability	3	Rate	2012	0.39041851694	1.07254886441	0.0
3	YLDs (Years Lived with Disability)	193	Republic of Botswana	1	Male	6	5-9 years	388	Iodine deficiency	197	Developmental intellectual disability	1	Number	2013	0.297173322555213	0.9109131147432684	0.0
3	YLDs (Years Lived with Disability)	193	Republic of Botswana	2	Female	6	5-9 years	388	Iodine deficiency	197	Developmental intellectual disability	1	Number	2013	0.5712775966026086	1.4825016049481186	0.0
3	YLDs (Years Lived with Disability)	193	Republic of Botswana	3	Both	6	5-9 years	388	Iodine deficiency	197	Developmental intellectual disability	1	Number	2013	0.8684509191578222	2.394932157477917	0.0
3	YLDs (Years Lived with Disability)	193	Republic of Botswana	1	Male	6	5-9 years	388	Iodine deficiency	197	Developmental intellectual disability	3	Rate	2013	0.26159813919	0.80186597415	0.0
3	YLDs (Years Lived with Disability)	193	Republic of Botswana	2	Female	6	5-9 years	388	Iodine deficiency	197	Developmental intellectual disability	3	Rate	2013	0.51331412068	1.3320827077400001	0.0
3	YLDs (Years Lived with Disability)	193	Republic of Botswana	3	Both	6	5-9 years	388	Iodine deficiency	197	Developmental intellectual disability	3	Rate	2013	0.38616494975	1.0649293309	0.0
3	YLDs (Years Lived with Disability)	193	Republic of Botswana	1	Male	6	5-9 years	388	Iodine deficiency	197	Developmental intellectual disability	1	Number	2014	0.2933542826546075	0.9098259943378796	0.0
3	YLDs (Years Lived with Disability)	193	Republic of Botswana	2	Female	6	5-9 years	388	Iodine deficiency	197	Developmental intellectual disability	1	Number	2014	0.5680920247185124	1.4779061842643433	0.0
3	YLDs (Years Lived with Disability)	193	Republic of Botswana	3	Both	6	5-9 years	388	Iodine deficiency	197	Developmental intellectual disability	1	Number	2014	0.8614463073731196	2.378651133965411	0.0
3	YLDs (Years Lived with Disability)	193	Republic of Botswana	1	Male	6	5-9 years	388	Iodine deficiency	197	Developmental intellectual disability	3	Rate	2014	0.2564736582	0.7954422856300001	0.0
3	YLDs (Years Lived with Disability)	193	Republic of Botswana	2	Female	6	5-9 years	388	Iodine deficiency	197	Developmental intellectual disability	3	Rate	2014	0.5073713639899999	1.31993980541	0.0
3	YLDs (Years Lived with Disability)	193	Republic of Botswana	3	Both	6	5-9 years	388	Iodine deficiency	197	Developmental intellectual disability	3	Rate	2014	0.38058559934	1.05088426255	0.0
3	YLDs (Years Lived with Disability)	193	Republic of Botswana	1	Male	6	5-9 years	388	Iodine deficiency	197	Developmental intellectual disability	1	Number	2015	0.2870656610182721	0.8996806792383187	0.0
3	YLDs (Years Lived with Disability)	193	Republic of Botswana	2	Female	6	5-9 years	388	Iodine deficiency	197	Developmental intellectual disability	1	Number	2015	0.5608555104354525	1.469861705211322	0.0
3	YLDs (Years Lived with Disability)	193	Republic of Botswana	3	Both	6	5-9 years	388	Iodine deficiency	197	Developmental intellectual disability	1	Number	2015	0.8479211714537251	2.3544215174769247	0.0
3	YLDs (Years Lived with Disability)	193	Republic of Botswana	1	Male	6	5-9 years	388	Iodine deficiency	197	Developmental intellectual disability	3	Rate	2015	0.24940144672999998	0.7816388146300001	0.0
3	YLDs (Years Lived with Disability)	193	Republic of Botswana	2	Female	6	5-9 years	388	Iodine deficiency	197	Developmental intellectual disability	3	Rate	2015	0.49809738413	1.30538838752	0.0
3	YLDs (Years Lived with Disability)	193	Republic of Botswana	3	Both	6	5-9 years	388	Iodine deficiency	197	Developmental intellectual disability	3	Rate	2015	0.37238292153999997	1.03399513153	0.0
3	YLDs (Years Lived with Disability)	193	Republic of Botswana	1	Male	6	5-9 years	388	Iodine deficiency	197	Developmental intellectual disability	1	Number	2016	0.2383896431850314	0.6470023031298184	0.0
3	YLDs (Years Lived with Disability)	193	Republic of Botswana	2	Female	6	5-9 years	388	Iodine deficiency	197	Developmental intellectual disability	1	Number	2016	0.4684076716675578	1.0376337097863804	0.0
3	YLDs (Years Lived with Disability)	193	Republic of Botswana	3	Both	6	5-9 years	388	Iodine deficiency	197	Developmental intellectual disability	1	Number	2016	0.7067973148525893	1.6607973198822792	0.0
3	YLDs (Years Lived with Disability)	193	Republic of Botswana	1	Male	6	5-9 years	388	Iodine deficiency	197	Developmental intellectual disability	3	Rate	2016	0.20581657214	0.55859723777	0.0
3	YLDs (Years Lived with Disability)	193	Republic of Botswana	2	Female	6	5-9 years	388	Iodine deficiency	197	Developmental intellectual disability	3	Rate	2016	0.4136403289	0.91631110025	0.0
3	YLDs (Years Lived with Disability)	193	Republic of Botswana	3	Both	6	5-9 years	388	Iodine deficiency	197	Developmental intellectual disability	3	Rate	2016	0.30855538923000003	0.7250281696	0.0
3	YLDs (Years Lived with Disability)	193	Republic of Botswana	1	Male	6	5-9 years	388	Iodine deficiency	197	Developmental intellectual disability	1	Number	2017	0.1405483109508356	0.3677342369648275	0.0
3	YLDs (Years Lived with Disability)	193	Republic of Botswana	2	Female	6	5-9 years	388	Iodine deficiency	197	Developmental intellectual disability	1	Number	2017	0.2767789600052709	0.6305134237789893	0.0
3	YLDs (Years Lived with Disability)	193	Republic of Botswana	3	Both	6	5-9 years	388	Iodine deficiency	197	Developmental intellectual disability	1	Number	2017	0.4173272709561068	1.0056752299986838	0.0
3	YLDs (Years Lived with Disability)	193	Republic of Botswana	1	Male	6	5-9 years	388	Iodine deficiency	197	Developmental intellectual disability	3	Rate	2017	0.12064575828	0.31566068324	0.0
3	YLDs (Years Lived with Disability)	193	Republic of Botswana	2	Female	6	5-9 years	388	Iodine deficiency	197	Developmental intellectual disability	3	Rate	2017	0.24312212674000003	0.5538418257	0.0
3	YLDs (Years Lived with Disability)	193	Republic of Botswana	3	Both	6	5-9 years	388	Iodine deficiency	197	Developmental intellectual disability	3	Rate	2017	0.18117859148999998	0.43660415782	0.0
3	YLDs (Years Lived with Disability)	193	Republic of Botswana	1	Male	6	5-9 years	388	Iodine deficiency	197	Developmental intellectual disability	1	Number	2018	0.0438521160237954	0.1213805312232944	0.0
3	YLDs (Years Lived with Disability)	193	Republic of Botswana	2	Female	6	5-9 years	388	Iodine deficiency	197	Developmental intellectual disability	1	Number	2018	0.0864346766360873	0.2048511203002681	0.0
3	YLDs (Years Lived with Disability)	193	Republic of Botswana	3	Both	6	5-9 years	388	Iodine deficiency	197	Developmental intellectual disability	1	Number	2018	0.1302867926598828	0.3212583673612466	0.0
3	YLDs (Years Lived with Disability)	193	Republic of Botswana	1	Male	6	5-9 years	388	Iodine deficiency	197	Developmental intellectual disability	3	Rate	2018	0.03746638508	0.10370513756	0.0
3	YLDs (Years Lived with Disability)	193	Republic of Botswana	2	Female	6	5-9 years	388	Iodine deficiency	197	Developmental intellectual disability	3	Rate	2018	0.07559257192999999	0.17915521465	0.0
3	YLDs (Years Lived with Disability)	193	Republic of Botswana	3	Both	6	5-9 years	388	Iodine deficiency	197	Developmental intellectual disability	3	Rate	2018	0.056306946840000004	0.13884045683	0.0
3	YLDs (Years Lived with Disability)	193	Republic of Botswana	1	Male	6	5-9 years	388	Iodine deficiency	197	Developmental intellectual disability	1	Number	2019	0.0	0.0	0.0
3	YLDs (Years Lived with Disability)	193	Republic of Botswana	2	Female	6	5-9 years	388	Iodine deficiency	197	Developmental intellectual disability	1	Number	2019	0.0	0.0	0.0
3	YLDs (Years Lived with Disability)	193	Republic of Botswana	3	Both	6	5-9 years	388	Iodine deficiency	197	Developmental intellectual disability	1	Number	2019	0.0	0.0	0.0
3	YLDs (Years Lived with Disability)	193	Republic of Botswana	1	Male	6	5-9 years	388	Iodine deficiency	197	Developmental intellectual disability	3	Rate	2019	0.0	0.0	0.0
3	YLDs (Years Lived with Disability)	193	Republic of Botswana	2	Female	6	5-9 years	388	Iodine deficiency	197	Developmental intellectual disability	3	Rate	2019	0.0	0.0	0.0
3	YLDs (Years Lived with Disability)	193	Republic of Botswana	3	Both	6	5-9 years	388	Iodine deficiency	197	Developmental intellectual disability	3	Rate	2019	0.0	0.0	0.0
3	YLDs (Years Lived with Disability)	193	Republic of Botswana	1	Male	6	5-9 years	388	Iodine deficiency	197	Developmental intellectual disability	1	Number	2020	0.0	0.0	0.0
3	YLDs (Years Lived with Disability)	193	Republic of Botswana	2	Female	6	5-9 years	388	Iodine deficiency	197	Developmental intellectual disability	1	Number	2020	0.0	0.0	0.0
3	YLDs (Years Lived with Disability)	193	Republic of Botswana	3	Both	6	5-9 years	388	Iodine deficiency	197	Developmental intellectual disability	1	Number	2020	0.0	0.0	0.0
3	YLDs (Years Lived with Disability)	193	Republic of Botswana	1	Male	6	5-9 years	388	Iodine deficiency	197	Developmental intellectual disability	3	Rate	2020	0.0	0.0	0.0
3	YLDs (Years Lived with Disability)	193	Republic of Botswana	2	Female	6	5-9 years	388	Iodine deficiency	197	Developmental intellectual disability	3	Rate	2020	0.0	0.0	0.0
3	YLDs (Years Lived with Disability)	193	Republic of Botswana	3	Both	6	5-9 years	388	Iodine deficiency	197	Developmental intellectual disability	3	Rate	2020	0.0	0.0	0.0
3	YLDs (Years Lived with Disability)	193	Republic of Botswana	1	Male	6	5-9 years	388	Iodine deficiency	197	Developmental intellectual disability	1	Number	2021	0.0	0.0	0.0
3	YLDs (Years Lived with Disability)	193	Republic of Botswana	2	Female	6	5-9 years	388	Iodine deficiency	197	Developmental intellectual disability	1	Number	2021	0.0	0.0	0.0
3	YLDs (Years Lived with Disability)	193	Republic of Botswana	3	Both	6	5-9 years	388	Iodine deficiency	197	Developmental intellectual disability	1	Number	2021	0.0	0.0	0.0
3	YLDs (Years Lived with Disability)	193	Republic of Botswana	1	Male	6	5-9 years	388	Iodine deficiency	197	Developmental intellectual disability	3	Rate	2021	0.0	0.0	0.0
3	YLDs (Years Lived with Disability)	193	Republic of Botswana	2	Female	6	5-9 years	388	Iodine deficiency	197	Developmental intellectual disability	3	Rate	2021	0.0	0.0	0.0
3	YLDs (Years Lived with Disability)	193	Republic of Botswana	3	Both	6	5-9 years	388	Iodine deficiency	197	Developmental intellectual disability	3	Rate	2021	0.0	0.0	0.0
3	YLDs (Years Lived with Disability)	193	Republic of Botswana	1	Male	7	10-14 years	388	Iodine deficiency	197	Developmental intellectual disability	1	Number	1990	0.8631789916020213	1.8254463925929745	0.0
3	YLDs (Years Lived with Disability)	193	Republic of Botswana	2	Female	7	10-14 years	388	Iodine deficiency	197	Developmental intellectual disability	1	Number	1990	1.3534906471388728	2.75452279227164	0.0
3	YLDs (Years Lived with Disability)	193	Republic of Botswana	3	Both	7	10-14 years	388	Iodine deficiency	197	Developmental intellectual disability	1	Number	1990	2.2166696387408944	4.58020838954517	0.0
3	YLDs (Years Lived with Disability)	193	Republic of Botswana	1	Male	7	10-14 years	388	Iodine deficiency	197	Developmental intellectual disability	3	Rate	1990	0.9762674386600001	2.06460524578	0.0
3	YLDs (Years Lived with Disability)	193	Republic of Botswana	2	Female	7	10-14 years	388	Iodine deficiency	197	Developmental intellectual disability	3	Rate	1990	1.46872948264	2.98904823921	0.0
3	YLDs (Years Lived with Disability)	193	Republic of Botswana	3	Both	7	10-14 years	388	Iodine deficiency	197	Developmental intellectual disability	3	Rate	1990	1.2275951676099999	2.53652668281	0.0
3	YLDs (Years Lived with Disability)	193	Republic of Botswana	1	Male	7	10-14 years	388	Iodine deficiency	197	Developmental intellectual disability	1	Number	1991	0.8617313656291979	1.8321947513370092	0.0
3	YLDs (Years Lived with Disability)	193	Republic of Botswana	2	Female	7	10-14 years	388	Iodine deficiency	197	Developmental intellectual disability	1	Number	1991	1.3508094442925245	2.767516408167383	0.0
3	YLDs (Years Lived with Disability)	193	Republic of Botswana	3	Both	7	10-14 years	388	Iodine deficiency	197	Developmental intellectual disability	1	Number	1991	2.212540809921724	4.598921954783497	0.0
3	YLDs (Years Lived with Disability)	193	Republic of Botswana	1	Male	7	10-14 years	388	Iodine deficiency	197	Developmental intellectual disability	3	Rate	1991	0.94534202817	2.00996594916	0.0
3	YLDs (Years Lived with Disability)	193	Republic of Botswana	2	Female	7	10-14 years	388	Iodine deficiency	197	Developmental intellectual disability	3	Rate	1991	1.42341043257	2.91626013154	0.0
3	YLDs (Years Lived with Disability)	193	Republic of Botswana	3	Both	7	10-14 years	388	Iodine deficiency	197	Developmental intellectual disability	3	Rate	1991	1.18918632489	2.47180755869	0.0
3	YLDs (Years Lived with Disability)	193	Republic of Botswana	1	Male	7	10-14 years	388	Iodine deficiency	197	Developmental intellectual disability	1	Number	1992	0.8619332049368004	1.844812519495147	0.0
3	YLDs (Years Lived with Disability)	193	Republic of Botswana	2	Female	7	10-14 years	388	Iodine deficiency	197	Developmental intellectual disability	1	Number	1992	1.3514931970358437	2.801652274480915	0.0
3	YLDs (Years Lived with Disability)	193	Republic of Botswana	3	Both	7	10-14 years	388	Iodine deficiency	197	Developmental intellectual disability	1	Number	1992	2.2134264019726424	4.6536629196390304	0.0
3	YLDs (Years Lived with Disability)	193	Republic of Botswana	1	Male	7	10-14 years	388	Iodine deficiency	197	Developmental intellectual disability	3	Rate	1992	0.9179785996300001	1.9647675754099998	0.0
3	YLDs (Years Lived with Disability)	193	Republic of Botswana	2	Female	7	10-14 years	388	Iodine deficiency	197	Developmental intellectual disability	3	Rate	1992	1.38547361152	2.87209384661	0.0
3	YLDs (Years Lived with Disability)	193	Republic of Botswana	3	Both	7	10-14 years	388	Iodine deficiency	197	Developmental intellectual disability	3	Rate	1992	1.1561859708	2.43084648114	0.0
3	YLDs (Years Lived with Disability)	193	Republic of Botswana	1	Male	7	10-14 years	388	Iodine deficiency	197	Developmental intellectual disability	1	Number	1993	0.8645508685063441	1.864681572000608	0.0
3	YLDs (Years Lived with Disability)	193	Republic of Botswana	2	Female	7	10-14 years	388	Iodine deficiency	197	Developmental intellectual disability	1	Number	1993	1.356219631447228	2.8478311390121576	0.0
3	YLDs (Years Lived with Disability)	193	Republic of Botswana	3	Both	7	10-14 years	388	Iodine deficiency	197	Developmental intellectual disability	1	Number	1993	2.220770499953572	4.694790870719501	0.0
3	YLDs (Years Lived with Disability)	193	Republic of Botswana	1	Male	7	10-14 years	388	Iodine deficiency	197	Developmental intellectual disability	3	Rate	1993	0.8949704637000001	1.9302911973499999	0.0
3	YLDs (Years Lived with Disability)	193	Republic of Botswana	2	Female	7	10-14 years	388	Iodine deficiency	197	Developmental intellectual disability	3	Rate	1993	1.35521461596	2.84572077698	0.0
3	YLDs (Years Lived with Disability)	193	Republic of Botswana	3	Both	7	10-14 years	388	Iodine deficiency	197	Developmental intellectual disability	3	Rate	1993	1.12915629042	2.38707810824	0.0
3	YLDs (Years Lived with Disability)	193	Republic of Botswana	1	Male	7	10-14 years	388	Iodine deficiency	197	Developmental intellectual disability	1	Number	1994	0.870189780223171	1.9062645562052	0.0
3	YLDs (Years Lived with Disability)	193	Republic of Botswana	2	Female	7	10-14 years	388	Iodine deficiency	197	Developmental intellectual disability	1	Number	1994	1.365301377835182	2.902198700494184	0.0
3	YLDs (Years Lived with Disability)	193	Republic of Botswana	3	Both	7	10-14 years	388	Iodine deficiency	197	Developmental intellectual disability	1	Number	1994	2.2354911580583563	4.743356030329345	0.0
3	YLDs (Years Lived with Disability)	193	Republic of Botswana	1	Male	7	10-14 years	388	Iodine deficiency	197	Developmental intellectual disability	3	Rate	1994	0.87709816616	1.92139827938	0.0
3	YLDs (Years Lived with Disability)	193	Republic of Botswana	2	Female	7	10-14 years	388	Iodine deficiency	197	Developmental intellectual disability	3	Rate	1994	1.3329292188500002	2.83338573417	0.0
3	YLDs (Years Lived with Disability)	193	Republic of Botswana	3	Both	7	10-14 years	388	Iodine deficiency	197	Developmental intellectual disability	3	Rate	1994	1.10864907523	2.3523766835599997	0.0
3	YLDs (Years Lived with Disability)	193	Republic of Botswana	1	Male	7	10-14 years	388	Iodine deficiency	197	Developmental intellectual disability	1	Number	1995	0.8792895121279569	1.949731566504688	0.0
3	YLDs (Years Lived with Disability)	193	Republic of Botswana	2	Female	7	10-14 years	388	Iodine deficiency	197	Developmental intellectual disability	1	Number	1995	1.3788067270657145	2.9522900607158737	0.0
3	YLDs (Years Lived with Disability)	193	Republic of Botswana	3	Both	7	10-14 years	388	Iodine deficiency	197	Developmental intellectual disability	1	Number	1995	2.258096239193674	4.810687910603428	0.0
3	YLDs (Years Lived with Disability)	193	Republic of Botswana	1	Male	7	10-14 years	388	Iodine deficiency	197	Developmental intellectual disability	3	Rate	1995	0.8651294879400001	1.91833320935	0.0
3	YLDs (Years Lived with Disability)	193	Republic of Botswana	2	Female	7	10-14 years	388	Iodine deficiency	197	Developmental intellectual disability	3	Rate	1995	1.31891336968	2.82404687751	0.0
3	YLDs (Years Lived with Disability)	193	Republic of Botswana	3	Both	7	10-14 years	388	Iodine deficiency	197	Developmental intellectual disability	3	Rate	1995	1.0952175832	2.33327078605	0.0
3	YLDs (Years Lived with Disability)	193	Republic of Botswana	1	Male	7	10-14 years	388	Iodine deficiency	197	Developmental intellectual disability	1	Number	1996	0.8922797720700737	1.9969848570569304	0.0
3	YLDs (Years Lived with Disability)	193	Republic of Botswana	2	Female	7	10-14 years	388	Iodine deficiency	197	Developmental intellectual disability	1	Number	1996	1.4020549637318411	2.9836816578063674	0.0
3	YLDs (Years Lived with Disability)	193	Republic of Botswana	3	Both	7	10-14 years	388	Iodine deficiency	197	Developmental intellectual disability	1	Number	1996	2.2943347358019124	4.897495680144231	0.0
3	YLDs (Years Lived with Disability)	193	Republic of Botswana	1	Male	7	10-14 years	388	Iodine deficiency	197	Developmental intellectual disability	3	Rate	1996	0.8597516607200001	1.92418465713	0.0
3	YLDs (Years Lived with Disability)	193	Republic of Botswana	2	Female	7	10-14 years	388	Iodine deficiency	197	Developmental intellectual disability	3	Rate	1996	1.3181070669400001	2.80503402534	0.0
3	YLDs (Years Lived with Disability)	193	Republic of Botswana	3	Both	7	10-14 years	388	Iodine deficiency	197	Developmental intellectual disability	3	Rate	1996	1.0917488150499999	2.33045118572	0.0
3	YLDs (Years Lived with Disability)	193	Republic of Botswana	1	Male	7	10-14 years	388	Iodine deficiency	197	Developmental intellectual disability	1	Number	1997	0.906845605522786	2.0831231860122497	0.0
3	YLDs (Years Lived with Disability)	193	Republic of Botswana	2	Female	7	10-14 years	388	Iodine deficiency	197	Developmental intellectual disability	1	Number	1997	1.434935406191704	3.108030388643644	0.0
3	YLDs (Years Lived with Disability)	193	Republic of Botswana	3	Both	7	10-14 years	388	Iodine deficiency	197	Developmental intellectual disability	1	Number	1997	2.341781011714489	5.16332161855835	0.0
3	YLDs (Years Lived with Disability)	193	Republic of Botswana	1	Male	7	10-14 years	388	Iodine deficiency	197	Developmental intellectual disability	3	Rate	1997	0.85907735439	1.97339430727	0.0
3	YLDs (Years Lived with Disability)	193	Republic of Botswana	2	Female	7	10-14 years	388	Iodine deficiency	197	Developmental intellectual disability	3	Rate	1997	1.32994331329	2.88062042028	0.0
3	YLDs (Years Lived with Disability)	193	Republic of Botswana	3	Both	7	10-14 years	388	Iodine deficiency	197	Developmental intellectual disability	3	Rate	1997	1.0970847232	2.4189286873399998	0.0
3	YLDs (Years Lived with Disability)	193	Republic of Botswana	1	Male	7	10-14 years	388	Iodine deficiency	197	Developmental intellectual disability	1	Number	1998	0.9201123752653414	2.196445628971145	0.0
3	YLDs (Years Lived with Disability)	193	Republic of Botswana	2	Female	7	10-14 years	388	Iodine deficiency	197	Developmental intellectual disability	1	Number	1998	1.4685061998508764	3.2032796325101742	0.0
3	YLDs (Years Lived with Disability)	193	Republic of Botswana	3	Both	7	10-14 years	388	Iodine deficiency	197	Developmental intellectual disability	1	Number	1998	2.388618575116219	5.437528330883024	0.0
3	YLDs (Years Lived with Disability)	193	Republic of Botswana	1	Male	7	10-14 years	388	Iodine deficiency	197	Developmental intellectual disability	3	Rate	1998	0.8601510823399999	2.05330906946	0.0
3	YLDs (Years Lived with Disability)	193	Republic of Botswana	2	Female	7	10-14 years	388	Iodine deficiency	197	Developmental intellectual disability	3	Rate	1998	1.34598796642	2.9360283524	0.0
3	YLDs (Years Lived with Disability)	193	Republic of Botswana	3	Both	7	10-14 years	388	Iodine deficiency	197	Developmental intellectual disability	3	Rate	1998	1.10546579383	2.51651797211	0.0
3	YLDs (Years Lived with Disability)	193	Republic of Botswana	1	Male	7	10-14 years	388	Iodine deficiency	197	Developmental intellectual disability	1	Number	1999	0.9294826836114382	2.28013643270264	0.0
3	YLDs (Years Lived with Disability)	193	Republic of Botswana	2	Female	7	10-14 years	388	Iodine deficiency	197	Developmental intellectual disability	1	Number	1999	1.4939485979751312	3.430931671163097	0.0
3	YLDs (Years Lived with Disability)	193	Republic of Botswana	3	Both	7	10-14 years	388	Iodine deficiency	197	Developmental intellectual disability	1	Number	1999	2.423431281586572	5.650398290939137	0.0
3	YLDs (Years Lived with Disability)	193	Republic of Botswana	1	Male	7	10-14 years	388	Iodine deficiency	197	Developmental intellectual disability	3	Rate	1999	0.8600481052600001	2.10980479062	0.0
3	YLDs (Years Lived with Disability)	193	Republic of Botswana	2	Female	7	10-14 years	388	Iodine deficiency	197	Developmental intellectual disability	3	Rate	1999	1.35781420252	3.11829185909	0.0
3	YLDs (Years Lived with Disability)	193	Republic of Botswana	3	Both	7	10-14 years	388	Iodine deficiency	197	Developmental intellectual disability	3	Rate	1999	1.111159422	2.59074533977	0.0
3	YLDs (Years Lived with Disability)	193	Republic of Botswana	1	Male	7	10-14 years	388	Iodine deficiency	197	Developmental intellectual disability	1	Number	2000	0.9322734030211204	2.339544623524722	0.0
3	YLDs (Years Lived with Disability)	193	Republic of Botswana	2	Female	7	10-14 years	388	Iodine deficiency	197	Developmental intellectual disability	1	Number	2000	1.502223276555018	3.519987167048857	0.0
3	YLDs (Years Lived with Disability)	193	Republic of Botswana	3	Both	7	10-14 years	388	Iodine deficiency	197	Developmental intellectual disability	1	Number	2000	2.434496679576141	5.833805449189239	0.0
3	YLDs (Years Lived with Disability)	193	Republic of Botswana	1	Male	7	10-14 years	388	Iodine deficiency	197	Developmental intellectual disability	3	Rate	2000	0.8558744312200001	2.1478210335	0.0
3	YLDs (Years Lived with Disability)	193	Republic of Botswana	2	Female	7	10-14 years	388	Iodine deficiency	197	Developmental intellectual disability	3	Rate	2000	1.3570025162000001	3.17970804821	0.0
3	YLDs (Years Lived with Disability)	193	Republic of Botswana	3	Both	7	10-14 years	388	Iodine deficiency	197	Developmental intellectual disability	3	Rate	2000	1.10846367742	2.65622109729	0.0
3	YLDs (Years Lived with Disability)	193	Republic of Botswana	1	Male	7	10-14 years	388	Iodine deficiency	197	Developmental intellectual disability	1	Number	2001	0.925891190090248	2.3675886119490768	0.0
3	YLDs (Years Lived with Disability)	193	Republic of Botswana	2	Female	7	10-14 years	388	Iodine deficiency	197	Developmental intellectual disability	1	Number	2001	1.4896002078644417	3.510794999369194	0.0
3	YLDs (Years Lived with Disability)	193	Republic of Botswana	3	Both	7	10-14 years	388	Iodine deficiency	197	Developmental intellectual disability	1	Number	2001	2.415491397954685	5.863800681758624	0.0
3	YLDs (Years Lived with Disability)	193	Republic of Botswana	1	Male	7	10-14 years	388	Iodine deficiency	197	Developmental intellectual disability	3	Rate	2001	0.84511657103	2.16104050968	0.0
3	YLDs (Years Lived with Disability)	193	Republic of Botswana	2	Female	7	10-14 years	388	Iodine deficiency	197	Developmental intellectual disability	3	Rate	2001	1.34038063532	3.1591037695199997	0.0
3	YLDs (Years Lived with Disability)	193	Republic of Botswana	3	Both	7	10-14 years	388	Iodine deficiency	197	Developmental intellectual disability	3	Rate	2001	1.0945156737000001	2.65702529889	0.0
3	YLDs (Years Lived with Disability)	193	Republic of Botswana	1	Male	7	10-14 years	388	Iodine deficiency	197	Developmental intellectual disability	1	Number	2002	0.9110588246798104	2.385454275077433	0.0
3	YLDs (Years Lived with Disability)	193	Republic of Botswana	2	Female	7	10-14 years	388	Iodine deficiency	197	Developmental intellectual disability	1	Number	2002	1.4621661075324253	3.43453122909733	0.0
3	YLDs (Years Lived with Disability)	193	Republic of Botswana	3	Both	7	10-14 years	388	Iodine deficiency	197	Developmental intellectual disability	1	Number	2002	2.373224932212238	5.862124578169649	0.0
3	YLDs (Years Lived with Disability)	193	Republic of Botswana	1	Male	7	10-14 years	388	Iodine deficiency	197	Developmental intellectual disability	3	Rate	2002	0.82816311482	2.16840580344	0.0
3	YLDs (Years Lived with Disability)	193	Republic of Botswana	2	Female	7	10-14 years	388	Iodine deficiency	197	Developmental intellectual disability	3	Rate	2002	1.31346730113	3.08524759321	0.0
3	YLDs (Years Lived with Disability)	193	Republic of Botswana	3	Both	7	10-14 years	388	Iodine deficiency	197	Developmental intellectual disability	3	Rate	2002	1.07225305075	2.64858205285	0.0
3	YLDs (Years Lived with Disability)	193	Republic of Botswana	1	Male	7	10-14 years	388	Iodine deficiency	197	Developmental intellectual disability	1	Number	2003	0.8914537389564627	2.387949051168306	0.0
3	YLDs (Years Lived with Disability)	193	Republic of Botswana	2	Female	7	10-14 years	388	Iodine deficiency	197	Developmental intellectual disability	1	Number	2003	1.4261239070141931	3.387996516894498	0.0
3	YLDs (Years Lived with Disability)	193	Republic of Botswana	3	Both	7	10-14 years	388	Iodine deficiency	197	Developmental intellectual disability	1	Number	2003	2.317577645970655	5.82967632348851	0.0
3	YLDs (Years Lived with Disability)	193	Republic of Botswana	1	Male	7	10-14 years	388	Iodine deficiency	197	Developmental intellectual disability	3	Rate	2003	0.80785783166	2.16401957644	0.0
3	YLDs (Years Lived with Disability)	193	Republic of Botswana	2	Female	7	10-14 years	388	Iodine deficiency	197	Developmental intellectual disability	3	Rate	2003	1.2808076044599999	3.04277326913	0.0
3	YLDs (Years Lived with Disability)	193	Republic of Botswana	3	Both	7	10-14 years	388	Iodine deficiency	197	Developmental intellectual disability	3	Rate	2003	1.04539707689	2.62961053251	0.0
3	YLDs (Years Lived with Disability)	193	Republic of Botswana	1	Male	7	10-14 years	388	Iodine deficiency	197	Developmental intellectual disability	1	Number	2004	0.8701778776475922	2.376311631938707	0.0
3	YLDs (Years Lived with Disability)	193	Republic of Botswana	2	Female	7	10-14 years	388	Iodine deficiency	197	Developmental intellectual disability	1	Number	2004	1.3867899767749825	3.360115058533028	0.0
3	YLDs (Years Lived with Disability)	193	Republic of Botswana	3	Both	7	10-14 years	388	Iodine deficiency	197	Developmental intellectual disability	1	Number	2004	2.2569678544225797	5.747074032614075	0.0
3	YLDs (Years Lived with Disability)	193	Republic of Botswana	1	Male	7	10-14 years	388	Iodine deficiency	197	Developmental intellectual disability	3	Rate	2004	0.78705164844	2.1493076705	0.0
3	YLDs (Years Lived with Disability)	193	Republic of Botswana	2	Female	7	10-14 years	388	Iodine deficiency	197	Developmental intellectual disability	3	Rate	2004	1.24695579633	3.02130460901	0.0
3	YLDs (Years Lived with Disability)	193	Republic of Botswana	3	Both	7	10-14 years	388	Iodine deficiency	197	Developmental intellectual disability	3	Rate	2004	1.01768009164	2.59138951258	0.0
3	YLDs (Years Lived with Disability)	193	Republic of Botswana	1	Male	7	10-14 years	388	Iodine deficiency	197	Developmental intellectual disability	1	Number	2005	0.8503175570997413	2.3586996599614736	0.0
3	YLDs (Years Lived with Disability)	193	Republic of Botswana	2	Female	7	10-14 years	388	Iodine deficiency	197	Developmental intellectual disability	1	Number	2005	1.3493003362963014	3.3296131053432108	0.0
3	YLDs (Years Lived with Disability)	193	Republic of Botswana	3	Both	7	10-14 years	388	Iodine deficiency	197	Developmental intellectual disability	1	Number	2005	2.199617893396041	5.614080200635195	0.0
3	YLDs (Years Lived with Disability)	193	Republic of Botswana	1	Male	7	10-14 years	388	Iodine deficiency	197	Developmental intellectual disability	3	Rate	2005	0.7686026498799999	2.13203031478	0.0
3	YLDs (Years Lived with Disability)	193	Republic of Botswana	2	Female	7	10-14 years	388	Iodine deficiency	197	Developmental intellectual disability	3	Rate	2005	1.21647528795	3.00184618066	0.0
3	YLDs (Years Lived with Disability)	193	Republic of Botswana	3	Both	7	10-14 years	388	Iodine deficiency	197	Developmental intellectual disability	3	Rate	2005	0.9928292875499999	2.53399613749	0.0
3	YLDs (Years Lived with Disability)	193	Republic of Botswana	1	Male	7	10-14 years	388	Iodine deficiency	197	Developmental intellectual disability	1	Number	2006	0.828585726849149	2.3196539573457606	0.0
3	YLDs (Years Lived with Disability)	193	Republic of Botswana	2	Female	7	10-14 years	388	Iodine deficiency	197	Developmental intellectual disability	1	Number	2006	1.3107552493596188	3.285736817343577	0.0
3	YLDs (Years Lived with Disability)	193	Republic of Botswana	3	Both	7	10-14 years	388	Iodine deficiency	197	Developmental intellectual disability	1	Number	2006	2.1393409762087674	5.55954855738219	0.0
3	YLDs (Years Lived with Disability)	193	Republic of Botswana	1	Male	7	10-14 years	388	Iodine deficiency	197	Developmental intellectual disability	3	Rate	2006	0.74979565722	2.09907847445	0.0
3	YLDs (Years Lived with Disability)	193	Republic of Botswana	2	Female	7	10-14 years	388	Iodine deficiency	197	Developmental intellectual disability	3	Rate	2006	1.18704781067	2.97563309197	0.0
3	YLDs (Years Lived with Disability)	193	Republic of Botswana	3	Both	7	10-14 years	388	Iodine deficiency	197	Developmental intellectual disability	3	Rate	2006	0.96833586991	2.51643396191	0.0
3	YLDs (Years Lived with Disability)	193	Republic of Botswana	1	Male	7	10-14 years	388	Iodine deficiency	197	Developmental intellectual disability	1	Number	2007	0.8019184603048122	2.250859269600721	0.0
3	YLDs (Years Lived with Disability)	193	Republic of Botswana	2	Female	7	10-14 years	388	Iodine deficiency	197	Developmental intellectual disability	1	Number	2007	1.2662013267696277	3.244252399098637	0.0
3	YLDs (Years Lived with Disability)	193	Republic of Botswana	3	Both	7	10-14 years	388	Iodine deficiency	197	Developmental intellectual disability	1	Number	2007	2.068119787074439	5.4708752748778124	0.0
3	YLDs (Years Lived with Disability)	193	Republic of Botswana	1	Male	7	10-14 years	388	Iodine deficiency	197	Developmental intellectual disability	3	Rate	2007	0.72842247812	2.04456758165	0.0
3	YLDs (Years Lived with Disability)	193	Republic of Botswana	2	Female	7	10-14 years	388	Iodine deficiency	197	Developmental intellectual disability	3	Rate	2007	1.15491828511	2.95912374914	0.0
3	YLDs (Years Lived with Disability)	193	Republic of Botswana	3	Both	7	10-14 years	388	Iodine deficiency	197	Developmental intellectual disability	3	Rate	2007	0.9412296008600001	2.48987016298	0.0
3	YLDs (Years Lived with Disability)	193	Republic of Botswana	1	Male	7	10-14 years	388	Iodine deficiency	197	Developmental intellectual disability	1	Number	2008	0.7733777881392141	2.2103030085859467	0.0
3	YLDs (Years Lived with Disability)	193	Republic of Botswana	2	Female	7	10-14 years	388	Iodine deficiency	197	Developmental intellectual disability	1	Number	2008	1.2209747751708395	3.169046473421239	0.0
3	YLDs (Years Lived with Disability)	193	Republic of Botswana	3	Both	7	10-14 years	388	Iodine deficiency	197	Developmental intellectual disability	1	Number	2008	1.994352563310052	5.361091238485203	0.0
3	YLDs (Years Lived with Disability)	193	Republic of Botswana	1	Male	7	10-14 years	388	Iodine deficiency	197	Developmental intellectual disability	3	Rate	2008	0.70639776402	2.01887502722	0.0
3	YLDs (Years Lived with Disability)	193	Republic of Botswana	2	Female	7	10-14 years	388	Iodine deficiency	197	Developmental intellectual disability	3	Rate	2008	1.1234671734500001	2.91596497849	0.0
3	YLDs (Years Lived with Disability)	193	Republic of Botswana	3	Both	7	10-14 years	388	Iodine deficiency	197	Developmental intellectual disability	3	Rate	2008	0.9141651444200001	2.45740037967	0.0
3	YLDs (Years Lived with Disability)	193	Republic of Botswana	1	Male	7	10-14 years	388	Iodine deficiency	197	Developmental intellectual disability	1	Number	2009	0.746142042997181	2.1556496789323765	0.0
3	YLDs (Years Lived with Disability)	193	Republic of Botswana	2	Female	7	10-14 years	388	Iodine deficiency	197	Developmental intellectual disability	1	Number	2009	1.1804473607868933	3.067436536905165	0.0
3	YLDs (Years Lived with Disability)	193	Republic of Botswana	3	Both	7	10-14 years	388	Iodine deficiency	197	Developmental intellectual disability	1	Number	2009	1.926589403784073	5.196828467796321	0.0
3	YLDs (Years Lived with Disability)	193	Republic of Botswana	1	Male	7	10-14 years	388	Iodine deficiency	197	Developmental intellectual disability	3	Rate	2009	0.6856517274999999	1.98088948359	0.0
3	YLDs (Years Lived with Disability)	193	Republic of Botswana	2	Female	7	10-14 years	388	Iodine deficiency	197	Developmental intellectual disability	3	Rate	2009	1.09604900842	2.8481242674200002	0.0
3	YLDs (Years Lived with Disability)	193	Republic of Botswana	3	Both	7	10-14 years	388	Iodine deficiency	197	Developmental intellectual disability	3	Rate	2009	0.8897869773199999	2.40013273454	0.0
3	YLDs (Years Lived with Disability)	193	Republic of Botswana	1	Male	7	10-14 years	388	Iodine deficiency	197	Developmental intellectual disability	1	Number	2010	0.7231820395851921	2.11821066283306	0.0
3	YLDs (Years Lived with Disability)	193	Republic of Botswana	2	Female	7	10-14 years	388	Iodine deficiency	197	Developmental intellectual disability	1	Number	2010	1.1495615240099015	2.973485993462932	0.0
3	YLDs (Years Lived with Disability)	193	Republic of Botswana	3	Both	7	10-14 years	388	Iodine deficiency	197	Developmental intellectual disability	1	Number	2010	1.8727435635950933	5.078367167375151	0.0
3	YLDs (Years Lived with Disability)	193	Republic of Botswana	1	Male	7	10-14 years	388	Iodine deficiency	197	Developmental intellectual disability	3	Rate	2010	0.66813014227	1.95696285867	0.0
3	YLDs (Years Lived with Disability)	193	Republic of Botswana	2	Female	7	10-14 years	388	Iodine deficiency	197	Developmental intellectual disability	3	Rate	2010	1.07599239333	2.78319015017	0.0
3	YLDs (Years Lived with Disability)	193	Republic of Botswana	3	Both	7	10-14 years	388	Iodine deficiency	197	Developmental intellectual disability	3	Rate	2010	0.87073157394	2.36118533399	0.0
3	YLDs (Years Lived with Disability)	193	Republic of Botswana	1	Male	7	10-14 years	388	Iodine deficiency	197	Developmental intellectual disability	1	Number	2011	0.707564623617893	2.1010645257057305	0.0
3	YLDs (Years Lived with Disability)	193	Republic of Botswana	2	Female	7	10-14 years	388	Iodine deficiency	197	Developmental intellectual disability	1	Number	2011	1.1303532551203637	2.9641600306813425	0.0
3	YLDs (Years Lived with Disability)	193	Republic of Botswana	3	Both	7	10-14 years	388	Iodine deficiency	197	Developmental intellectual disability	1	Number	2011	1.837917878738256	5.031223015726583	0.0
3	YLDs (Years Lived with Disability)	193	Republic of Botswana	1	Male	7	10-14 years	388	Iodine deficiency	197	Developmental intellectual disability	3	Rate	2011	0.6554148294800001	1.94620929577	0.0
3	YLDs (Years Lived with Disability)	193	Republic of Botswana	2	Female	7	10-14 years	388	Iodine deficiency	197	Developmental intellectual disability	3	Rate	2011	1.06318622733	2.7880258724	0.0
3	YLDs (Years Lived with Disability)	193	Republic of Botswana	3	Both	7	10-14 years	388	Iodine deficiency	197	Developmental intellectual disability	3	Rate	2011	0.85774076403	2.34802932354	0.0
3	YLDs (Years Lived with Disability)	193	Republic of Botswana	1	Male	7	10-14 years	388	Iodine deficiency	197	Developmental intellectual disability	1	Number	2012	0.6981194380055324	2.0906415122608397	0.0
3	YLDs (Years Lived with Disability)	193	Republic of Botswana	2	Female	7	10-14 years	388	Iodine deficiency	197	Developmental intellectual disability	1	Number	2012	1.1216413561457454	2.952691366173276	0.0
3	YLDs (Years Lived with Disability)	193	Republic of Botswana	3	Both	7	10-14 years	388	Iodine deficiency	197	Developmental intellectual disability	1	Number	2012	1.8197607941512777	4.989621949576392	0.0
3	YLDs (Years Lived with Disability)	193	Republic of Botswana	1	Male	7	10-14 years	388	Iodine deficiency	197	Developmental intellectual disability	3	Rate	2012	0.64495176541	1.9314215602200002	0.0
3	YLDs (Years Lived with Disability)	193	Republic of Botswana	2	Female	7	10-14 years	388	Iodine deficiency	197	Developmental intellectual disability	3	Rate	2012	1.05408819737	2.77485945262	0.0
3	YLDs (Years Lived with Disability)	193	Republic of Botswana	3	Both	7	10-14 years	388	Iodine deficiency	197	Developmental intellectual disability	3	Rate	2012	0.8477712022899999	2.32451309687	0.0
3	YLDs (Years Lived with Disability)	193	Republic of Botswana	1	Male	7	10-14 years	388	Iodine deficiency	197	Developmental intellectual disability	1	Number	2013	0.6910610827574426	2.082124201076374	0.0
3	YLDs (Years Lived with Disability)	193	Republic of Botswana	2	Female	7	10-14 years	388	Iodine deficiency	197	Developmental intellectual disability	1	Number	2013	1.117694727388977	2.9405954233088787	0.0
3	YLDs (Years Lived with Disability)	193	Republic of Botswana	3	Both	7	10-14 years	388	Iodine deficiency	197	Developmental intellectual disability	1	Number	2013	1.8087558101464212	4.991902372081276	0.0
3	YLDs (Years Lived with Disability)	193	Republic of Botswana	1	Male	7	10-14 years	388	Iodine deficiency	197	Developmental intellectual disability	3	Rate	2013	0.63429951638	1.91110512044	0.0
3	YLDs (Years Lived with Disability)	193	Republic of Botswana	2	Female	7	10-14 years	388	Iodine deficiency	197	Developmental intellectual disability	3	Rate	2013	1.0450903782	2.7495772394399998	0.0
3	YLDs (Years Lived with Disability)	193	Republic of Botswana	3	Both	7	10-14 years	388	Iodine deficiency	197	Developmental intellectual disability	3	Rate	2013	0.83779077729	2.31218041982	0.0
3	YLDs (Years Lived with Disability)	193	Republic of Botswana	1	Male	7	10-14 years	388	Iodine deficiency	197	Developmental intellectual disability	1	Number	2014	0.6825767350549409	2.0656004338432377	0.0
3	YLDs (Years Lived with Disability)	193	Republic of Botswana	2	Female	7	10-14 years	388	Iodine deficiency	197	Developmental intellectual disability	1	Number	2014	1.1128193290079431	2.9090571837596366	0.0
3	YLDs (Years Lived with Disability)	193	Republic of Botswana	3	Both	7	10-14 years	388	Iodine deficiency	197	Developmental intellectual disability	1	Number	2014	1.7953960640628843	4.980609956391751	0.0
3	YLDs (Years Lived with Disability)	193	Republic of Botswana	1	Male	7	10-14 years	388	Iodine deficiency	197	Developmental intellectual disability	3	Rate	2014	0.6209936847799999	1.87923900541	0.0
3	YLDs (Years Lived with Disability)	193	Republic of Botswana	2	Female	7	10-14 years	388	Iodine deficiency	197	Developmental intellectual disability	3	Rate	2014	1.03260049201	2.69935451419	0.0
3	YLDs (Years Lived with Disability)	193	Republic of Botswana	3	Both	7	10-14 years	388	Iodine deficiency	197	Developmental intellectual disability	3	Rate	2014	0.8247661135300001	2.2879844726100003	0.0
3	YLDs (Years Lived with Disability)	193	Republic of Botswana	1	Male	7	10-14 years	388	Iodine deficiency	197	Developmental intellectual disability	1	Number	2015	0.6688407371103084	2.035533118363968	0.0
3	YLDs (Years Lived with Disability)	193	Republic of Botswana	2	Female	7	10-14 years	388	Iodine deficiency	197	Developmental intellectual disability	1	Number	2015	1.10140010009361	2.868206676367273	0.0
3	YLDs (Years Lived with Disability)	193	Republic of Botswana	3	Both	7	10-14 years	388	Iodine deficiency	197	Developmental intellectual disability	1	Number	2015	1.7702408372039176	4.950349432730227	0.0
3	YLDs (Years Lived with Disability)	193	Republic of Botswana	1	Male	7	10-14 years	388	Iodine deficiency	197	Developmental intellectual disability	3	Rate	2015	0.60254690903	1.83377614527	0.0
3	YLDs (Years Lived with Disability)	193	Republic of Botswana	2	Female	7	10-14 years	388	Iodine deficiency	197	Developmental intellectual disability	3	Rate	2015	1.01304190842	2.63810904406	0.0
3	YLDs (Years Lived with Disability)	193	Republic of Botswana	3	Both	7	10-14 years	388	Iodine deficiency	197	Developmental intellectual disability	3	Rate	2015	0.8056644412799999	2.25298186894	0.0
3	YLDs (Years Lived with Disability)	193	Republic of Botswana	1	Male	7	10-14 years	388	Iodine deficiency	197	Developmental intellectual disability	1	Number	2016	0.5557493885530371	1.457700651700334	0.0
3	YLDs (Years Lived with Disability)	193	Republic of Botswana	2	Female	7	10-14 years	388	Iodine deficiency	197	Developmental intellectual disability	1	Number	2016	0.9219809010910258	2.1419367749074985	0.0
3	YLDs (Years Lived with Disability)	193	Republic of Botswana	3	Both	7	10-14 years	388	Iodine deficiency	197	Developmental intellectual disability	1	Number	2016	1.4777302896440616	3.6034838146903017	0.0
3	YLDs (Years Lived with Disability)	193	Republic of Botswana	1	Male	7	10-14 years	388	Iodine deficiency	197	Developmental intellectual disability	3	Rate	2016	0.49609827283	1.3012389946	0.0
3	YLDs (Years Lived with Disability)	193	Republic of Botswana	2	Female	7	10-14 years	388	Iodine deficiency	197	Developmental intellectual disability	3	Rate	2016	0.8409987269	1.95379980068	0.0
3	YLDs (Years Lived with Disability)	193	Republic of Botswana	3	Both	7	10-14 years	388	Iodine deficiency	197	Developmental intellectual disability	3	Rate	2016	0.66668532937	1.62572954667	0.0
3	YLDs (Years Lived with Disability)	193	Republic of Botswana	1	Male	7	10-14 years	388	Iodine deficiency	197	Developmental intellectual disability	1	Number	2017	0.3279447592986979	0.8287750096517792	0.0
3	YLDs (Years Lived with Disability)	193	Republic of Botswana	2	Female	7	10-14 years	388	Iodine deficiency	197	Developmental intellectual disability	1	Number	2017	0.5457338033152288	1.2358484508014738	0.0
3	YLDs (Years Lived with Disability)	193	Republic of Botswana	3	Both	7	10-14 years	388	Iodine deficiency	197	Developmental intellectual disability	1	Number	2017	0.8736785626139257	2.03201835020977	0.0
3	YLDs (Years Lived with Disability)	193	Republic of Botswana	1	Male	7	10-14 years	388	Iodine deficiency	197	Developmental intellectual disability	3	Rate	2017	0.29041358648	0.7339270292000001	0.0
3	YLDs (Years Lived with Disability)	193	Republic of Botswana	2	Female	7	10-14 years	388	Iodine deficiency	197	Developmental intellectual disability	3	Rate	2017	0.49424523986	1.11924936715	0.0
3	YLDs (Years Lived with Disability)	193	Republic of Botswana	3	Both	7	10-14 years	388	Iodine deficiency	197	Developmental intellectual disability	3	Rate	2017	0.39118598473	0.9098278627099999	0.0
3	YLDs (Years Lived with Disability)	193	Republic of Botswana	1	Male	7	10-14 years	388	Iodine deficiency	197	Developmental intellectual disability	1	Number	2018	0.102526203172684	0.2739080570267511	0.0
3	YLDs (Years Lived with Disability)	193	Republic of Botswana	2	Female	7	10-14 years	388	Iodine deficiency	197	Developmental intellectual disability	1	Number	2018	0.1708347404432622	0.4078266290492175	0.0
3	YLDs (Years Lived with Disability)	193	Republic of Botswana	3	Both	7	10-14 years	388	Iodine deficiency	197	Developmental intellectual disability	1	Number	2018	0.2733609436159465	0.6836806460048284	0.0
3	YLDs (Years Lived with Disability)	193	Republic of Botswana	1	Male	7	10-14 years	388	Iodine deficiency	197	Developmental intellectual disability	3	Rate	2018	0.09010328073	0.24071909222	0.0
3	YLDs (Years Lived with Disability)	193	Republic of Botswana	2	Female	7	10-14 years	388	Iodine deficiency	197	Developmental intellectual disability	3	Rate	2018	0.1536661402	0.36684074794	0.0
3	YLDs (Years Lived with Disability)	193	Republic of Botswana	3	Both	7	10-14 years	388	Iodine deficiency	197	Developmental intellectual disability	3	Rate	2018	0.12151530771	0.30391197432	0.0
3	YLDs (Years Lived with Disability)	193	Republic of Botswana	1	Male	7	10-14 years	388	Iodine deficiency	197	Developmental intellectual disability	1	Number	2019	0.0	0.0	0.0
3	YLDs (Years Lived with Disability)	193	Republic of Botswana	2	Female	7	10-14 years	388	Iodine deficiency	197	Developmental intellectual disability	1	Number	2019	0.0	0.0	0.0
3	YLDs (Years Lived with Disability)	193	Republic of Botswana	3	Both	7	10-14 years	388	Iodine deficiency	197	Developmental intellectual disability	1	Number	2019	0.0	0.0	0.0
3	YLDs (Years Lived with Disability)	193	Republic of Botswana	1	Male	7	10-14 years	388	Iodine deficiency	197	Developmental intellectual disability	3	Rate	2019	0.0	0.0	0.0
3	YLDs (Years Lived with Disability)	193	Republic of Botswana	2	Female	7	10-14 years	388	Iodine deficiency	197	Developmental intellectual disability	3	Rate	2019	0.0	0.0	0.0
3	YLDs (Years Lived with Disability)	193	Republic of Botswana	3	Both	7	10-14 years	388	Iodine deficiency	197	Developmental intellectual disability	3	Rate	2019	0.0	0.0	0.0
3	YLDs (Years Lived with Disability)	193	Republic of Botswana	1	Male	7	10-14 years	388	Iodine deficiency	197	Developmental intellectual disability	1	Number	2020	0.0	0.0	0.0
3	YLDs (Years Lived with Disability)	193	Republic of Botswana	2	Female	7	10-14 years	388	Iodine deficiency	197	Developmental intellectual disability	1	Number	2020	0.0	0.0	0.0
3	YLDs (Years Lived with Disability)	193	Republic of Botswana	3	Both	7	10-14 years	388	Iodine deficiency	197	Developmental intellectual disability	1	Number	2020	0.0	0.0	0.0
3	YLDs (Years Lived with Disability)	193	Republic of Botswana	1	Male	7	10-14 years	388	Iodine deficiency	197	Developmental intellectual disability	3	Rate	2020	0.0	0.0	0.0
3	YLDs (Years Lived with Disability)	193	Republic of Botswana	2	Female	7	10-14 years	388	Iodine deficiency	197	Developmental intellectual disability	3	Rate	2020	0.0	0.0	0.0
3	YLDs (Years Lived with Disability)	193	Republic of Botswana	3	Both	7	10-14 years	388	Iodine deficiency	197	Developmental intellectual disability	3	Rate	2020	0.0	0.0	0.0
3	YLDs (Years Lived with Disability)	193	Republic of Botswana	1	Male	7	10-14 years	388	Iodine deficiency	197	Developmental intellectual disability	1	Number	2021	0.0	0.0	0.0
3	YLDs (Years Lived with Disability)	193	Republic of Botswana	2	Female	7	10-14 years	388	Iodine deficiency	197	Developmental intellectual disability	1	Number	2021	0.0	0.0	0.0
3	YLDs (Years Lived with Disability)	193	Republic of Botswana	3	Both	7	10-14 years	388	Iodine deficiency	197	Developmental intellectual disability	1	Number	2021	0.0	0.0	0.0
3	YLDs (Years Lived with Disability)	193	Republic of Botswana	1	Male	7	10-14 years	388	Iodine deficiency	197	Developmental intellectual disability	3	Rate	2021	0.0	0.0	0.0
3	YLDs (Years Lived with Disability)	193	Republic of Botswana	2	Female	7	10-14 years	388	Iodine deficiency	197	Developmental intellectual disability	3	Rate	2021	0.0	0.0	0.0
3	YLDs (Years Lived with Disability)	193	Republic of Botswana	3	Both	7	10-14 years	388	Iodine deficiency	197	Developmental intellectual disability	3	Rate	2021	0.0	0.0	0.0
3	YLDs (Years Lived with Disability)	180	Republic of Kenya	1	Male	1	<5 years	381	Neonatal preterm birth	224	Severe intellectual disability	1	Number	1990	228.4566840385369	360.7354855581351	138.74225285899968
3	YLDs (Years Lived with Disability)	180	Republic of Kenya	2	Female	1	<5 years	381	Neonatal preterm birth	224	Severe intellectual disability	1	Number	1990	204.80031463489055	319.05951280870624	122.0091892849547
3	YLDs (Years Lived with Disability)	180	Republic of Kenya	3	Both	1	<5 years	381	Neonatal preterm birth	224	Severe intellectual disability	1	Number	1990	433.2569986734278	672.2388289523317	260.86329628844885
3	YLDs (Years Lived with Disability)	180	Republic of Kenya	1	Male	1	<5 years	381	Neonatal preterm birth	224	Severe intellectual disability	3	Rate	1990	10.517372409970001	16.60704066977	6.38722368075
3	YLDs (Years Lived with Disability)	180	Republic of Kenya	2	Female	1	<5 years	381	Neonatal preterm birth	224	Severe intellectual disability	3	Rate	1990	9.65671672997	15.0442509851	5.75296078758
3	YLDs (Years Lived with Disability)	180	Republic of Kenya	3	Both	1	<5 years	381	Neonatal preterm birth	224	Severe intellectual disability	3	Rate	1990	10.09219459494	15.65898553707	6.07649306735
3	YLDs (Years Lived with Disability)	180	Republic of Kenya	1	Male	1	<5 years	381	Neonatal preterm birth	224	Severe intellectual disability	1	Number	1991	232.6221477664997	365.1508753494881	144.4156616911472
3	YLDs (Years Lived with Disability)	180	Republic of Kenya	2	Female	1	<5 years	381	Neonatal preterm birth	224	Severe intellectual disability	1	Number	1991	207.16225560857876	320.8365348577302	126.55725322991914
3	YLDs (Years Lived with Disability)	180	Republic of Kenya	3	Both	1	<5 years	381	Neonatal preterm birth	224	Severe intellectual disability	1	Number	1991	439.7844033750782	685.5207522784422	271.18921111107267
3	YLDs (Years Lived with Disability)	180	Republic of Kenya	1	Male	1	<5 years	381	Neonatal preterm birth	224	Severe intellectual disability	3	Rate	1991	10.52311790592	16.5183141487	6.532924960190001
3	YLDs (Years Lived with Disability)	180	Republic of Kenya	2	Female	1	<5 years	381	Neonatal preterm birth	224	Severe intellectual disability	3	Rate	1991	9.60423862766	14.874286014079999	5.86731427745
3	YLDs (Years Lived with Disability)	180	Republic of Kenya	3	Both	1	<5 years	381	Neonatal preterm birth	224	Severe intellectual disability	3	Rate	1991	10.06931602179	15.695702351460001	6.209155775929999
3	YLDs (Years Lived with Disability)	180	Republic of Kenya	1	Male	1	<5 years	381	Neonatal preterm birth	224	Severe intellectual disability	1	Number	1992	236.85986922267224	374.7908103135155	147.24975149849186
3	YLDs (Years Lived with Disability)	180	Republic of Kenya	2	Female	1	<5 years	381	Neonatal preterm birth	224	Severe intellectual disability	1	Number	1992	209.7224576732326	324.1157467589599	126.09262434765478
3	YLDs (Years Lived with Disability)	180	Republic of Kenya	3	Both	1	<5 years	381	Neonatal preterm birth	224	Severe intellectual disability	1	Number	1992	446.582326895905	695.9182605349524	273.31001478428266
3	YLDs (Years Lived with Disability)	180	Republic of Kenya	1	Male	1	<5 years	381	Neonatal preterm birth	224	Severe intellectual disability	3	Rate	1992	10.5341962788	16.66858962765	6.548841681709999
3	YLDs (Years Lived with Disability)	180	Republic of Kenya	2	Female	1	<5 years	381	Neonatal preterm birth	224	Severe intellectual disability	3	Rate	1992	9.56618957387	14.784075638680001	5.75153448877
3	YLDs (Years Lived with Disability)	180	Republic of Kenya	3	Both	1	<5 years	381	Neonatal preterm birth	224	Severe intellectual disability	3	Rate	1992	10.0563132773	15.67095610787	6.15450044698
3	YLDs (Years Lived with Disability)	180	Republic of Kenya	1	Male	1	<5 years	381	Neonatal preterm birth	224	Severe intellectual disability	1	Number	1993	241.1268503425214	372.0754212621725	148.49147521907213
3	YLDs (Years Lived with Disability)	180	Republic of Kenya	2	Female	1	<5 years	381	Neonatal preterm birth	224	Severe intellectual disability	1	Number	1993	213.505101876493	330.32177519309346	128.1842282334527
3	YLDs (Years Lived with Disability)	180	Republic of Kenya	3	Both	1	<5 years	381	Neonatal preterm birth	224	Severe intellectual disability	1	Number	1993	454.6319522190144	696.0612291452578	280.25841621382074
3	YLDs (Years Lived with Disability)	180	Republic of Kenya	1	Male	1	<5 years	381	Neonatal preterm birth	224	Severe intellectual disability	3	Rate	1993	10.541827556140001	16.266769641190002	6.4919005208
3	YLDs (Years Lived with Disability)	180	Republic of Kenya	2	Female	1	<5 years	381	Neonatal preterm birth	224	Severe intellectual disability	3	Rate	1993	9.581207204030001	14.82344611117	5.75236675938
3	YLDs (Years Lived with Disability)	180	Republic of Kenya	3	Both	1	<5 years	381	Neonatal preterm birth	224	Severe intellectual disability	3	Rate	1993	10.067788696060001	15.41422097666	6.20630050519
3	YLDs (Years Lived with Disability)	180	Republic of Kenya	1	Male	1	<5 years	381	Neonatal preterm birth	224	Severe intellectual disability	1	Number	1994	246.3959133676319	378.3850433627528	152.55946654191476
3	YLDs (Years Lived with Disability)	180	Republic of Kenya	2	Female	1	<5 years	381	Neonatal preterm birth	224	Severe intellectual disability	1	Number	1994	217.6204317457844	336.01859800297484	129.17085507025172
3	YLDs (Years Lived with Disability)	180	Republic of Kenya	3	Both	1	<5 years	381	Neonatal preterm birth	224	Severe intellectual disability	1	Number	1994	464.0163451134159	713.1347745303908	282.98373502497583
3	YLDs (Years Lived with Disability)	180	Republic of Kenya	1	Male	1	<5 years	381	Neonatal preterm birth	224	Severe intellectual disability	3	Rate	1994	10.57994809337	16.24740468854	6.55072243328
3	YLDs (Years Lived with Disability)	180	Republic of Kenya	2	Female	1	<5 years	381	Neonatal preterm birth	224	Severe intellectual disability	3	Rate	1994	9.5992987233	14.82187528504	5.69776290864
3	YLDs (Years Lived with Disability)	180	Republic of Kenya	3	Both	1	<5 years	381	Neonatal preterm birth	224	Severe intellectual disability	3	Rate	1994	10.09622198723	15.516623641169998	6.1572542383
3	YLDs (Years Lived with Disability)	180	Republic of Kenya	1	Male	1	<5 years	381	Neonatal preterm birth	224	Severe intellectual disability	1	Number	1995	252.3645435953	390.4408220973551	155.72893828454283
3	YLDs (Years Lived with Disability)	180	Republic of Kenya	2	Female	1	<5 years	381	Neonatal preterm birth	224	Severe intellectual disability	1	Number	1995	222.1201081535644	342.8603573597693	133.60753257367455
3	YLDs (Years Lived with Disability)	180	Republic of Kenya	3	Both	1	<5 years	381	Neonatal preterm birth	224	Severe intellectual disability	1	Number	1995	474.4846517488645	727.2765908399856	289.56348213541304
3	YLDs (Years Lived with Disability)	180	Republic of Kenya	1	Male	1	<5 years	381	Neonatal preterm birth	224	Severe intellectual disability	3	Rate	1995	10.62551878375	16.43906164485	6.55678779333
3	YLDs (Years Lived with Disability)	180	Republic of Kenya	2	Female	1	<5 years	381	Neonatal preterm birth	224	Severe intellectual disability	3	Rate	1995	9.613829022400001	14.83972289413	5.78281716566
3	YLDs (Years Lived with Disability)	180	Republic of Kenya	3	Both	1	<5 years	381	Neonatal preterm birth	224	Severe intellectual disability	3	Rate	1995	10.12665422685	15.52184783128	6.17998759181
3	YLDs (Years Lived with Disability)	180	Republic of Kenya	1	Male	1	<5 years	381	Neonatal preterm birth	224	Severe intellectual disability	1	Number	1996	259.52230743710885	399.7509224227636	159.42226527016354
3	YLDs (Years Lived with Disability)	180	Republic of Kenya	2	Female	1	<5 years	381	Neonatal preterm birth	224	Severe intellectual disability	1	Number	1996	229.0096835882224	352.3192719360513	136.96258596785947
3	YLDs (Years Lived with Disability)	180	Republic of Kenya	3	Both	1	<5 years	381	Neonatal preterm birth	224	Severe intellectual disability	1	Number	1996	488.5319910253313	755.3528011553918	299.9467021935227
3	YLDs (Years Lived with Disability)	180	Republic of Kenya	1	Male	1	<5 years	381	Neonatal preterm birth	224	Severe intellectual disability	3	Rate	1996	10.69473135084	16.47345372652	6.56967917419
3	YLDs (Years Lived with Disability)	180	Republic of Kenya	2	Female	1	<5 years	381	Neonatal preterm birth	224	Severe intellectual disability	3	Rate	1996	9.70691236633	14.93357068603	5.8053607106300005
3	YLDs (Years Lived with Disability)	180	Republic of Kenya	3	Both	1	<5 years	381	Neonatal preterm birth	224	Severe intellectual disability	3	Rate	1996	10.2077769772	15.782943747690002	6.267325573939999
3	YLDs (Years Lived with Disability)	180	Republic of Kenya	1	Male	1	<5 years	381	Neonatal preterm birth	224	Severe intellectual disability	1	Number	1997	267.7190740971385	413.7917962965696	167.93095972369832
3	YLDs (Years Lived with Disability)	180	Republic of Kenya	2	Female	1	<5 years	381	Neonatal preterm birth	224	Severe intellectual disability	1	Number	1997	238.2017180823673	362.2778412720446	144.08477534446192
3	YLDs (Years Lived with Disability)	180	Republic of Kenya	3	Both	1	<5 years	381	Neonatal preterm birth	224	Severe intellectual disability	1	Number	1997	505.9207921795058	772.2754637110478	312.09067521768395
3	YLDs (Years Lived with Disability)	180	Republic of Kenya	1	Male	1	<5 years	381	Neonatal preterm birth	224	Severe intellectual disability	3	Rate	1997	10.780367761259999	16.66234561626	6.76215361356
3	YLDs (Years Lived with Disability)	180	Republic of Kenya	2	Female	1	<5 years	381	Neonatal preterm birth	224	Severe intellectual disability	3	Rate	1997	9.86998315778	15.01112679025	5.97021011179
3	YLDs (Years Lived with Disability)	180	Republic of Kenya	3	Both	1	<5 years	381	Neonatal preterm birth	224	Severe intellectual disability	3	Rate	1997	10.3316823992	15.771055349180001	6.37337264241
3	YLDs (Years Lived with Disability)	180	Republic of Kenya	1	Male	1	<5 years	381	Neonatal preterm birth	224	Severe intellectual disability	1	Number	1998	277.32948747699857	424.93342064553474	171.25200573268506
3	YLDs (Years Lived with Disability)	180	Republic of Kenya	2	Female	1	<5 years	381	Neonatal preterm birth	224	Severe intellectual disability	1	Number	1998	248.6722380542405	378.21936396719343	150.6510544074648
3	YLDs (Years Lived with Disability)	180	Republic of Kenya	3	Both	1	<5 years	381	Neonatal preterm birth	224	Severe intellectual disability	1	Number	1998	526.0017255312388	801.6973089132171	320.860793286142
3	YLDs (Years Lived with Disability)	180	Republic of Kenya	1	Male	1	<5 years	381	Neonatal preterm birth	224	Severe intellectual disability	3	Rate	1998	10.89786190254	16.69806473917	6.72947087592
3	YLDs (Years Lived with Disability)	180	Republic of Kenya	2	Female	1	<5 years	381	Neonatal preterm birth	224	Severe intellectual disability	3	Rate	1998	10.05809138415	15.29790762252	6.09341068471
3	YLDs (Years Lived with Disability)	180	Republic of Kenya	3	Both	1	<5 years	381	Neonatal preterm birth	224	Severe intellectual disability	3	Rate	1998	10.48403965427	15.97908518053	6.395259021089999
3	YLDs (Years Lived with Disability)	180	Republic of Kenya	1	Male	1	<5 years	381	Neonatal preterm birth	224	Severe intellectual disability	1	Number	1999	288.284327074848	446.4779738119336	178.04244620723034
3	YLDs (Years Lived with Disability)	180	Republic of Kenya	2	Female	1	<5 years	381	Neonatal preterm birth	224	Severe intellectual disability	1	Number	1999	260.9416751562274	400.6696768588025	158.10542568999642
3	YLDs (Years Lived with Disability)	180	Republic of Kenya	3	Both	1	<5 years	381	Neonatal preterm birth	224	Severe intellectual disability	1	Number	1999	549.2260022310752	849.0265474333346	335.2827474865578
3	YLDs (Years Lived with Disability)	180	Republic of Kenya	1	Male	1	<5 years	381	Neonatal preterm birth	224	Severe intellectual disability	3	Rate	1999	11.045120639650001	17.10603949143	6.82139163545
3	YLDs (Years Lived with Disability)	180	Republic of Kenya	2	Female	1	<5 years	381	Neonatal preterm birth	224	Severe intellectual disability	3	Rate	1999	10.29269996238	15.804193659230002	6.236381015329999
3	YLDs (Years Lived with Disability)	180	Republic of Kenya	3	Both	1	<5 years	381	Neonatal preterm birth	224	Severe intellectual disability	3	Rate	1999	10.67438311085	16.501102645859998	6.51632749104
3	YLDs (Years Lived with Disability)	180	Republic of Kenya	1	Male	1	<5 years	381	Neonatal preterm birth	224	Severe intellectual disability	1	Number	2000	300.4719318863752	470.2864373303898	189.05691492901735
3	YLDs (Years Lived with Disability)	180	Republic of Kenya	2	Female	1	<5 years	381	Neonatal preterm birth	224	Severe intellectual disability	1	Number	2000	273.72790952961776	420.49416555306846	165.77707372947873
3	YLDs (Years Lived with Disability)	180	Republic of Kenya	3	Both	1	<5 years	381	Neonatal preterm birth	224	Severe intellectual disability	1	Number	2000	574.1998414159938	892.5533739644465	353.3973433327459
3	YLDs (Years Lived with Disability)	180	Republic of Kenya	1	Male	1	<5 years	381	Neonatal preterm birth	224	Severe intellectual disability	3	Rate	2000	11.219528523880001	17.56034936407	7.059326428149999
3	YLDs (Years Lived with Disability)	180	Republic of Kenya	2	Female	1	<5 years	381	Neonatal preterm birth	224	Severe intellectual disability	3	Rate	2000	10.52514508941	16.16847222229	6.374314393070001
3	YLDs (Years Lived with Disability)	180	Republic of Kenya	3	Both	1	<5 years	381	Neonatal preterm birth	224	Severe intellectual disability	3	Rate	2000	10.87742819033	16.90819908169	6.69462780637
3	YLDs (Years Lived with Disability)	180	Republic of Kenya	1	Male	1	<5 years	381	Neonatal preterm birth	224	Severe intellectual disability	1	Number	2001	316.3917829169411	497.57701407869627	197.8256191932181
3	YLDs (Years Lived with Disability)	180	Republic of Kenya	2	Female	1	<5 years	381	Neonatal preterm birth	224	Severe intellectual disability	1	Number	2001	287.2041889207443	444.50232415426296	173.92120611160263
3	YLDs (Years Lived with Disability)	180	Republic of Kenya	3	Both	1	<5 years	381	Neonatal preterm birth	224	Severe intellectual disability	1	Number	2001	603.5959718376857	931.1627023740572	371.2838686252073
3	YLDs (Years Lived with Disability)	180	Republic of Kenya	1	Male	1	<5 years	381	Neonatal preterm birth	224	Severe intellectual disability	3	Rate	2001	11.51281347911	18.10575262659	7.198446919719999
3	YLDs (Years Lived with Disability)	180	Republic of Kenya	2	Female	1	<5 years	381	Neonatal preterm birth	224	Severe intellectual disability	3	Rate	2001	10.76487866401	16.660667810499998	6.518848795089999
3	YLDs (Years Lived with Disability)	180	Republic of Kenya	3	Both	1	<5 years	381	Neonatal preterm birth	224	Severe intellectual disability	3	Rate	2001	11.14438338953	17.19235156871	6.85513153064
3	YLDs (Years Lived with Disability)	180	Republic of Kenya	1	Male	1	<5 years	381	Neonatal preterm birth	224	Severe intellectual disability	1	Number	2002	336.5939511758567	525.7440110705525	210.1177901291649
3	YLDs (Years Lived with Disability)	180	Republic of Kenya	2	Female	1	<5 years	381	Neonatal preterm birth	224	Severe intellectual disability	1	Number	2002	301.306617229386	459.350246559056	183.03084957758492
3	YLDs (Years Lived with Disability)	180	Republic of Kenya	3	Both	1	<5 years	381	Neonatal preterm birth	224	Severe intellectual disability	1	Number	2002	637.9005684052428	988.1995237468616	394.7717581678408
3	YLDs (Years Lived with Disability)	180	Republic of Kenya	1	Male	1	<5 years	381	Neonatal preterm birth	224	Severe intellectual disability	3	Rate	2002	11.94170631589	18.65238681685	7.4545752610900005
3	YLDs (Years Lived with Disability)	180	Republic of Kenya	2	Female	1	<5 years	381	Neonatal preterm birth	224	Severe intellectual disability	3	Rate	2002	11.015050011489999	16.792747484819998	6.69117054342
3	YLDs (Years Lived with Disability)	180	Republic of Kenya	3	Both	1	<5 years	381	Neonatal preterm birth	224	Severe intellectual disability	3	Rate	2002	11.48532163976	17.792411445669998	7.10781717625
3	YLDs (Years Lived with Disability)	180	Republic of Kenya	1	Male	1	<5 years	381	Neonatal preterm birth	224	Severe intellectual disability	1	Number	2003	358.173752310938	554.7143298863496	222.84459126757207
3	YLDs (Years Lived with Disability)	180	Republic of Kenya	2	Female	1	<5 years	381	Neonatal preterm birth	224	Severe intellectual disability	1	Number	2003	317.07727406657904	482.270417887747	193.80077107268025
3	YLDs (Years Lived with Disability)	180	Republic of Kenya	3	Both	1	<5 years	381	Neonatal preterm birth	224	Severe intellectual disability	1	Number	2003	675.2510263775177	1027.5894808181347	417.7837394473033
3	YLDs (Years Lived with Disability)	180	Republic of Kenya	1	Male	1	<5 years	381	Neonatal preterm birth	224	Severe intellectual disability	3	Rate	2003	12.40336284044	19.20945647743	7.71698736909
3	YLDs (Years Lived with Disability)	180	Republic of Kenya	2	Female	1	<5 years	381	Neonatal preterm birth	224	Severe intellectual disability	3	Rate	2003	11.31921386764	17.21637735842	6.918415651029999
3	YLDs (Years Lived with Disability)	180	Republic of Kenya	3	Both	1	<5 years	381	Neonatal preterm birth	224	Severe intellectual disability	3	Rate	2003	11.869529064770001	18.06291694905	7.343781859560001
3	YLDs (Years Lived with Disability)	180	Republic of Kenya	1	Male	1	<5 years	381	Neonatal preterm birth	224	Severe intellectual disability	1	Number	2004	379.57680919780006	591.9664354072661	236.41066685983728
3	YLDs (Years Lived with Disability)	180	Republic of Kenya	2	Female	1	<5 years	381	Neonatal preterm birth	224	Severe intellectual disability	1	Number	2004	332.3516201992141	508.55715972943017	202.8162883315239
3	YLDs (Years Lived with Disability)	180	Republic of Kenya	3	Both	1	<5 years	381	Neonatal preterm birth	224	Severe intellectual disability	1	Number	2004	711.9284293970148	1090.5863709078371	440.91266780148266
3	YLDs (Years Lived with Disability)	180	Republic of Kenya	1	Male	1	<5 years	381	Neonatal preterm birth	224	Severe intellectual disability	3	Rate	2004	12.85166455838	20.04272619751	8.00436305613
3	YLDs (Years Lived with Disability)	180	Republic of Kenya	2	Female	1	<5 years	381	Neonatal preterm birth	224	Severe intellectual disability	3	Rate	2004	11.60542005847	17.75835923071	7.08216261855
3	YLDs (Years Lived with Disability)	180	Republic of Kenya	3	Both	1	<5 years	381	Neonatal preterm birth	224	Severe intellectual disability	3	Rate	2004	12.23815705736	18.74734417206	7.57935524742
3	YLDs (Years Lived with Disability)	180	Republic of Kenya	1	Male	1	<5 years	381	Neonatal preterm birth	224	Severe intellectual disability	1	Number	2005	399.0364858635485	610.1549475632926	245.84286911538936
3	YLDs (Years Lived with Disability)	180	Republic of Kenya	2	Female	1	<5 years	381	Neonatal preterm birth	224	Severe intellectual disability	1	Number	2005	347.4296734820125	528.0261659304022	213.1695342028353
3	YLDs (Years Lived with Disability)	180	Republic of Kenya	3	Both	1	<5 years	381	Neonatal preterm birth	224	Severe intellectual disability	1	Number	2005	746.4661593455621	1147.028919339753	462.25211090386017
3	YLDs (Years Lived with Disability)	180	Republic of Kenya	1	Male	1	<5 years	381	Neonatal preterm birth	224	Severe intellectual disability	3	Rate	2005	13.23936205145	20.24391890079	8.15665450979
3	YLDs (Years Lived with Disability)	180	Republic of Kenya	2	Female	1	<5 years	381	Neonatal preterm birth	224	Severe intellectual disability	3	Rate	2005	11.893209384250001	18.0753868512	7.29721753243
3	YLDs (Years Lived with Disability)	180	Republic of Kenya	3	Both	1	<5 years	381	Neonatal preterm birth	224	Severe intellectual disability	3	Rate	2005	12.576806330030001	19.32567256114	7.78823688349
3	YLDs (Years Lived with Disability)	180	Republic of Kenya	1	Male	1	<5 years	381	Neonatal preterm birth	224	Severe intellectual disability	1	Number	2006	416.0218666978554	641.8298383367204	258.67077584402585
3	YLDs (Years Lived with Disability)	180	Republic of Kenya	2	Female	1	<5 years	381	Neonatal preterm birth	224	Severe intellectual disability	1	Number	2006	362.3666613913648	555.7964083665981	223.02925389606648
3	YLDs (Years Lived with Disability)	180	Republic of Kenya	3	Both	1	<5 years	381	Neonatal preterm birth	224	Severe intellectual disability	1	Number	2006	778.3885280892206	1186.0330587285148	481.1305227772141
3	YLDs (Years Lived with Disability)	180	Republic of Kenya	1	Male	1	<5 years	381	Neonatal preterm birth	224	Severe intellectual disability	3	Rate	2006	13.559037433410001	20.91859947883	8.43063072727
3	YLDs (Years Lived with Disability)	180	Republic of Kenya	2	Female	1	<5 years	381	Neonatal preterm birth	224	Severe intellectual disability	3	Rate	2006	12.18951551974	18.69622586026	7.50239699559
3	YLDs (Years Lived with Disability)	180	Republic of Kenya	3	Both	1	<5 years	381	Neonatal preterm birth	224	Severe intellectual disability	3	Rate	2006	12.8850962205	19.633061807740003	7.964419896869999
3	YLDs (Years Lived with Disability)	180	Republic of Kenya	1	Male	1	<5 years	381	Neonatal preterm birth	224	Severe intellectual disability	1	Number	2007	432.6169171957364	682.0421064303321	265.8361497627581
3	YLDs (Years Lived with Disability)	180	Republic of Kenya	2	Female	1	<5 years	381	Neonatal preterm birth	224	Severe intellectual disability	1	Number	2007	376.7520754450038	566.11856570447	227.1637204013317
3	YLDs (Years Lived with Disability)	180	Republic of Kenya	3	Both	1	<5 years	381	Neonatal preterm birth	224	Severe intellectual disability	1	Number	2007	809.3689926407395	1248.3625133271526	500.9173358765044
3	YLDs (Years Lived with Disability)	180	Republic of Kenya	1	Male	1	<5 years	381	Neonatal preterm birth	224	Severe intellectual disability	3	Rate	2007	13.882551350890001	21.88653330379	8.530604914680001
3	YLDs (Years Lived with Disability)	180	Republic of Kenya	2	Female	1	<5 years	381	Neonatal preterm birth	224	Severe intellectual disability	3	Rate	2007	12.48115808319	18.75454913962	7.52554926671
3	YLDs (Years Lived with Disability)	180	Republic of Kenya	3	Both	1	<5 years	381	Neonatal preterm birth	224	Severe intellectual disability	3	Rate	2007	13.193013303969998	20.348769715990002	8.165137454609999
3	YLDs (Years Lived with Disability)	180	Republic of Kenya	1	Male	1	<5 years	381	Neonatal preterm birth	224	Severe intellectual disability	1	Number	2008	448.75472845154144	703.2318997285606	278.0973205377926
3	YLDs (Years Lived with Disability)	180	Republic of Kenya	2	Female	1	<5 years	381	Neonatal preterm birth	224	Severe intellectual disability	1	Number	2008	391.29782014305295	588.8906889129782	240.53286885498025
3	YLDs (Years Lived with Disability)	180	Republic of Kenya	3	Both	1	<5 years	381	Neonatal preterm birth	224	Severe intellectual disability	1	Number	2008	840.0525485945944	1300.6706963574777	521.4965915362185
3	YLDs (Years Lived with Disability)	180	Republic of Kenya	1	Male	1	<5 years	381	Neonatal preterm birth	224	Severe intellectual disability	3	Rate	2008	14.20789447385	22.264823050369998	8.80475933323
3	YLDs (Years Lived with Disability)	180	Republic of Kenya	2	Female	1	<5 years	381	Neonatal preterm birth	224	Severe intellectual disability	3	Rate	2008	12.79110097991	19.25019736951	7.86275838027
3	YLDs (Years Lived with Disability)	180	Republic of Kenya	3	Both	1	<5 years	381	Neonatal preterm birth	224	Severe intellectual disability	3	Rate	2008	13.51081674954	20.91907638325	8.387385879069999
3	YLDs (Years Lived with Disability)	180	Republic of Kenya	1	Male	1	<5 years	381	Neonatal preterm birth	224	Severe intellectual disability	1	Number	2009	462.3070398203893	731.6756905689624	284.21528235311075
3	YLDs (Years Lived with Disability)	180	Republic of Kenya	2	Female	1	<5 years	381	Neonatal preterm birth	224	Severe intellectual disability	1	Number	2009	403.7172370487895	618.993663813028	249.90245532695852
3	YLDs (Years Lived with Disability)	180	Republic of Kenya	3	Both	1	<5 years	381	Neonatal preterm birth	224	Severe intellectual disability	1	Number	2009	866.0242768691796	1340.0898208070043	534.5269849150504
3	YLDs (Years Lived with Disability)	180	Republic of Kenya	1	Male	1	<5 years	381	Neonatal preterm birth	224	Severe intellectual disability	3	Rate	2009	14.47252913775	22.905118977329998	8.897363874989999
3	YLDs (Years Lived with Disability)	180	Republic of Kenya	2	Female	1	<5 years	381	Neonatal preterm birth	224	Severe intellectual disability	3	Rate	2009	13.048000913840001	20.00566027385	8.07676057955
3	YLDs (Years Lived with Disability)	180	Republic of Kenya	3	Both	1	<5 years	381	Neonatal preterm birth	224	Severe intellectual disability	3	Rate	2009	13.77162366363	21.310271756280002	8.50011330043
3	YLDs (Years Lived with Disability)	180	Republic of Kenya	1	Male	1	<5 years	381	Neonatal preterm birth	224	Severe intellectual disability	1	Number	2010	471.7039851635434	743.7566045701184	290.2082857492892
3	YLDs (Years Lived with Disability)	180	Republic of Kenya	2	Female	1	<5 years	381	Neonatal preterm birth	224	Severe intellectual disability	1	Number	2010	413.8824674697852	630.2480478784519	253.5870313642212
3	YLDs (Years Lived with Disability)	180	Republic of Kenya	3	Both	1	<5 years	381	Neonatal preterm birth	224	Severe intellectual disability	1	Number	2010	885.5864526333294	1370.1350483000306	546.9568905489468
3	YLDs (Years Lived with Disability)	180	Republic of Kenya	1	Male	1	<5 years	381	Neonatal preterm birth	224	Severe intellectual disability	3	Rate	2010	14.634206707859999	23.074403087449998	9.00346016903
3	YLDs (Years Lived with Disability)	180	Republic of Kenya	2	Female	1	<5 years	381	Neonatal preterm birth	224	Severe intellectual disability	3	Rate	2010	13.25344473483	20.18195581672	8.12042541015
3	YLDs (Years Lived with Disability)	180	Republic of Kenya	3	Both	1	<5 years	381	Neonatal preterm birth	224	Severe intellectual disability	3	Rate	2010	13.95475539808	21.59009931161	8.61875156086
3	YLDs (Years Lived with Disability)	180	Republic of Kenya	1	Male	1	<5 years	381	Neonatal preterm birth	224	Severe intellectual disability	1	Number	2011	471.9882632181535	747.6073872482384	291.8196020837354
3	YLDs (Years Lived with Disability)	180	Republic of Kenya	2	Female	1	<5 years	381	Neonatal preterm birth	224	Severe intellectual disability	1	Number	2011	419.7214779650128	650.6896561265494	259.37087891087606
3	YLDs (Years Lived with Disability)	180	Republic of Kenya	3	Both	1	<5 years	381	Neonatal preterm birth	224	Severe intellectual disability	1	Number	2011	891.7097411831672	1396.0470040402631	554.0798851083639
3	YLDs (Years Lived with Disability)	180	Republic of Kenya	1	Male	1	<5 years	381	Neonatal preterm birth	224	Severe intellectual disability	3	Rate	2011	14.54722428637	23.04212453568	8.99421772425
3	YLDs (Years Lived with Disability)	180	Republic of Kenya	2	Female	1	<5 years	381	Neonatal preterm birth	224	Severe intellectual disability	3	Rate	2011	13.347520133780002	20.69251573234	8.24822700322
3	YLDs (Years Lived with Disability)	180	Republic of Kenya	3	Both	1	<5 years	381	Neonatal preterm birth	224	Severe intellectual disability	3	Rate	2011	13.956757083949999	21.850483417750002	8.67228202677
3	YLDs (Years Lived with Disability)	180	Republic of Kenya	1	Male	1	<5 years	381	Neonatal preterm birth	224	Severe intellectual disability	1	Number	2012	463.0106581635906	734.9000377101534	282.0162858260521
3	YLDs (Years Lived with Disability)	180	Republic of Kenya	2	Female	1	<5 years	381	Neonatal preterm birth	224	Severe intellectual disability	1	Number	2012	422.6445624990116	649.9554214471505	262.6001713523957
3	YLDs (Years Lived with Disability)	180	Republic of Kenya	3	Both	1	<5 years	381	Neonatal preterm birth	224	Severe intellectual disability	1	Number	2012	885.6552206626017	1387.8696118261482	547.8122195994084
3	YLDs (Years Lived with Disability)	180	Republic of Kenya	1	Male	1	<5 years	381	Neonatal preterm birth	224	Severe intellectual disability	3	Rate	2012	14.214669805629999	22.56181621743	8.65804774069
3	YLDs (Years Lived with Disability)	180	Republic of Kenya	2	Female	1	<5 years	381	Neonatal preterm birth	224	Severe intellectual disability	3	Rate	2012	13.381766355489999	20.57887966158	8.31444303263
3	YLDs (Years Lived with Disability)	180	Republic of Kenya	3	Both	1	<5 years	381	Neonatal preterm birth	224	Severe intellectual disability	3	Rate	2012	13.804638647260001	21.632615078409998	8.53870621625
3	YLDs (Years Lived with Disability)	180	Republic of Kenya	1	Male	1	<5 years	381	Neonatal preterm birth	224	Severe intellectual disability	1	Number	2013	447.65319345136805	718.6723851847111	274.5876327574342
3	YLDs (Years Lived with Disability)	180	Republic of Kenya	2	Female	1	<5 years	381	Neonatal preterm birth	224	Severe intellectual disability	1	Number	2013	423.3281771348629	656.3011246990492	262.6328983373672
3	YLDs (Years Lived with Disability)	180	Republic of Kenya	3	Both	1	<5 years	381	Neonatal preterm birth	224	Severe intellectual disability	1	Number	2013	870.9813705862314	1380.0825214570937	539.8553422778352
3	YLDs (Years Lived with Disability)	180	Republic of Kenya	1	Male	1	<5 years	381	Neonatal preterm birth	224	Severe intellectual disability	3	Rate	2013	13.7278358272	22.03897271747	8.420567523739999
3	YLDs (Years Lived with Disability)	180	Republic of Kenya	2	Female	1	<5 years	381	Neonatal preterm birth	224	Severe intellectual disability	3	Rate	2013	13.38259377033	20.7475235934	8.30256424923
3	YLDs (Years Lived with Disability)	180	Republic of Kenya	3	Both	1	<5 years	381	Neonatal preterm birth	224	Severe intellectual disability	3	Rate	2013	13.55783847143	21.482590253999998	8.40347655613
[truncated: 498,001 more rows]
